# Supplementary material for: Long-Term Exposure to Particulate Matter and Mortality: An Update of the WHO Global Air Quality Guidelines Systematic Review and Meta-Analysis
Source: Int J Public Health. 2024 Sep 27;69:1607683. doi: 10.3389/ijph.2024.1607683 (PMC11466858; doi:10.3389/ijph.2024.1607683)
Supplement: Supplementary file 1 [file DataSheet7.xlsx]

## Sheet: Table
ID	Title	First Author	Year of Publication	Study Name	Pollutant	Mortality	Evidence for the shape of the CRFs	Results from two-pollutant models
B24	Association of Long-term Exposure to Particulate Air Pollution with Cardiovascular Events in California	Alexeeff	2023	KPNC	PM2.5	Cause-specific	PM2.5 had a linear association with IHD mortality, and nonlinear associations with incident AMI and CVD mortality
B52	Long-term exposure to air pollutants from multiple sources and mortality in an industrial area: a cohort study	Bauleo	2019		PM10	All-cause and cause-specific	Linear effect up to almost 4.5 μg/m3 exposure levels, with saturation of the effect for higher values, for non-accidental and cardiac mortality
B84	Long-term exposure to ultrafine particles and natural and cause-specific mortality	Bouma	2023	Dutch administrative	PM2.5, PM10
B90	Mortality-Air Pollution Associations in Low Exposure Environments (MAPLE): Phase 2	Brauer	2022	MAPLE (CanCHEC)	PM2.5	All-cause	The investigators did not detect a definitive PM2.5 concentration below which no health effects were observed; the PM2.5–nonaccidental mortality relationship estimated using the eSCHIF suggests a supralinear form	Associations between outdoor PM2.5 concentrations and nonaccidental mortality were attenuated with the addition of O3 or a weighted measure of oxidant gases, Ox
B96	Mortality Associated with Ambient PM2.5 Exposure in India: Results from the Million Death Study	Brown	2022	MDS	PM2.5
B97	Mortality and Morbidity Effects of Long-Term Exposure to Low-Level PM(2.5), BC, NO(2), and O(3): An Analysis of European Cohorts in the ELAPSE Project	Brunekreef	2021	ELAPSE administrative	PM2.5	All-cause and cause-specific	Variable across cohorts but generally supralinear with no indication of a level below which no association was found	For all-cause and cardiovascular mortality, effect estimates attenuated modestly after adjustment for NO2, BC, and O3.
B117	Incident cardiovascular disease and long-term exposure to source-specific air pollutants in a Swedish cohort	Carlsen	2022	MDC	PM2.5, PM10			In multi-pollutant models, the RRs for MI and CHF were attenuated
B144	Long-Term Exposure to Source-Specific Fine Particles and Mortality: A Pooled Analysis of 14 European Cohorts within the ELAPSE Project	Chen	2022	ELAPSE	PM2.5
B150	Potential causal links between long-term ambient particulate matter exposure and cerebrovascular mortality: Insights from a large cohort in southern China	Chen	2023		PM2.5, PM10	Cause-specific	The effect estimates generally increased with the PM2.5 and PM10 concentrations, followed by a flattened or slightly decreased trend.
B153	The prospective effects of long-term exposure to ambient PM2.5 and constituents on mortality in rural East China	Chen	2021	RDCS	PM2.5	All-cause and cause-specific	The HR for PM2.5 (with the lowest concentration as a referent) and non-accidental mortality was non-linear, with a steeper slope at concentrations between 50 and 60 μg/m3. Similar non-linear relationships were found for cardiovascular mortality, but no evidence of a non-linear association was found for cancer mortality
B206	Long-term Exposure to Low Air Pollutant Concentrations and the Relationship with All-Cause Mortality and Stroke in Older Men	Dirgawati	2019	HIMS	PM2.5	All-cause	The cubic spline curves showed a linear relation with all-cause mortality	Including PM2.5 and NO2, or PM2.5 and NOx in the same model together did not alter the observed associations with each outcome
B249	Particulate air pollution from different sources and mortality in 7.5 million adults — The Dutch Environmental Longitudinal Study (DUELS)	Fischer	2020	DUELS	PM10			With additional adjustment for NO2 the estimate for total PM10 decreased by almost 50% and the estimate for primary PM2.5 increased by almost 70%
B265	Impact of different exposure models and spatial resolution on the long-term effects of air pollution	Gariazzo	2021	RoLS	PM10
B292	Long-term Exposure to Fine Particulate Matter and Mortality A Longitudinal Cohort Study of 400,459 Adults	Guo	2022	MJ	PM2.5	All-cause and cause-specific	No evidence of deviation from linearity for ambient PM2.5 and all-cause, cardiovascular, and cancer mortality. Nonlinearity observed for pneumonia and influenza mortality.
B298	Spatial environmental factors predict cardiovascular and all-cause mortality: Results of the SPACE study	Hadley	2022	GCS	PM2.5
B299	Long term exposure to air pollution, mortality and morbidity in New Zealand: Cohort study	Hales	2021	New Zealand Statistics	PM2.5, PM10			In two-pollutant models, there were statistically significant positive associations between both pollutants and cardiovascular diseases and respiratory diseases
B307	All-cause mortality and long-term exposure to low level air pollution in the ‘45 and up study’ cohort, Sydney, Australia, 2006–2015	Hanigan	2019	45 and Up Study	PM2.5	All-cause	Neither pollutant exhibited a significant non-linear exposure-mortality relation
B308	National Cohort Study of Long-Term Exposure to PM2.5 Components and Mortality in Medicare American Older Adults	Hao	2023	Medicare	PM2.5			Adjusting for other pollutants in multi-component models only modestly changed the effect estimates except for DUST, indicating that the other components did not confound the observed associations.
B314	PM2.5 air pollution and cause-specific cardiovascular disease mortality	Hayes	2020	NIH-AARP Diet and Health	PM2.5
B348	Long-term residential exposure to PM2.5, PM10, black carbon, NO2, and ozone and mortality in a Danish cohort	Hvidtfeldt	2019	DCH	PM2.5, PM10	All-cause and cause-specific	We formally tested the linearity of continuous variables by linear spline models, with no deviation detected.
B350	Later-Life Exposure to Moderate PM2.5 Air Pollution and Life Loss of Older Adults in Taiwan	Hwang	2020	National Health Insurance	PM2.5
B355	Associations of outdoor fine particulate air pollution and cardiovascular disease in 157 436 individuals from 21 high-income, middle-income, and low-income countries (PURE): a prospective cohort study	Hystad	2020	PURE	PM2.5	Cause-specific	For cardiovascular disease mortality, the non-linear HR followed an exponential distribution, with a small HR slope below 80 μg/m³ followed by increases between 80 and 140 μg/m³.
B367	Long-term exposure to PM2.5 and cardiovascular disease incidence and mortality in an Eastern Mediterranean country: findings based on a 15-year cohort study	Jalali	2021	ICS	PM2.5
B400	The impact of Long-Term PM2.5 constituents and their sources on specific causes of death in a US Medicare cohort	Kazemiparkouhi	2022	Medicare	PM2.5
B407	Effects of long-term exposure to air pollution on all-cause mortality and cause-specific mortality in seven major cities of South Korea: Korean national health and nutritional examination surveys with mortality follow-up	Kim	2021	KNHANES-M	PM10	All-cause and cause-specific	HRs of all-cause mortality for long-term exposure to PM10, NO2 and SO2 were non-linear over concentrations. HR was leveled off after approximately 5 ppb of SO2 and 35–50 μg/m3 of PM10. For cardiovascular mortality and respiratory mortality, linear terms in Cox models showed better AIC	Two-pollutant models generally showed consistent findings (results not shown) but the model with PM10 and SO2 for cardiovascular mortality showed slightly decreased estimates
B410	Long-term fine particulate matter exposure and cardiovascular mortality in the general population: a nationwide cohort study	Kim	2020	NHIS-NSC	PM2.5	Cause-specific	Relationships between PM2.5 and these mortalities were almost linear above 18.0 mg/m3. No significant correlations for these mortalities below 18.0 mg/m3 of PM2.5 (HR with its 95 % CI were more than 1.0 above 18.0 mg/m3 of PM2.5, Fig. 2C and D) were demonstrated	Results adjusted for O3 are lower than the crude estimates, but still significant.
B418	Surrounding green, air pollution, traffic noise exposure and non-accidental and cause-specific mortality	Klompmaker	2020	DNHS	PM2.5, PM10	All-cause and cause-specific	Exposure response curves showed non-significant or small deviations from linearity for most associations
B420	Effects of exposure to surrounding green, air pollution and traffic noise with non‑accidental and cause‑specific mortality in the Dutch national cohort	Klompmaker	2021	Dutch administrative	PM2.5, PM10	All-cause and cause-specific	For most exposure–response curves, deviations from linearity were only found in the extremes of the distribution with sparse data.
B428	Long-term exposure to ambient particulate matter and stroke etiology: Results from the Women’s Health Initiative	Kulick	2023	WHI	PM2.5, PM10
B453	Industrial air pollution and mortality in the Taranto area, Southern Italy: A difference-in-differences approach	Leogrande	2019		PM10
B465	Source sectors underlying PM2.5-related deaths among children under 5 years of age in 17 low- and middle-income countries	Li	2023	DHS	PM2.5	All-cause and cause-specific	The nonlinear models showed similar results, and indicated source- or fuel-specific curvature of the exposure–response functions.	Single- and multiple-pollutant models showed similar rankings for source-attributed U5Ds
B467	All-cause mortality risk associated with long-term exposure to ambient PM₂·₅ in China: a cohort study	Li	2018	CLHLS	PM2.5	All-cause	The HR for the association between all-cause mortality and PM₂·₅ exposure was non-linear, with a steeper slope at concentrations below 60∙9 μg/m³
B472	Long-Term Exposure to Fine Particulate Matter and Cardiovascular Disease in China	Liang	2020	China-PAR	PM2.5	Cause-specific	Associations between long-term PM2.5 exposure and CVD events were nonlinear throughout the entire exposure range, with p values of the likelihood ratio test <0.001. Both C-R functions created steeper slopes at higher PM2.5 exposure levels (i.e., higher than w60 mg/m3).
B473	Associations of long-term exposure to fine particulate matter and its constituents with cardiovascular mortality: A prospective cohort study in China	Liang	2022	CCDRFS	PM2.5	Cause-specific	As depicted by (Figure S1), the E-R curve for the association between long-term PM2.5 exposure and CVD mortality started to increase at about 35 μg/m3, climbed up to nearly 70 μg/m3 and thereafter tended to be flat.
B475	Child Survival and Early Lifetime Exposures to Ambient Fine Particulate Matter in India: A Retrospective Cohort Study	Liao	2022	DHS/NFHS-4	PM2.5
B479	Long-Term Exposure to Ozone and Cause-Specific Mortality Risk in the United States	Lim	2019	NIH-AARP Diet and Health	PM2.5
B482	Long-term exposure to moderate fine particulate matter concentrations and cause-specific mortality in an ageing society	Lim	2021	NHID	PM2.5	All-cause and cause-specific	Our results showed non-linear relationships between all-cause, IHD and lung cancer mortality, whereas asthma and COPD mortality showed linear relationships with PM2.5
B498	Long-term Air Pollution Exposure and Pneumonia-related Mortality in a Large Pooled European Cohort	Liu	2022	ELAPSE pooled	PM2.5	Cause-specific	For PM2.5, the association was nonlinear with a wide confidence interval (Table 3; Figure 2), where we found a positive association at lower levels (,15 μg/m3) and no association at higher cutoff levels (,25 μg/m3) (Table 3), resulting in an overall inverted U-shaped relationship with a significant deviation from linearity (P = 0.03)	After adjustment for NO2 or O3, the association remained nonsignificant.
B582	Air Pollution, Noise, Blue Space, and Green Space and Premature Mortality in Barcelona: A Mega Cohort	Nieuwenhuijsen	2018	SIDIAP-Barcelona	PM2.5, PM10
B624	Mortality Risk and Fine Particulate Air Pollution in a Large Representative Cohort of U.S. Adults	Pope	2019	NHIS	PM2.5	All-cause and cause-specific	For all-cause mortality there was some evidence of a flatter response relationship at the lower concentrations (less than ∼8 mcg=m3). For cardiopulmonary mortality, the fit was nearly linear.
B683	Long‑term exposure to fine particle matter and all‑cause mortality and cause‑specific mortality in Japan: the JPHC Study	Sawada	2022	JPHC	PM2.5	All-cause and cause-specific	In all cases, the relationships monotonously increased with PM2.5 exposure level and did not differ significantly from the linear relationships
B708	Different Mortality Risks of Long-Term Exposure to Particulate Matter across Different Cancer Sites	Shin	2022	NHIS–NSC	PM2.5
B719	Long-term exposure to low levels of air pollution and mortality adjusting for road traffic noise: A Danish Nurse Cohort study	So	2020	DNC	PM2.5	All-cause and cause-specific	We identified a linear association between PM2.5 with diabetes mortality, supra-linear associations with total and CVD mortality (steeper curve at low exposure), and a slightly inverted U-shape exposure–response curve for the association with RD mortality	In the two-pollutant models, the adjustment for NO2 resulted in enhanced HRs for PM2.5
B722	Long-Term Residential Exposure to Particulate Matter and Its Components, Nitrogen Dioxide and Ozone—A Northern Sweden Cohort Study on Mortality	Sommar	2021	Umea-VIP	PM2.5			In two-pollutant models of mutual adjustment between PM2.5, NO2, BC and pOC and O3, the risk estimates for natural mortality associated with PM2.5 were reduced by adjusting for NO2
B730	Long-term exposure to low ambient air pollution concentrations and mortality among 28 million people: results from seven large European cohorts within the ELAPSE project	Stafoggia	2022	ELAPSE administrative	PM2.5	All-cause	The pooled concentration-response functions showed increasing risks of non-accidental mortality with increasing PM2.5, NO2, and black carbon, with the steepest part of the curves occurring at low exposures (supralinear concentration-response function) and no evidence of a threshold for the association with mortality	Results of the two-pollutant models for non-accidental and cause-specific mortality showed an attenuation of PM2·5 HRs after adjustment for either NO2 or black carbon, resulting in non-significant associations.
B734	Long term exposure to low level air pollution and mortality in eight European cohorts within the ELAPSE project: pooled analysis	Strak	2021	ELAPSE pooled	PM2.5	All-cause and cause-specific	Concentration-response functions for cause specific mortality were in general similar to those for natural deaths, indicating mostly supralinear curves, with associations remaining at low levels. The analyses of exposure grouped into quarters confirmed the linear to supralinear curves in the splines, except for PM2.5 and deaths due to respiratory disease.	Associations for PM2.5 and nitrogen dioxide were attenuated but remained significant after adjustment for each other and for ozone as well as for black carbon in models of two pollutants for deaths due to natural causes and cardiovascular disease. For deaths due to respiratory disease, only associations for nitrogen dioxide were robust to adjustment for other pollutants
B743	Long-Term Exposure to Particulate Matter and Mortality from Cardiovascular Diseases in Japan: The Ibaraki Prefectural Health Study (IPHS)	Takeuchi	2021	IPHS	PM10			Further adjustment for SO2, NO2, and Ox did not change the results substantially for either men or women
B762	A Multipollutant Approach to Estimating Causal Effects of Air Pollution Mixtures on Overall Mortality in a Large, Prospective Cohort	Traini	2022	LIFEWORK	PM2.5, PM10	All-cause	Exposure–response relationships were mostly linear and positive or null for all mixture components	When mutually adjusting the models for a subset of air pollution constituents represented by NO2, PM2.5, and PM10, both PM2.5 (OR=1.03, 95% CI: 0.94–1.14) and PM10 (OR=1.06, 95% CI: 0.95–1.17) showed a positive, albeit much weaker, association with overall mortality
B783	The impact of long-term PM2.5 exposure on specific causes of death: exposure-response curves and effect modification among 53 million U.S. Medicare beneficiaries	Wang	2020	Medicare	PM2.5	All-cause	For non-accidental mortality, we found significant and positive RRs across the range of PM2.5 exposures, with no evidence of a threshold. The shape of the exposure-response curve, however, was sub-linear, with lower RRs when PM2.5 exposures were lower than 10 μg /m3	Sensitivity analyses showed control for ozone had no effect on the shape of the exposure-response curves for non-accidental and CVD mortality. However, the exposure-response curve for respiratory mortality became supra-linear after adjustment for ozone, with higher RRs when PM2.5 exposures were below as compared to above 10 μg /m3 for respiratory mortality
B791	Ambient air pollution, healthy diet and vegetable intakes, and mortality: a prospective UK Biobank study	Wang	2022	UK Biobank	PM2.5, PM10
B800	Long-term exposure to particulate matter and COPD mortality: Insights from causal inference methods based on a large population cohort in southern China	Wang	2023		PM2.5, PM10
B805	Estimating causal links of long-term exposure to particulate matters with all-cause mortality in South China	Wang	2023		PM2.5, PM10
B840	Associations of outdoor fine particulate air pollution and cardiovascular disease: Results from the Prospective Urban and Rural Epidemiology Study in China (PURE-China)	Xia	2023	PURE-China	PM2.5	Cause-specific	The exposure–response relationship appeared almost linear and increases with no obvious threshold across the 22–95 μg/m3 range.
B855	Associations of long-term exposure to ambient PM2.5 with mortality in Chinese adults: A pooled analysis of cohorts in the China-PAR project	Yang	2020	China-PAR	PM2.5	All-cause	Our risk functions fitted using independent data corroborated the near-linear shape of PM2.5-mortality relationship for the PM2.5 range of 50–85 μg/m3
B856	Long-term exposure to ambient PM2.5 and stroke mortality among urban residents in northern China	Yang	2021	Four Northern Chinese cities	PM2.5
B868	Long-term exposure to fine particulate matter and natural-cause and cause-specific mortality in Japan	Yorifuji	2019		PM2.5
B897	All-Cause Mortality Risk and Attributable Deaths Associated with Long-Term Exposure to Ambient PM(2.5) in Chinese Adults	Zhang	2021	CFPS	PM2.5	All-cause	Generally, mortality risk exhibited a piecewise linear function with PM2.5 exposure, with a near-linear increase in risk over both lower (<30 μg/m3) and higher (>60 μg/m3) concentrations but null effects across the middle levels. Likelihood ratio tests for nonlinearity also supported the evidence of a nonlinear PM2.5−mortality association, with p-value of 0.013 for the comparison between linear a…
B900	Potential causal links between long-term ambient particulate matter exposure and cardiovascular mortality: New evidence from a large community-based cohort in South China	Zhang	2023		PM2.5, PM10
B903	Long-term exposure to air pollution and mortality in a prospective cohort: The Ontario Health Study	Zhang	2021	OHS	PM2.5	All-cause and cause-specific	Overall, a tendency for sub-linear relationship was observed as the curves were steeper at mid-range concentrations.	In general, similar results were observed in two-pollutant models despite the PM2.5-respiratory morality association not reaching statistical significance.
B904	Long-term exposure to iron and copper in fine particulate air pollution and their combined impact on reactive oxygen species concentration in lung fluid: a population-based cohort study of cardiovascular disease incidence and mortality in Toronto, Canada	Zhang	2021	ONPHEC	PM2.5			The associations observed in the main analyses were robust to adjustment for PM2.5 mass, but weakened after adjustment for NO2, especially for Cu.
B905	A Population-Based Cohort Study of Respiratory Disease and Long- Term Exposure to Iron and Copper in Fine Particulate Air Pollution and Their Combined Impact on Reactive Oxygen Species Generation in Human Lungs	Zhang	2021	ONPHEC	PM2.5
B1165	Individual and joint associations of long-term exposure to air pollutants and cardiopulmonary mortality: a 22-year cohort study in Northern China	Huang	2023	Four Northern Chinese cities	PM2.5, PM10	All-cause and cause-specific	The associations between PM10, PM2.5, SO2, and NO2 and mortality from non-accidental causes, CVDs, nonmalignant RDs and lung cancer generally showed a non-threshold linear or supra-linear shape.	In multi-pollutant analysis, we found that PM2.5 consistently contributed most to the adverse associations between air pollutants (PM10, PM2.5, SO2, and NO2) and mortality, followed by SO2 for mortality from non-malignant RDs and lung cancer or PM10 for mortality from non-accidental causes and CVDs, while the adverse effects of NO2 were largely attenuated and covered by other air pollutants
