# Supplementary material for: Long-Term Exposure to Particulate Matter and Mortality: An Update of the WHO Global Air Quality Guidelines Systematic Review and Meta-Analysis
Source: Int J Public Health. 2024 Sep 27;69:1607683. doi: 10.3389/ijph.2024.1607683 (PMC11466858; doi:10.3389/ijph.2024.1607683)
Supplement: Supplementary file 2 [file DataSheet4.xlsx]

## Sheet: Table
ID	Title	First Author	Year of Publication	Study Name	Study Period	Study Location	Study Population	Number of Participants	Pollutant	Unit of Measurement	mean concentration	median concentration	min-max concentration	Cause of Death	Official Classification	Number of Deaths	Effect Estimate	Effect Estimate-low	Effect Estimate-high	Effect Indicator	Associated Increment (µg/m3)	Subgroup analysis	Effect estimate (standardized)	Effect Estimate-low (standardized)	Effect Estimate-high (standardized)	Effect Indicator	Associated Increment (µg/m3)	LnRR	SE	WidthCI
B24	Association of Long-term Exposure to Particulate Air Pollution with Cardiovascular Events in California	Alexeeff	2023	KPNC	2007-2016	The United States. California	Adults who were members of the Kaiser Permanente Northern California (KPNC) health plan	3798078	PM2.5	µg/m3				circulatory diseases	CVD mortality (ICD-9: 400.x-440.x; ICD-10: I10.x-I70.x)	31284	1.08	1.03	1.13	HR	10	AMR	1.08	1.03	1.13	HR	10	0.076961	0.0236375	0.1
B24	Association of Long-term Exposure to Particulate Air Pollution with Cardiovascular Events in California	Alexeeff	2023	KPNC	2007-2016	The United States. California	Adults who were members of the Kaiser Permanente Northern California (KPNC) health plan	3798078	PM2.5	µg/m3				ischaemic heart diseases (IHD)	IHD mortality (ICD-9: 410.x-414.x; ICD-10: I20.x-I25.x)	14278	1.21	1.13	1.3	HR	10	AMR	1.21	1.13	1.3	HR	10	0.19062	0.0357517	0.17
B52	Long-term exposure to air pollutants from multiple sources and mortality in an industrial area: a cohort study	Bauleo	2019		1996-2013	Italy. Fiumaretta, Tor Valdaliga South (TVS) and Tor Valdaliga North (TVN)	All residents (18+ years) living in the area on 1 January 1996	71362	PM10	µg/m3	4.49	4.27		All-cause	Non-accidental causes (ICD-9: 001–799)	13687	1.06	1.01	1.12	HR	5.49	EUR	1.11197	1.01829	1.22928	HR	10	0.106136	0.0480365	0.210989
B52	Long-term exposure to air pollutants from multiple sources and mortality in an industrial area: a cohort study	Bauleo	2019		1996-2013	Italy. Fiumaretta, Tor Valdaliga South (TVS) and Tor Valdaliga North (TVN)	All residents (18+ years) living in the area on 1 January 1996	71362	PM10	µg/m3	4.49	4.27		circulatory diseases	Cardiovascular diseases (ICD-9: 390–459)	5354	1.06	0.97	1.15	HR	5.49	EUR	1.11197	0.94603	1.28991	HR	10	0.106136	0.0790961	0.343884
B52	Long-term exposure to air pollutants from multiple sources and mortality in an industrial area: a cohort study	Bauleo	2019		1996-2013	Italy. Fiumaretta, Tor Valdaliga South (TVS) and Tor Valdaliga North (TVN)	All residents (18+ years) living in the area on 1 January 1996	71362	PM10	µg/m3	4.49	4.27		cerebrovascular diseases	Cerebrovascular diseases (ICD-9: 430-438)	1324	1.04	0.88	1.23	HR	5.49	EUR	1.07405	0.792274	1.45801	HR	10	0.0714403	0.155593	0.665739
B52	Long-term exposure to air pollutants from multiple sources and mortality in an industrial area: a cohort study	Bauleo	2019		1996-2013	Italy. Fiumaretta, Tor Valdaliga South (TVS) and Tor Valdaliga North (TVN)	All residents (18+ years) living in the area on 1 January 1996	71362	PM10	µg/m3	4.49	4.27		lung cancer	trachea, broncus and lung (ICD-9: 162)	1046	1.1	0.92	1.33	HR	5.49	EUR	1.18959	0.859092	1.68111	HR	10	0.173607	0.171258	0.822013
B52	Long-term exposure to air pollutants from multiple sources and mortality in an industrial area: a cohort study	Bauleo	2019		1996-2013	Italy. Fiumaretta, Tor Valdaliga South (TVS) and Tor Valdaliga North (TVN)	All residents (18+ years) living in the area on 1 January 1996	71362	PM10	µg/m3	4.49	4.27		respiratory diseases	respiratory diseases (ICD-9: 460-519)	874	1.1	0.9	1.34	HR	5.49	EUR	1.18959	0.825378	1.7042	HR	10	0.173607	0.184951	0.878822
B52	Long-term exposure to air pollutants from multiple sources and mortality in an industrial area: a cohort study	Bauleo	2019		1996-2013	Italy. Fiumaretta, Tor Valdaliga South (TVS) and Tor Valdaliga North (TVN)	All residents (18+ years) living in the area on 1 January 1996	71362	PM10	µg/m3	4.49	4.27		COPD	COPD (ICD-9: 490-492, 494, 496)	358	0.98	0.72	1.35	HR	5.49	EUR	0.96387	0.549708	1.72744	HR	10	-0.0367991	0.292094	1.17773
B84	Long-term exposure to ultrafine particles and natural and cause-specific mortality	Bouma	2023	Dutch administrative	2013-2019	Netherlands (Kingdom of the)	Adults aged 30 years and older	10735734	PM2.5	µg/m3	10.84	11.26	6.97-13.39 (1st-99th percentile)	All-cause	natural cause (ICD-10: A00-R99)	945615	1.011	1.008	1.014	HR	1.47	EUR	1.07726	1.0557	1.09919	HR	10	0.0744214	0.0102991	0.0434932
B84	Long-term exposure to ultrafine particles and natural and cause-specific mortality	Bouma	2023	Dutch administrative	2013-2019	Netherlands (Kingdom of the)	Adults aged 30 years and older	10735734	PM2.5	µg/m3	10.84	11.26	6.97-13.39 (1st-99th percentile)	circulatory diseases	cardiovascular diseases (CVD) (ICD-10: I10-I70)	244977	1.009	1.003	1.015	HR	1.47	EUR	1.06285	1.02059	1.10659	HR	10	0.0609506	0.0206391	0.0860032
B84	Long-term exposure to ultrafine particles and natural and cause-specific mortality	Bouma	2023	Dutch administrative	2013-2019	Netherlands (Kingdom of the)	Adults aged 30 years and older	10735734	PM2.5	µg/m3	10.84	11.26	6.97-13.39 (1st-99th percentile)	lung cancer	lung cancer mortality (ICD-10: C34)	71622	1.034	1.023	1.046	HR	1.47	EUR	1.25539	1.1673	1.3579	HR	10	0.227447	0.0385844	0.190606
B84	Long-term exposure to ultrafine particles and natural and cause-specific mortality	Bouma	2023	Dutch administrative	2013-2019	Netherlands (Kingdom of the)	Adults aged 30 years and older	10735734	PM2.5	µg/m3	10.84	11.26	6.97-13.39 (1st-99th percentile)	respiratory diseases	non-malignant respiratory disease (ICD-10: J00-J99)	84734	1.064	1.053	1.075	HR	1.47	EUR	1.52502	1.42093	1.63555	HR	10	0.422009	0.0358834	0.214613
B84	Long-term exposure to ultrafine particles and natural and cause-specific mortality	Bouma	2023	Dutch administrative	2013-2019	Netherlands (Kingdom of the)	Adults aged 30 years and older	10735734	PM10	µg/m3	18.03	18.32	13.74-21.80 (1st-99th percentile)	All-cause	natural cause (ICD-10: A00-R99)	945615	1.015	1.012	1.019	HR	2.06	EUR	1.07495	1.05962	1.09567	HR	10	0.0722748	0.00853624	0.0360568
B84	Long-term exposure to ultrafine particles and natural and cause-specific mortality	Bouma	2023	Dutch administrative	2013-2019	Netherlands (Kingdom of the)	Adults aged 30 years and older	10735734	PM10	µg/m3	18.03	18.32	13.74-21.80 (1st-99th percentile)	circulatory diseases	cardiovascular diseases (CVD) (ICD-10: I10-I70)	244977	1.012	1.005	1.02	HR	2.06	EUR	1.05962	1.02451	1.1009	HR	10	0.0579057	0.0183464	0.0763945
B84	Long-term exposure to ultrafine particles and natural and cause-specific mortality	Bouma	2023	Dutch administrative	2013-2019	Netherlands (Kingdom of the)	Adults aged 30 years and older	10735734	PM10	µg/m3	18.03	18.32	13.74-21.80 (1st-99th percentile)	lung cancer	lung cancer mortality (ICD-10: C34)	71622	1.057	1.042	1.072	HR	2.06	EUR	1.30879	1.22106	1.40145	HR	10	0.269101	0.0351497	0.180388
B84	Long-term exposure to ultrafine particles and natural and cause-specific mortality	Bouma	2023	Dutch administrative	2013-2019	Netherlands (Kingdom of the)	Adults aged 30 years and older	10735734	PM10	µg/m3	18.03	18.32	13.74-21.80 (1st-99th percentile)	respiratory diseases	non-malignant respiratory disease (ICD-10: J00-J99)	84734	1.072	1.058	1.086	HR	2.06	EUR	1.40145	1.31481	1.49256	HR	10	0.337505	0.032347	0.17775
B90	Mortality-Air Pollution Associations in Low Exposure Environments (MAPLE): Phase 2	Brauer	2022	MAPLE (CanCHEC)	1991-2016	Canada	Adults over the age 25 years	7100000	PM2.5	µg/m3	8.5	8.26	2.47-17.74	All-cause		1253300	1.084	1.073	1.096	HR	10	AMR	1.084	1.073	1.096	HR	10	0.0806579	0.00541039	0.023
B90	Mortality-Air Pollution Associations in Low Exposure Environments (MAPLE): Phase 2	Brauer	2022	MAPLE (CCHS)	1991-2016	Canada	Adults over the age 25 years	540900	PM2.5	µg/m3	6.78	6.53	2.35-18.06	All-cause		50100	1.086	1.021	1.155	HR	10	AMR	1.086	1.021	1.155	HR	10	0.0825012	0.0314586	0.134
B90	Mortality-Air Pollution Associations in Low Exposure Environments (MAPLE): Phase 2	Brauer	2022	MAPLE (CanCHEC)	1991-2016	Canada	Adults over the age 25 years	7100000	PM2.5	µg/m3	8.5	8.26	2.47-17.74	circulatory diseases	cardiovascular mortality (ICD-10 codes I10 to I69)	390600	1.163	1.142	1.185	HR	10	AMR	1.163	1.142	1.185	HR	10	0.151003	0.009429	0.043
B90	Mortality-Air Pollution Associations in Low Exposure Environments (MAPLE): Phase 2	Brauer	2022	MAPLE (CCHS)	1991-2016	Canada	Adults over the age 25 years	540900	PM2.5	µg/m3	6.78	6.53	2.35-18.06	circulatory diseases	cardiovascular mortality (ICD-10 codes I10 to I69)	14800	1.085	0.97	1.214	HR	10	AMR	1.085	0.97	1.214	HR	10	0.08158	0.0572398	0.244
B90	Mortality-Air Pollution Associations in Low Exposure Environments (MAPLE): Phase 2	Brauer	2022	MAPLE (CanCHEC)	1991-2016	Canada	Adults over the age 25 years	7100000	PM2.5	µg/m3	8.5	8.26	2.47-17.74	IHD	ischemic heart disease (ICD-10 codes I20–I25)	215700	1.225	1.195	1.255	HR	10	AMR	1.225	1.195	1.255	HR	10	0.202941	0.0124973	0.06
B90	Mortality-Air Pollution Associations in Low Exposure Environments (MAPLE): Phase 2	Brauer	2022	MAPLE (CCHS)	1991-2016	Canada	Adults over the age 25 years	540900	PM2.5	µg/m3	6.78	6.53	2.35-18.06	IHD	ischemic heart disease (ICD-10 codes I20–I25)	7900	1.224	1.051	1.424	HR	10	AMR	1.224	1.051	1.424	HR	10	0.202124	0.0774816	0.373
B90	Mortality-Air Pollution Associations in Low Exposure Environments (MAPLE): Phase 2	Brauer	2022	MAPLE (CanCHEC)	1991-2016	Canada	Adults over the age 25 years	7100000	PM2.5	µg/m3	8.5	8.26	2.47-17.74	cerebrovascular diseases	cerebrovascular mortality (ICD-10 codes I60–I69)	72900	1.105	1.058	1.154	HR	10	AMR	1.105	1.058	1.154	HR	10	0.0998453	0.0221566	0.096
B90	Mortality-Air Pollution Associations in Low Exposure Environments (MAPLE): Phase 2	Brauer	2022	MAPLE (CCHS)	1991-2016	Canada	Adults over the age 25 years	540900	PM2.5	µg/m3	6.78	6.53	2.35-18.06	cerebrovascular diseases	cerebrovascular mortality (ICD-10 codes I60–I69)	2700	0.986	0.757	1.285	HR	10	AMR	0.986	0.757	1.285	HR	10	-0.0140989	0.134987	0.528
B90	Mortality-Air Pollution Associations in Low Exposure Environments (MAPLE): Phase 2	Brauer	2022	MAPLE (CanCHEC)	1991-2016	Canada	Adults over the age 25 years	7100000	PM2.5	µg/m3	8.5	8.26	2.47-17.74	lung cancer	lung cancer (ICD-10 codes C33–C34)	129200	0.989	0.957	1.022	HR	10	AMR	0.989	0.957	1.022	HR	10	-0.0110609	0.0167636	0.065
B90	Mortality-Air Pollution Associations in Low Exposure Environments (MAPLE): Phase 2	Brauer	2022	MAPLE (CCHS)	1991-2016	Canada	Adults over the age 25 years	540900	PM2.5	µg/m3	6.78	6.53	2.35-18.06	lung cancer	lung cancer (ICD-10 codes C33–C34)	5400	0.977	0.812	1.175	HR	10	AMR	0.977	0.812	1.175	HR	10	-0.0232686	0.0942661	0.363
B90	Mortality-Air Pollution Associations in Low Exposure Environments (MAPLE): Phase 2	Brauer	2022	MAPLE (CanCHEC)	1991-2016	Canada	Adults over the age 25 years	7100000	PM2.5	µg/m3	8.5	8.26	2.47-17.74	respiratory diseases	nonmalignant respiratory disease (ICD-10 codes J00–J99)	105900	1.076	1.037	1.118	HR	10	AMR	1.076	1.037	1.118	HR	10	0.0732505	0.0191861	0.081
B90	Mortality-Air Pollution Associations in Low Exposure Environments (MAPLE): Phase 2	Brauer	2022	MAPLE (CCHS)	1991-2016	Canada	Adults over the age 25 years	540900	PM2.5	µg/m3	6.78	6.53	2.35-18.06	respiratory diseases	nonmalignant respiratory disease (ICD-10 codes J00–J99)	4800	1.246	1.02	1.523	HR	10	AMR	1.246	1.02	1.523	HR	10	0.219938	0.102265	0.503
B90	Mortality-Air Pollution Associations in Low Exposure Environments (MAPLE): Phase 2	Brauer	2022	MAPLE (CanCHEC)	1991-2016	Canada	Adults over the age 25 years	7100000	PM2.5	µg/m3	8.5	8.26	2.47-17.74	COPD	COPD and associated conditions (ICD-10 codes J19–J46)	61400	1.059	1.01	1.111	HR	10	AMR	1.059	1.01	1.111	HR	10	0.0573251	0.0243138	0.101
B90	Mortality-Air Pollution Associations in Low Exposure Environments (MAPLE): Phase 2	Brauer	2022	MAPLE (CCHS)	1991-2016	Canada	Adults over the age 25 years	540900	PM2.5	µg/m3	6.78	6.53	2.35-18.06	COPD	COPD and associated conditions (ICD-10 codes J19–J46)	2800	1.426	1.098	1.852	HR	10	AMR	1.426	1.098	1.852	HR	10	0.354873	0.133361	0.754
B90	Mortality-Air Pollution Associations in Low Exposure Environments (MAPLE): Phase 2	Brauer	2022	MAPLE (CanCHEC)	1991-2016	Canada	Adults over the age 25 years	7100000	PM2.5	µg/m3	8.5	8.26	2.47-17.74	ALRI	pneumonia (ICD-10 codes J10–J18)	25600	1.195	1.11	1.287	HR	10	AMR	1.195	1.11	1.287	HR	10	0.178146	0.0377433	0.177
B90	Mortality-Air Pollution Associations in Low Exposure Environments (MAPLE): Phase 2	Brauer	2022	MAPLE (CCHS)	1991-2016	Canada	Adults over the age 25 years	540900	PM2.5	µg/m3	6.78	6.53	2.35-18.06	ALRI	pneumonia (ICD-10 codes J10–J18)	900	0.972	0.618	1.528	HR	10	AMR	0.972	0.618	1.528	HR	10	-0.0283995	0.230925	0.91
B96	Mortality Associated with Ambient PM2.5 Exposure in India: Results from the Million Death Study	Brown	2022	MDS	1998-2013	India	Entire population who resided in the 2004–2013 sampling units	678889985	PM2.5	µg/m3		25.5	17.3-41.4 (25th-75th percentile)	All-cause	nonaccidental causes (ICD-10: A00-R99)	177686	1.01	1	1.03	RR	10	SEAR	1.01	1	1.03	HR	10	0.00995033	0.00754051	0.03
B96	Mortality Associated with Ambient PM2.5 Exposure in India: Results from the Million Death Study	Brown	2022	MDS	1998-2013	India	Entire population who resided in the 2004–2013 sampling units	678889985	PM2.5	µg/m3		25.5	17.3-41.4 (25th-75th percentile)	cerebrovascular diseases	stroke (ICD-10: I60-I69,G45-G46,G81-G83)	13318	1.09	1.04	1.14	RR	10	SEAR	1.09	1.04	1.14	HR	10	0.0861777	0.0234203	0.1
B96	Mortality Associated with Ambient PM2.5 Exposure in India: Results from the Million Death Study	Brown	2022	MDS	1998-2013	India	Entire population who resided in the 2004–2013 sampling units	678889985	PM2.5	µg/m3		25.5	17.3-41.4 (25th-75th percentile)	IHD	ischemic heart disease (ICD-10: I20-I25,I44,I46,I70,R55,R96)	29834	1	0.97	1.03	RR	10	SEAR	1	0.97	1.03	HR	10	0	0.0153107	0.06
B97	Mortality and Morbidity Effects of Long-Term Exposure to Low-Level PM(2.5), BC, NO(2), and O(3): An Analysis of European Cohorts in the ELAPSE Project	Brunekreef	2021	ELAPSE administrative	2000-2016	Europe	Adults	28000000	PM2.5	µg/m3	15.02			IHD	ischemic heart disease (ICD-10: I20-I25)	449251	1.057	1.007	1.109	HR	5	EUR	1.11725	1.01405	1.22988	HR	10	0.110869	0.0492261	0.215832
B97	Mortality and Morbidity Effects of Long-Term Exposure to Low-Level PM(2.5), BC, NO(2), and O(3): An Analysis of European Cohorts in the ELAPSE Project	Brunekreef	2021	ELAPSE administrative	2000-2016	Europe	Adults	28000000	PM2.5	µg/m3	15.02			cerebrovascular diseases	cerebrovascular (ICD-10: I60–I69)	280037	1.021	0.98	1.064	HR	5	EUR	1.04244	0.9604	1.1321	HR	10	0.0415651	0.0419582	0.171696
B97	Mortality and Morbidity Effects of Long-Term Exposure to Low-Level PM(2.5), BC, NO(2), and O(3): An Analysis of European Cohorts in the ELAPSE Project	Brunekreef	2021	ELAPSE administrative	2000-2016	Europe	Adults	28000000	PM2.5	µg/m3	15.02			COPD	COPD (without asthma) (ICD-10: J40–J44, J47)	182752	1.075	0.995	1.161	HR	5	EUR	1.15562	0.990025	1.34792	HR	10	0.144641	0.0787216	0.357896
B117	Incident cardiovascular disease and long-term exposure to source-specific air pollutants in a Swedish cohort	Carlsen	2022	MDC	1992-2011	Sweden. Malmo	Adults	30092	PM2.5	µg/m3	10.9	10.8	1.0-18.4	IHD	fatal MI	808	0.92	0.74	1.15	HR	1.63	EUR	0.599569	0.157667	2.35711	HR	10	-0.511544	0.689976	2.19944
B117	Incident cardiovascular disease and long-term exposure to source-specific air pollutants in a Swedish cohort	Carlsen	2022	MDC	1992-2011	Sweden. Malmo	Adults	30092	PM10	µg/m3	15.9	15.7	1.0-27.6	IHD	fatal MI	808	0.94	0.78	1.14	HR	2.71	EUR	0.795868	0.399784	1.62174	HR	10	-0.228323	0.357227	1.22196
B144	Long-Term Exposure to Source-Specific Fine Particles and Mortality: A Pooled Analysis of 14 European Cohorts within the ELAPSE Project	Chen	2022	ELAPSE	1985-2015	Europe	Adults	323782	PM2.5	µg/m3	15.95	15.74	7.95-26.24 (5th-95th percentile)	lung cancer	LC (ICD-9: 162, ICD-10: C34)	3776	1.17	1.08	1.25	HR	4.49	EUR	1.41861	1.18697	1.64375	HR	10	0.349674	0.0830545	0.456776
B150	Potential causal links between long-term ambient particulate matter exposure and cerebrovascular mortality: Insights from a large cohort in southern China	Chen	2023		2009-2020	China. Guangzhou	Adults	580757	PM2.5	µg/m3	37.34			cerebrovascular diseases	cerebrovascular diseases (ICD-10: I60–I69)	5116	1.041	1.034	1.049	HR	1	WPR	1.49454	1.39703	1.61345	HR	10	0.401818	0.0367412	0.216419
B150	Potential causal links between long-term ambient particulate matter exposure and cerebrovascular mortality: Insights from a large cohort in southern China	Chen	2023		2009-2020	China. Guangzhou	Adults	580757	PM10	µg/m3	62.05			cerebrovascular diseases	cerebrovascular diseases (ICD-10: I60–I69)	5116	1.032	1.026	1.038	HR	1	WPR	1.37024	1.29263	1.45202	HR	10	0.314987	0.0296634	0.159395
B153	The prospective effects of long-term exposure to ambient PM2.5 and constituents on mortality in rural East China	Chen	2021	RDCS	2006-2018	China. Deqing	aging 18 years or above	28793	PM2.5	µg/m3	52.08	52.42	39.42-69.75	All-cause	non-accidental causes (ICD-10: A00-R99)	1960	1.17	1.07	1.28	HR	10	WPR	1.17	1.07	1.28	HR	10	0.157004	0.0457147	0.21
B153	The prospective effects of long-term exposure to ambient PM2.5 and constituents on mortality in rural East China	Chen	2021	RDCS	2006-2018	China. Deqing	aging 18 years or above	28793	PM2.5	µg/m3	52.08	52.42	39.42-69.75	circulatory diseases	CVD (ICD-10: I00-I99)	1148	1.27	1.13	1.43	HR	10	WPR	1.27	1.13	1.43	HR	10	0.239017	0.0600655	0.3
B153	The prospective effects of long-term exposure to ambient PM2.5 and constituents on mortality in rural East China	Chen	2021	RDCS	2006-2018	China. Deqing	aging 18 years or above	28793	PM2.5	µg/m3	52.08	52.42	39.42-69.75	respiratory diseases	respiratory diseases (ICD-10: J00-J99)	205	0.89	0.68	1.17	HR	10	WPR	0.89	0.68	1.17	HR	10	-0.116534	0.138435	0.49
B206	Long-term Exposure to Low Air Pollutant Concentrations and the Relationship with All-Cause Mortality and Stroke in Older Men	Dirgawati	2019	HIMS	1996-2012	Australia. Perth	men aged ≥65 years	11627	PM2.5	µg/m3	5.1			All-cause	All-cause mortality was defined as death from any cause.	6284	1.06	0.98	1.15	HR	5	WPR	1.1236	0.9604	1.3225	HR	10	0.116538	0.0816146	0.3621
B249	Particulate air pollution from different sources and mortality in 7.5 million adults — The Dutch Environmental Longitudinal Study (DUELS)	Fischer	2020	DUELS	2008-2016	Netherlands (Kingdom of the)	all Dutch inhabitants of 30 years or older	7530297	PM10	µg/m3	25.1		17.3-30.7	All-cause	non-accidental mortality data (ICD-10: A–R)	777148	1.011	1.009	1.013	HR	1	EUR	1.11561	1.09373	1.13787	HR	10	0.109399	0.0100931	0.0441409
B265	Impact of different exposure models and spatial resolution on the long-term effects of air pollution	Gariazzo	2021	RoLS	2001-2015	Italy. Rome	All residents above 30 years of age	482259	PM10	µg/m3	32		11.1-186.5	respiratory diseases	respiratory (RESP) (ICD-9: codes 460–519) causes	6558	1.007	0.973	1.041	HR	13.1	EUR	1.00534	0.979323	1.03115	HR	10	0.0053249	0.0131549	0.0518257
B292	Long-term Exposure to Fine Particulate Matter and Mortality A Longitudinal Cohort Study of 400,459 Adults	Guo	2022	MJ	2001-2019	Taiwan, China	18 years of age or above	400459	PM2.5	µg/m3	26.2			All-cause	natural causes (ICD-9: 001–779, 970–999; ICD-10: A00–U85, Z00–Z99)	13350 / 1000 person-years	1.3	1.25	1.36	HR	10	WPR	1.3	1.25	1.36	HR	10	0.262364	0.0215156	0.11
B292	Long-term Exposure to Fine Particulate Matter and Mortality A Longitudinal Cohort Study of 400,459 Adults	Guo	2022	MJ	2001-2019	Taiwan, China	18 years of age or above	400459	PM2.5	µg/m3	26.2			circulatory diseases	cardiovascular disease (CVD) (i.e., heart diseases, hypertension, cerebrovascular events, and atherosclerosis; ICD-9: 390-414, 420–440; ICD-10: I01–I25, I27, I30–I70)	2700 / 1000 person-years	1.42	1.29	1.57	HR	10	WPR	1.42	1.29	1.57	HR	10	0.350657	0.0501106	0.28
B292	Long-term Exposure to Fine Particulate Matter and Mortality A Longitudinal Cohort Study of 400,459 Adults	Guo	2022	MJ	2001-2019	Taiwan, China	18 years of age or above	400459	PM2.5	µg/m3	26.2			ALRI	influenza and pneumonia (ICD-9: 480– 487; ICD-10: J10–18).	645 / 1000 person-years	1.53	1.25	1.86	HR	10	WPR	1.53	1.25	1.86	HR	10	0.425268	0.101386	0.61
B299	Long term exposure to air pollution, mortality and morbidity in New Zealand: Cohort study	Hales	2021	New Zealand Statistics	2013-2016	New Zealand	people aged 30 and over	2227332	PM2.5	µg/m3	7		4.0-19.1	All-cause	natural causes (all codes, excluding V00-V05, V09-V10, V12-V18, V193, V20-V804, V809-X85, X88-Y8)	77394	1.018	1.015	1.021	RR	10	WPR	1.018	1.015	1.021	HR	10	0.0178399	0.00150355	0.006
B299	Long term exposure to air pollution, mortality and morbidity in New Zealand: Cohort study	Hales	2021	New Zealand Statistics	2013-2016	New Zealand	people aged 30 and over	2227332	PM2.5	µg/m3	7		4.0-19.1	circulatory diseases	cardiovascular disease (G45, I011, I012, I05-I13, I159, I20-I51, I60-I99, M30-M31)	26766	1.022	1.017	1.027	RR	10	WPR	1.022	1.017	1.027	HR	10	0.0217615	0.00249613	0.01
B299	Long term exposure to air pollution, mortality and morbidity in New Zealand: Cohort study	Hales	2021	New Zealand Statistics	2013-2016	New Zealand	people aged 30 and over	2227332	PM2.5	µg/m3	7		4.0-19.1	IHD	ischaemic heart disease (I20-I25)	13314	1.024	1.017	1.031	RR	10	WPR	1.024	1.017	1.031	HR	10	0.0237165	0.00348778	0.014
B299	Long term exposure to air pollution, mortality and morbidity in New Zealand: Cohort study	Hales	2021	New Zealand Statistics	2013-2016	New Zealand	people aged 30 and over	2227332	PM2.5	µg/m3	7		4.0-19.1	cerebrovascular diseases	stroke (G45, I60-I69)	6195	1.027	1.017	1.037	RR	10	WPR	1.027	1.017	1.037	HR	10	0.0266419	0.00496806	0.02
B299	Long term exposure to air pollution, mortality and morbidity in New Zealand: Cohort study	Hales	2021	New Zealand Statistics	2013-2016	New Zealand	people aged 30 and over	2227332	PM2.5	µg/m3	7		4.0-19.1	respiratory diseases	respiratory causes (J22-J65, J668, J67-J98)	5856	1.027	1.017	1.037	RR	10	WPR	1.027	1.017	1.037	HR	10	0.0266419	0.00496806	0.02
B299	Long term exposure to air pollution, mortality and morbidity in New Zealand: Cohort study	Hales	2021	New Zealand Statistics	2013-2016	New Zealand	people aged 30 and over	2227332	PM2.5	µg/m3	7		4.0-19.1	lung cancer	lung cancer (C33-C34)	4806	1.001	0.989	1.013	RR	10	WPR	1.001	0.989	1.013	HR	10	0.0009995	0.00611663	0.024
B299	Long term exposure to air pollution, mortality and morbidity in New Zealand: Cohort study	Hales	2021	New Zealand Statistics	2013-2016	New Zealand	people aged 30 and over	2227332	PM10	µg/m3				All-cause	natural causes (all codes, excluding V00-V05, V09-V10, V12-V18, V193, V20-V804, V809-X85, X88-Y8)	77394	1.011	1.008	1.013	RR	10	WPR	1.011	1.008	1.013	HR	10	0.0109399	0.00126226	0.005
B299	Long term exposure to air pollution, mortality and morbidity in New Zealand: Cohort study	Hales	2021	New Zealand Statistics	2013-2016	New Zealand	people aged 30 and over	2227332	PM10	µg/m3				circulatory diseases	cardiovascular disease (G45, I011, I012, I05-I13, I159, I20-I51, I60-I99, M30-M31)	26766	1.01	1.006	1.014	RR	10	WPR	1.01	1.006	1.014	HR	10	0.00995033	0.00202062	0.008
B299	Long term exposure to air pollution, mortality and morbidity in New Zealand: Cohort study	Hales	2021	New Zealand Statistics	2013-2016	New Zealand	people aged 30 and over	2227332	PM10	µg/m3				IHD	ischaemic heart disease (I20-I25)	13314	1.012	1.007	1.018	RR	10	WPR	1.012	1.007	1.018	HR	10	0.0119286	0.00277151	0.011
B299	Long term exposure to air pollution, mortality and morbidity in New Zealand: Cohort study	Hales	2021	New Zealand Statistics	2013-2016	New Zealand	people aged 30 and over	2227332	PM10	µg/m3				cerebrovascular diseases	stroke (G45, I60-I69)	6195	1.018	1.01	1.026	RR	10	WPR	1.018	1.01	1.026	HR	10	0.0178399	0.00400954	0.016
B299	Long term exposure to air pollution, mortality and morbidity in New Zealand: Cohort study	Hales	2021	New Zealand Statistics	2013-2016	New Zealand	people aged 30 and over	2227332	PM10	µg/m3				respiratory diseases	respiratory causes (J22-J65, J668, J67-J98)	5856	1.019	1.011	1.027	RR	10	WPR	1.019	1.011	1.027	HR	10	0.0188218	0.00400561	0.016
B299	Long term exposure to air pollution, mortality and morbidity in New Zealand: Cohort study	Hales	2021	New Zealand Statistics	2013-2016	New Zealand	people aged 30 and over	2227332	PM10	µg/m3				lung cancer	lung cancer (C33-C34)	4806	1	0.991	1.009	RR	10	WPR	1	0.991	1.009	HR	10	0	0.00459196	0.018
B307	All-cause mortality and long-term exposure to low level air pollution in the ‘45 and up study’ cohort, Sydney, Australia, 2006–2015	Hanigan	2019	45 and Up Study	2006-2015	Australia. New South Wales	Participants aged 45 years or older	75268	PM2.5	µg/m3	4.49	4.47	2.78-13.81	All-cause	Mortality data from 2007 to 2015 was extracted from the NSW Register of Births Deaths and Marriages (RBDM) and linked to ‘45 and Up Study’ participants.	3282	1.05	0.98	1.12	HR	1	WPR	1.62889	0.817073	3.10585	HR	10	0.487902	0.340641	2.28878
B308	National Cohort Study of Long-Term Exposure to PM2.5 Components and Mortality in Medicare American Older Adults	Hao	2023	Medicare	2000-2017	The United States	Medicare beneficiaries who were 65 years or older and residing in the contiguous United States	73369159	PM2.5	µg/m3	10.03			All-cause		29030406	1.04	1.039	1.041	HR	4.07	AMR	1.10116	1.09856	1.10376	HR	10	0.0963654	0.00120536	0.00520299
B314	PM2.5 air pollution and cause-specific cardiovascular disease mortality	Hayes	2020	NIH-AARP Diet and Health	1995-2014	The United States. California, Florida, Louisiana, New Jersey, North Carolina and Pennsylvania, Atlanta, Detroit	individuals aged 50 to 71 years	565477	PM2.5	µg/m3		13.3	2.9-28.0	circulatory diseases	cardiovascular disease (CVD: ICD-10 I00-I99)	41286	1.12	1.07	1.17	HR	10	AMR	1.12	1.07	1.17	HR	10	0.113329	0.0227921	0.1
B314	PM2.5 air pollution and cause-specific cardiovascular disease mortality	Hayes	2020	NIH-AARP Diet and Health	1995-2014	The United States. California, Florida, Louisiana, New Jersey, North Carolina and Pennsylvania, Atlanta, Detroit	individuals aged 50 to 71 years	565477	PM2.5	µg/m3		13.3	2.9-28.0	IHD	ischaemic heart disease (IHD: ICD-10 I20-I25)	23328	1.16	1.09	1.22	HR	10	AMR	1.16	1.09	1.22	HR	10	0.14842	0.0287432	0.13
B314	PM2.5 air pollution and cause-specific cardiovascular disease mortality	Hayes	2020	NIH-AARP Diet and Health	1995-2014	The United States. California, Florida, Louisiana, New Jersey, North Carolina and Pennsylvania, Atlanta, Detroit	individuals aged 50 to 71 years	565477	PM2.5	µg/m3		13.3	2.9-28.0	cerebrovascular diseases	stroke (ICD-10 I60-I69)	5894	1.14	1.02	1.27	HR	10	AMR	1.14	1.02	1.27	HR	10	0.131028	0.055922	0.25
B348	Long-term residential exposure to PM2.5, PM10, black carbon, NO2, and ozone and mortality in a Danish cohort	Hvidtfeldt	2019	DCH	1993-2015	Denmark. Copenhagen and Aarhus	Men and women aged 50–64 years	49564	PM10	µg/m3		25.1	23.7-30.3 (5th-95th percentile)	All-cause	Participants who died from external causes such as injuries, accidents and suicides (ICD-10 codes S–Z) were censored at date of death.	10193	1.12	1.03	1.22	HR	10	EUR	1.12	1.03	1.22	HR	10	0.113329	0.0431867	0.19
B350	Later-Life Exposure to Moderate PM2.5 Air Pollution and Life Loss of Older Adults in Taiwan	Hwang	2020	National Health Insurance	2001-2016	Taiwan, China	aged between 60 and 79 years	1910000	PM2.5	µg/m3		32	14.8-50.7	All-cause	Disease diagnoses are coded using the International Classification of Diseases, Ninth Revision (ICD9).	804000	1.0245	1.0242	1.0248	HR	1	WPR	1.27385	1.27013	1.27759	HR	10	0.242047	0.00149401	0.00746035
B355	Associations of outdoor fine particulate air pollution and cardiovascular disease in 157 436 individuals from 21 high-income, middle-income, and low-income countries (PURE): a prospective cohort study	Hystad	2020	PURE	2001-2018	Global	individuals aged 35–70 years from 747 urban and rural communities	157436	PM2.5	µg/m3	47.5		6-140	All-cause	all non-accidental deaths	9996	0.98	0.96	0.99	HR	10		0.98	0.96	0.99	HR	10	-0.0202027	0.00784991	0.03
B355	Associations of outdoor fine particulate air pollution and cardiovascular disease in 157 436 individuals from 21 high-income, middle-income, and low-income countries (PURE): a prospective cohort study	Hystad	2020	PURE	2001-2018	Global	individuals aged 35–70 years from 747 urban and rural communities	157436	PM2.5	µg/m3	47.5		6-140	circulatory diseases	cardiovascular disease deaths	3219	1.03	1	1.06	HR	10		1.03	1	1.06	HR	10	0.0295588	0.0148645	0.06
B367	Long-term exposure to PM2.5 and cardiovascular disease incidence and mortality in an Eastern Mediterranean country: findings based on a 15-year cohort study	Jalali	2021	ICS	2001-2016	Iran (Islamic Republic of). Isfahan, Arak, and Najafabad	One eligible 19-year-old subject was randomly selected from each house, provided they were mentally stable, unpregnant, and Iranian in nationality.	3081	PM2.5	µg/m3	45.28		20.01-69.80	All-cause	all-cause mortality	241	0.974	0.96	0.988	HR	10	EMR	0.974	0.96	0.988	HR	10	-0.026344	0.00733403	0.028
B367	Long-term exposure to PM2.5 and cardiovascular disease incidence and mortality in an Eastern Mediterranean country: findings based on a 15-year cohort study	Jalali	2021	ICS	2001-2016	Iran (Islamic Republic of). Isfahan, Arak, and Najafabad	One eligible 19-year-old subject was randomly selected from each house, provided they were mentally stable, unpregnant, and Iranian in nationality.	3081	PM2.5	µg/m3	45.28		20.01-69.80	circulatory diseases	fatal CVD	105	0.998	0.979	1.017	HR	10	EMR	0.998	0.979	1.017	HR	10	-0.002002	0.00971448	0.038
B400	The impact of Long-Term PM2.5 constituents and their sources on specific causes of death in a US Medicare cohort	Kazemiparkouhi	2022	Medicare	2000-2008	The United States	Medicare beneficiaries aged 65 to 120 years residing within 12 miles of a PM2.5 component monitor	15400000	PM2.5	µg/m3	8.11			respiratory diseases	all respiratory	321000	1.022	0.993	1.052	HR	7.27	AMR	1.03039	0.990384	1.07222	HR	10	0.0299333	0.020253	0.0818337
B407	Effects of long-term exposure to air pollution on all-cause mortality and cause-specific mortality in seven major cities of South Korea: Korean national health and nutritional examination surveys with mortality follow-up	Kim	2021	KNHANES-M	2007-2015	Republic of Korea	subjects in the KNHANES-M who were over 30 years old and residing in 73 districts of seven major cities of South Korea when surveyed.	19681	PM10	µg/m3	49.1			circulatory diseases	cardiovascular death (ICD-10, I00-99)	129	2.3	-0.5	5.1	Percent increase	1	WPR	1.25533	0.95111	1.64447	HR	10	0.227395	0.13968	0.693364
B407	Effects of long-term exposure to air pollution on all-cause mortality and cause-specific mortality in seven major cities of South Korea: Korean national health and nutritional examination surveys with mortality follow-up	Kim	2021	KNHANES-M	2007-2015	Republic of Korea	subjects in the KNHANES-M who were over 30 years old and residing in 73 districts of seven major cities of South Korea when surveyed.	19681	PM10	µg/m3	49.1			respiratory diseases	respiratory death (ICD-10, J00-99)	52	-5.9	-11.3	-0.3	Percent increase	1	WPR	0.544373	0.301465	0.970402	HR	10	-0.608121	0.298229	0.668937
B410	Long-term fine particulate matter exposure and cardiovascular mortality in the general population: a nationwide cohort study	Kim	2020	NHIS-NSC	2002-2013	Republic of Korea	Adults over 18 years of age who received a National Health Examination	436933	PM2.5	µg/m3	18.8			All-cause	All-cause mortality was determined by counting the number of deaths of any cause.	382	1.034	1.027	1.041	HR	10	WPR	1.034	1.027	1.041	HR	10	0.0334348	0.00345405	0.014
B410	Long-term fine particulate matter exposure and cardiovascular mortality in the general population: a nationwide cohort study	Kim	2020	NHIS-NSC	2002-2013	Republic of Korea	Adults over 18 years of age who received a National Health Examination	436933	PM2.5	µg/m3	18.8			circulatory diseases	Cardiovascular mortality was defined as the immediate cause of death provided on the death certificate focusing on MI (I21-23), heart failure (I11.0, I50), peripheral vascular diseases (I71-74), and ischemic and hemorrhagic stroke (I60-64)	95	1.047	1.036	1.058	HR	10	WPR	1.047	1.036	1.058	HR	10	0.0459289	0.00536051	0.022
B418	Surrounding green, air pollution, traffic noise exposure and non-accidental and cause-specific mortality	Klompmaker	2020	Dutch administrative	2013-2017	Netherlands (Kingdom of the)	aged 30 years or older.	339633	PM2.5	µg/m3	16.69			All-cause	non-accidental mortality [International Classification of Diseases, 10th Revision (ICD-10) codes: A00-R99]	26889	0.98	0.97	1	HR	0.83	EUR	0.783953	0.692825	1	HR	10	-0.243406	0.0936169	0.307175
B418	Surrounding green, air pollution, traffic noise exposure and non-accidental and cause-specific mortality	Klompmaker	2020	Dutch administrative	2013-2017	Netherlands (Kingdom of the)	aged 30 years or older.	339633	PM2.5	µg/m3	16.69			circulatory diseases	circulatory disease mortality (I00-I99)	8020	0.98	0.95	1.01	HR	0.83	EUR	0.783953	0.539026	1.12737	HR	10	-0.243406	0.188233	0.58834
B418	Surrounding green, air pollution, traffic noise exposure and non-accidental and cause-specific mortality	Klompmaker	2020	Dutch administrative	2013-2017	Netherlands (Kingdom of the)	aged 30 years or older.	339633	PM2.5	µg/m3	16.69			respiratory diseases	respiratory disease mortality (J00-J99)	2429	0.98	0.93	1.04	HR	0.83	EUR	0.783953	0.417135	1.60406	HR	10	-0.243406	0.343593	1.18693
B418	Surrounding green, air pollution, traffic noise exposure and non-accidental and cause-specific mortality	Klompmaker	2020	Dutch administrative	2013-2017	Netherlands (Kingdom of the)	aged 30 years or older.	339633	PM2.5	µg/m3	16.69			lung cancer	lung cancer mortality (C34)	2195	1.02	0.97	1.08	HR	0.83	EUR	1.26945	0.692825	2.52753	HR	10	0.238586	0.330158	1.8347
B418	Surrounding green, air pollution, traffic noise exposure and non-accidental and cause-specific mortality	Klompmaker	2020	Dutch administrative	2013-2017	Netherlands (Kingdom of the)	aged 30 years or older.	339633	PM10	µg/m3	24.41			All-cause	non-accidental mortality [International Classification of Diseases, 10th Revision (ICD-10) codes: A00-R99]	26889	1	0.98	1.01	HR	1.18	EUR	1	0.842645	1.08798	HR	10	0	0.0651873	0.245337
B418	Surrounding green, air pollution, traffic noise exposure and non-accidental and cause-specific mortality	Klompmaker	2020	Dutch administrative	2013-2017	Netherlands (Kingdom of the)	aged 30 years or older.	339633	PM10	µg/m3	24.41			circulatory diseases	circulatory disease mortality (I00-I99)	8020	0.99	0.96	1.02	HR	1.18	EUR	0.918354	0.707548	1.18272	HR	10	-0.0851723	0.131063	0.475174
B418	Surrounding green, air pollution, traffic noise exposure and non-accidental and cause-specific mortality	Klompmaker	2020	Dutch administrative	2013-2017	Netherlands (Kingdom of the)	aged 30 years or older.	339633	PM10	µg/m3	24.41			respiratory diseases	respiratory disease mortality (J00-J99)	2429	0.97	0.92	1.02	HR	1.18	EUR	0.772496	0.493307	1.18272	HR	10	-0.258129	0.223072	0.689415
B418	Surrounding green, air pollution, traffic noise exposure and non-accidental and cause-specific mortality	Klompmaker	2020	Dutch administrative	2013-2017	Netherlands (Kingdom of the)	aged 30 years or older.	339633	PM10	µg/m3	24.41			lung cancer	lung cancer mortality (C34)	2195	0.99	0.94	1.05	HR	1.18	EUR	0.918354	0.591929	1.51206	HR	10	-0.0851723	0.239246	0.920135
B420	Effects of exposure to surrounding green, air pollution and traffic noise with non‑accidental and cause‑specific mortality in the Dutch national cohort	Klompmaker	2021	Dutch administrative	2013-2018	Netherlands (Kingdom of the)	Full Dutch population aged 30 +	10481566	PM2.5	µg/m3		16.8		IHD	Ischemic heart disease mortality (I20-I25; IHD)	49530	1.009	0.995	1.023	HR	1.4	EUR	1.06609	0.96483	1.17636	HR	10	0.0639982	0.0505686	0.21153
B420	Effects of exposure to surrounding green, air pollution and traffic noise with non‑accidental and cause‑specific mortality in the Dutch national cohort	Klompmaker	2021	Dutch administrative	2013-2018	Netherlands (Kingdom of the)	Full Dutch population aged 30 +	10481566	PM2.5	µg/m3		16.8		cerebrovascular diseases	Cerebrovascular mortality (I60-I69)	52276	1.026	1.012	1.041	HR	1.4	EUR	1.20122	1.08894	1.33244	HR	10	0.183341	0.0514818	0.243502
B420	Effects of exposure to surrounding green, air pollution and traffic noise with non‑accidental and cause‑specific mortality in the Dutch national cohort	Klompmaker	2021	Dutch administrative	2013-2018	Netherlands (Kingdom of the)	Full Dutch population aged 30 +	10481566	PM10	µg/m3		24.5		IHD	Ischemic heart disease mortality (I20-I25; IHD)	49530	0.995	0.982	1.008	HR	1.3	EUR	0.962176	0.869599	1.06321	HR	10	-0.038558	0.0512797	0.193612
B420	Effects of exposure to surrounding green, air pollution and traffic noise with non‑accidental and cause‑specific mortality in the Dutch national cohort	Klompmaker	2021	Dutch administrative	2013-2018	Netherlands (Kingdom of the)	Full Dutch population aged 30 +	10481566	PM10	µg/m3		24.5		cerebrovascular diseases	Cerebrovascular mortality (I60-I69)	52276	1.005	0.991	1.018	HR	1.3	EUR	1.03911	0.932819	1.14709	HR	10	0.0383657	0.0527486	0.214273
B428	Long-term exposure to ambient particulate matter and stroke etiology: Results from the Women’s Health Initiative	Kulick	2023	WHI	1993-2010	The United States	women aged 50 to 79	155410	PM2.5	µg/m3	14.2	14.3	3.0-25.2	cerebrovascular diseases	We defined cerebrovascular mortality as death from any stroke etiology	94	1.16	1.1	1.22	HR	3.5	AMR	1.52815	1.313	1.76499	HR	10	0.424057	0.075467	0.45199
B428	Long-term exposure to ambient particulate matter and stroke etiology: Results from the Women’s Health Initiative	Kulick	2023	WHI	1993-2010	The United States	women aged 50 to 79	155410	PM10	µg/m3	23.9	23.1	7.8-56.9	cerebrovascular diseases	We defined cerebrovascular mortality as death from any stroke etiology	946	1.03	0.97	1.1	HR	6.2	AMR	1.04883	0.952059	1.16617	HR	10	0.0476755	0.0517484	0.214112
B465	Source sectors underlying PM2.5-related deaths among children under 5 years of age in 17 low- and middle-income countries	Li	2023	DHS	2017-	Global	children born within the 5-year period preceding the survey date	79995	PM2.5	µg/m3	50.68			All-cause		3576	1.07	1.05	1.09	HR	10		1.07	1.05	1.09	HR	10	0.0676586	0.00953764	0.04
B467	All-cause mortality risk associated with long-term exposure to ambient PM₂·₅ in China: a cohort study	Li	2018	CLHLS	2008-2014	China	individuals aged 65 years and older who had available residential addresses.	13344	PM2.5	µg/m3		50.7	6.7-113.3	All-cause		8210	1.08	1.06	1.09	HR	10	WPR	1.08	1.06	1.09	HR	10	0.076961	0.00711959	0.03
B472	Long-Term Exposure to Fine Particulate Matter and Cardiovascular Disease in China	Liang	2020	China-PAR	2000-2015	China	Chinese adults (>18 years of age)	116792	PM2.5	µg/m3		59.3	25.5-114	circulatory diseases	ICD-10: I00 to I99	2359	1.164	1.117	1.213	HR	10	WPR	1.164	1.117	1.213	HR	10	0.151862	0.0210332	0.096
B472	Long-Term Exposure to Fine Particulate Matter and Cardiovascular Disease in China	Liang	2020	China-PAR	2000-2015	China	Chinese adults (>18 years of age)	116792	PM2.5	µg/m3		59.3	25.5-114	IHD	ICD-10: I20 to I25, I21	609	1.391	1.276	1.517	HR	10	WPR	1.391	1.276	1.517	HR	10	0.330023	0.0441338	0.241
B472	Long-Term Exposure to Fine Particulate Matter and Cardiovascular Disease in China	Liang	2020	China-PAR	2000-2015	China	Chinese adults (>18 years of age)	116792	PM2.5	µg/m3		59.3	25.5-114	cerebrovascular diseases	ICD-10: I60 to I69	1162	1.11	1.047	1.177	HR	10	WPR	1.11	1.047	1.177	HR	10	0.10436	0.0298571	0.13
B473	Associations of long-term exposure to fine particulate matter and its constituents with cardiovascular mortality: A prospective cohort study in China	Liang	2022	CCDRFS	2010-2017	China	adults ≥ 18 years	90672	PM2.5	µg/m3	46.1	48.4	4.0-153.0	circulatory diseases	CVD (ICD-10: I00-I99)	1575	1.02	1	1.05	HR	10	WPR	1.02	1	1.05	HR	10	0.0198026	0.0124465	0.05
B473	Associations of long-term exposure to fine particulate matter and its constituents with cardiovascular mortality: A prospective cohort study in China	Liang	2022	CCDRFS	2010-2017	China	adults ≥ 18 years	90672	PM2.5	µg/m3	46.1	48.4	4.0-153.0	IHD	ischemic heart disease (IHD, ICD-10: I20-I25)	557	1.05	1.01	1.09	HR	10	WPR	1.05	1.01	1.09	HR	10	0.0487902	0.0194458	0.08
B473	Associations of long-term exposure to fine particulate matter and its constituents with cardiovascular mortality: A prospective cohort study in China	Liang	2022	CCDRFS	2010-2017	China	adults ≥ 18 years	90672	PM2.5	µg/m3	46.1	48.4	4.0-153.0	cerebrovascular diseases	stroke (ICD-10: I60-I69)	853	1.03	1	1.06	HR	10	WPR	1.03	1	1.06	HR	10	0.0295588	0.0148645	0.06
B475	Child Survival and Early Lifetime Exposures to Ambient Fine Particulate Matter in India: A Retrospective Cohort Study	Liao	2022	DHS/NFHS-4	2015-2016	India	children 0–59 months of age born throughout India. <1 month	252788	PM2.5	µg/m3	72.4		14.0-247.3	Post-neonatal mortality		7520	1.025	1.015	1.035	HR	10	SEAR	1.025	1.015	1.035	HR	10	0.0246926	0.00497776	0.02
B475	Child Survival and Early Lifetime Exposures to Ambient Fine Particulate Matter in India: A Retrospective Cohort Study	Liao	2022	DHS/NFHS-4	2015-2016	India	children 0–59 months of age born throughout India. <12 month	252788	PM2.5	µg/m3	72.4		14.0-247.3	Post-neonatal mortality		10862	1.025	1.016	1.034	HR	10	SEAR	1.025	1.016	1.034	HR	10	0.0246926	0.00447996	0.018
B475	Child Survival and Early Lifetime Exposures to Ambient Fine Particulate Matter in India: A Retrospective Cohort Study	Liao	2022	DHS/NFHS-4	2015-2016	India	children 0–59 months of age born throughout India. <60 month	252788	PM2.5	µg/m3	72.4		14.0-247.3	All-cause		11559	1.025	1.016	1.033	HR	10	SEAR	1.025	1.016	1.033	HR	10	0.0246926	0.00423312	0.017
B479	Long-Term Exposure to Ozone and Cause-Specific Mortality Risk in the The United States	Lim	2019	NIH-AARP Diet and Health	1995-2011	The United States. Six states (California, Florida, Louisiana, New Jersey, North Carolina, and Pennsylvania) and two metropolitan areas (Atlanta, GA and Detroit, MI)	50–71 years of age	548780	PM2.5	µg/m3	11		2.8-21.2	All-cause		126806	1.03	1.01	1.06	HR	10	AMR	1.03	1.01	1.06	HR	10	0.0295588	0.0123262	0.05
B479	Long-Term Exposure to Ozone and Cause-Specific Mortality Risk in the United States	Lim	2019	NIH-AARP Diet and Health	1995-2011	The United States. Six states (California, Florida, Louisiana, New Jersey, North Carolina, and Pennsylvania) and two metropolitan areas (Atlanta, GA and Detroit, MI)	50–71 years of age	548780	PM2.5	µg/m3	11		2.8-21.2	respiratory diseases	respiratory diseases (ICD-9: 460–519; ICD 10: J00–J98)	12459	1.09	1	1.18	HR	10	AMR	1.09	1	1.18	HR	10	0.0861777	0.0422231	0.18
B479	Long-Term Exposure to Ozone and Cause-Specific Mortality Risk in the United States	Lim	2019	NIH-AARP Diet and Health	1995-2011	The United States. Six states (California, Florida, Louisiana, New Jersey, North Carolina, and Pennsylvania) and two metropolitan areas (Atlanta, GA and Detroit, MI)	50–71 years of age	548780	PM2.5	µg/m3	11		2.8-21.2	COPD	COPD (ICD-9: 491–492, 494, 496; ICD-10: J40–J44)	7748	1.07	0.97	1.18	HR	10	AMR	1.07	0.97	1.18	HR	10	0.0676586	0.0499933	0.21
B479	Long-Term Exposure to Ozone and Cause-Specific Mortality Risk in the United States	Lim	2019	NIH-AARP Diet and Health	1995-2011	The United States. Six U.S. states (California, Florida, Louisiana, New Jersey, North Carolina, and Pennsylvania) and two metropolitan areas (Atlanta, GA and Detroit, MI)	50–71 years of age	548780	PM2.5	µg/m3	11		2.8-21.2	lung cancer	lung cancer (ICD-9: 162; ICD-10: C33–C34)	13529	0.96	0.88	1.04	HR	10	AMR	0.96	0.88	1.04	HR	10	-0.040822	0.0426158	0.16
B479	Long-Term Exposure to Ozone and Cause-Specific Mortality Risk in the United States	Lim	2019	NIH-AARP Diet and Health	1995-2011	The United States. Six states (California, Florida, Louisiana, New Jersey, North Carolina, and Pennsylvania) and two metropolitan areas (Atlanta, GA and Detroit, MI)	50–71 years of age	548780	PM2.5	µg/m3	11		2.8-21.2	ALRI	pneumonia and influenza (ICD-9: 480–48; ICD-10: J00–J98)	1889	1.53	1.26	1.86	HR	10	AMR	1.53	1.26	1.86	HR	10	0.425268	0.0993533	0.6
B482	Long-term exposure to moderate fine particulate matter concentrations and cause-specific mortality in an ageing society	Lim	2021	NHID	2009-2016	Republic of Korea. Seoul, Busan, Daegu, Incheon, Gwangju, Daejeon, and Ulsan	residents from seven major cities in South Korea, aged 65 years	1720230	PM2.5	µg/m3		27.4		All-cause		421100	1.024	1.009	1.039	HR	10	WPR	1.024	1.009	1.039	HR	10	0.0237165	0.00747423	0.03
B482	Long-term exposure to moderate fine particulate matter concentrations and cause-specific mortality in an ageing society	Lim	2021	NHID	2009-2016	Republic of Korea. Seoul, Busan, Daegu, Incheon, Gwangju, Daejeon, and Ulsan	residents from seven major cities in South Korea, aged 65 years	1720230	PM2.5	µg/m3		27.4		circulatory diseases	cardiovascular mortality (ICD-10, I00–I99)	124491	1.09	1.06	1.121	HR	10	WPR	1.09	1.06	1.121	HR	10	0.0861777	0.0142735	0.061
B482	Long-term exposure to moderate fine particulate matter concentrations and cause-specific mortality in an ageing society	Lim	2021	NHID	2009-2016	Republic of Korea. Seoul, Busan, Daegu, Incheon, Gwangju, Daejeon, and Ulsan	residents from seven major cities in South Korea, aged 65 years	1720230	PM2.5	µg/m3		27.4		IHD	IHD (I20–I25)	29458	1.306	1.233	1.383	HR	10	WPR	1.306	1.233	1.383	HR	10	0.266969	0.0292869	0.15
B482	Long-term exposure to moderate fine particulate matter concentrations and cause-specific mortality in an ageing society	Lim	2021	NHID	2009-2016	Republic of Korea. Seoul, Busan, Daegu, Incheon, Gwangju, Daejeon, and Ulsan	residents from seven major cities in South Korea, aged 65 years	1720230	PM2.5	µg/m3		27.4		cerebrovascular diseases	stroke (I60–I69)	53929	1.016	0.973	1.061	HR	10	WPR	1.016	0.973	1.061	HR	10	0.0158733	0.0220875	0.088
B482	Long-term exposure to moderate fine particulate matter concentrations and cause-specific mortality in an ageing society	Lim	2021	NHID	2009-2016	Republic of Korea. Seoul, Busan, Daegu, Incheon, Gwangju, Daejeon, and Ulsan	residents from seven major cities in South Korea, aged 65 years	1720230	PM2.5	µg/m3		27.4		respiratory diseases	respiratory (ICD-10, J00–J99)	54658	0.974	0.933	1.018	HR	10	WPR	0.974	0.933	1.018	HR	10	-0.026344	0.0222423	0.085
B482	Long-term exposure to moderate fine particulate matter concentrations and cause-specific mortality in an ageing society	Lim	2021	NHID	2009-2016	Republic of Korea. Seoul, Busan, Daegu, Incheon, Gwangju, Daejeon, and Ulsan	residents from seven major cities in South Korea, aged 65 years	1720230	PM2.5	µg/m3		27.4		COPD	COPD (J40–J44)	11384	1.097	1.001	1.202	HR	10	WPR	1.097	1.001	1.202	HR	10	0.0925792	0.0466804	0.201
B482	Long-term exposure to moderate fine particulate matter concentrations and cause-specific mortality in an ageing society	Lim	2021	NHID	2009-2016	Republic of Korea. Seoul, Busan, Daegu, Incheon, Gwangju, Daejeon, and Ulsan	residents from seven major cities in South Korea, aged 65 years	1720230	PM2.5	µg/m3		27.4		lung cancer	lung cancer (C33–C34)	32009	1.069	1.012	1.129	HR	10	WPR	1.069	1.012	1.129	HR	10	0.0667236	0.0279091	0.117
B498	Long-term Air Pollution Exposure and Pneumonia-related Mortality in a Large Pooled European Cohort	Liu	2022	ELAPSE pooled	1992-2017	Europe	adults	325367	PM2.5	µg/m3				ALRI	ALRI (ICD-9: 480–486, 466; ICD-10: J12-J18, J20-J22)	695	0.93	0.78	1.12	HR	5	EUR	0.8649	0.6084	1.2544	HR	10	-0.145141	0.184587	0.646
B582	Air Pollution, Noise, Blue Space, and Green Space and Premature Mortality in Barcelona: A Mega Cohort	Nieuwenhuijsen	2018	SIDIAP Barcelona	2010-2014	Spain. Barcelona	men and women of 18 years and above living in Barcelona city	792649	PM2.5	µg/m3	16.08		14.95-17.72 (25th-75th percentile)	All-cause	Only all-cause mortality was available with no information on the cause of death.	28391	1.03	0.99	1.06	HR	5	EUR	1.0609	0.9801	1.1236	HR	10	0.0591176	0.0348568	0.1435
B582	Air Pollution, Noise, Blue Space, and Green Space and Premature Mortality in Barcelona: A Mega Cohort	Nieuwenhuijsen	2018	SIDIAP Barcelona	2010-2014	Spain. Barcelona	men and women of 18 years and above living in Barcelona city	792649	PM10	µg/m3	38.29		35.86-41.26 (25th-75th percentile)	All-cause	Only all-cause mortality was available with no information on the cause of death.	28391	1	0.97	1.03	HR	10	EUR	1	0.97	1.03	HR	10	0	0.0153107	0.06
B624	Mortality Risk and Fine Particulate Air Pollution in a Large Representative Cohort of U.S. Adults	Pope	2019	NHIS	1986-2015	The United States	individuals 18–84 y of age living in the contiguous United States	635539	PM2.5	µg/m3	10.7		2.5-19.2	All-cause	ICD-10–based cause-of-death groups	106385	1.12	1.08	1.15	HR	10	AMR	1.12	1.08	1.15	HR	10	0.113329	0.0160206	0.07
B624	Mortality Risk and Fine Particulate Air Pollution in a Large Representative Cohort of U.S. Adults	Pope	2019	NHIS	1986-2015	The United States	individuals 18–84 y of age living in the contiguous United States	635539	PM2.5	µg/m3	10.7		2.5-19.2	circulatory diseases	cardiovascular disease (I00–I09,I11,I13,I20–I51)	28345	1.28	1.21	1.36	HR	10	AMR	1.28	1.21	1.36	HR	10	0.24686	0.0298123	0.15
B624	Mortality Risk and Fine Particulate Air Pollution in a Large Representative Cohort of U.S. Adults	Pope	2019	NHIS	1986-2015	The United States	individuals 18–84 y of age living in the contiguous United States	635539	PM2.5	µg/m3	10.7		2.5-19.2	cerebrovascular diseases	cerebrovascular disease (I60–I69)	6297	1.26	1.11	1.43	HR	10	AMR	1.26	1.11	1.43	HR	10	0.231112	0.064621	0.32
B624	Mortality Risk and Fine Particulate Air Pollution in a Large Representative Cohort of U.S. Adults	Pope	2019	NHIS	1986-2015	The United States	individuals 18–84 y of age living in the contiguous United States	635539	PM2.5	µg/m3	10.7		2.5-19.2	lung cancer	lung cancer (C33–C34)	7420	1.12	1	1.26	HR	10	AMR	1.12	1	1.26	HR	10	0.113329	0.0589571	0.26
B683	Long‑term exposure to fine particle matter and all‑cause mortality and cause‑specific mortality in Japan: the JPHC Study	Sawada	2022	JPHC	1990-2013	Japan	men and women aged 40-69 years	87385	PM2.5	µg/m3	11.6			All-cause	Causes of death were coded according to the 10th International Classification of Diseases (ICD-10)	17838	1.03	0.96	1.11	HR	1	WPR	1.34392	0.664833	2.83942	HR	10	0.295588	0.370362	2.17459
B683	Long‑term exposure to fine particle matter and all‑cause mortality and cause‑specific mortality in Japan: the JPHC Study	Sawada	2022	JPHC	1990-2013	Japan	men and women aged 40-69 years	87385	PM2.5	µg/m3	11.6			circulatory diseases	cardiovascular disease (I01-I99)	4537	1.2	1.05	1.37	HR	1	WPR	6.19174	1.62889	23.2919	HR	10	1.82322	0.678624	21.663
B683	Long‑term exposure to fine particle matter and all‑cause mortality and cause‑specific mortality in Japan: the JPHC Study	Sawada	2022	JPHC	1990-2013	Japan	men and women aged 40-69 years	87385	PM2.5	µg/m3	11.6			cerebrovascular diseases	cerebrovascular disease (I60-I69)	1817	1.37	1.12	1.68	HR	1	WPR	23.2919	3.10585	179.099	HR	10	3.14811	1.03435	175.993
B683	Long‑term exposure to fine particle matter and all‑cause mortality and cause‑specific mortality in Japan: the JPHC Study	Sawada	2022	JPHC	1990-2013	Japan	men and women aged 40-69 years	87385	PM2.5	µg/m3	11.6			respiratory diseases	respiratory disease (J00-J99)	1743	0.84	0.66	1.05	HR	1	WPR	0.174901	0.0156834	1.62889	HR	10	-1.74353	1.18445	1.61321
B683	Long‑term exposure to fine particle matter and all‑cause mortality and cause‑specific mortality in Japan: the JPHC Study	Sawada	2022	JPHC	1990-2013	Japan	men and women aged 40-69 years	87385	PM2.5	µg/m3	11.6			COPD	chronic obstructive pulmonary disease (COPD) and associated conditions (J40-J47).	284	0.82	0.46	1.48	HR	1	WPR	0.137448	0.000424207	50.4217	HR	10	-1.98451	2.98105	50.4212
B683	Long‑term exposure to fine particle matter and all‑cause mortality and cause‑specific mortality in Japan: the JPHC Study	Sawada	2022	JPHC	1990-2013	Japan	men and women aged 40-69 years	87385	PM2.5	µg/m3	11.6			lung cancer	lung cancer (C34)	1449	1.09	0.86	1.38	HR	1	WPR	2.36736	0.221302	25.049	HR	10	0.861777	1.20639	24.8277
B683	Long‑term exposure to fine particle matter and all‑cause mortality and cause‑specific mortality in Japan: the JPHC Study	Sawada	2022	JPHC	1990-2013	Japan	men and women aged 40-69 years	87385	PM2.5	µg/m3	11.6			ALRI	pneumonia and influenza (J10-J22)	916	0.98	0.71	1.36	HR	1	WPR	0.817073	0.0325524	21.6466	HR	10	-0.202027	1.6581	21.614
B708	Different Mortality Risks of Long-Term Exposure to Particulate Matter across Different Cancer Sites	Shin	2022	NHIS–NSC	2007-2015	Republic of Korea	adults >30 years	87608	PM2.5	µg/m3				lung cancer	lung cancer (C34)	1082	1.61	0.75	3.46	HR	10	WPR	1.61	0.75	3.46	HR	10	0.476234	0.390038	2.71
B719	Long-term exposure to low levels of air pollution and mortality adjusting for road traffic noise: A Danish Nurse Cohort study	So	2020	DNC	1993-2013	Denmark	females (age > 44 years) from the Danish Nurse Cohort	24541	PM10	µg/m3	24.4			All-cause	all deaths excluding external causes such as injuries and accidents (ICD-10: V01-X59, X85-Y84, ICD-8: 8870)	3708	1.06	1.01	1.11	HR	5.2	EUR	1.11858	1.01932	1.22225	HR	10	0.112056	0.0463156	0.202929
B719	Long-term exposure to low levels of air pollution and mortality adjusting for road traffic noise: A Danish Nurse Cohort study	So	2020	DNC	1993-2013	Denmark	females (age > 44 years) from the Danish Nurse Cohort	24541	PM10	µg/m3	24.4			circulatory diseases	CVD (ICD-10: I00-99, ICD-8: 4100, 4129, 4279, 4339, 4369, 4412, 4500)	843	1.15	1.04	1.27	HR	5.2	EUR	1.30836	1.07834	1.58352	HR	10	0.268773	0.0980162	0.505175
B719	Long-term exposure to low levels of air pollution and mortality adjusting for road traffic noise: A Danish Nurse Cohort study	So	2020	DNC	1993-2013	Denmark	females (age > 44 years) from the Danish Nurse Cohort	24541	PM10	µg/m3	24.4			respiratory diseases	RD (ICD-10: J00-99)	310	0.94	0.8	1.12	HR	5.2	EUR	0.887816	0.65108	1.24351	HR	10	-0.118991	0.165067	0.592432
B722	Long-Term Residential Exposure to Particulate Matter and Its Components, Nitrogen Dioxide and Ozone—A Northern Sweden Cohort Study on Mortality	Sommar	2021	Umea-VIP	1990-2014	Sweden. Umea	the population in the County is invited to a health examination the year they turn 40, 50 and 60 (and during some years also 30) years old	42580	PM2.5	µg/m3	4.9	4.55	3.81-5.15 (25th - 75th percentile)	All-cause	ICD-9 001–779 or ICD-10 A00–R99 to define deaths by natural causes	1151	0.99	0.93	1.05	HR	1.33	EUR	0.927218	0.579468	1.44317	HR	10	-0.0755664	0.232777	0.863704
B722	Long-Term Residential Exposure to Particulate Matter and Its Components, Nitrogen Dioxide and Ozone—A Northern Sweden Cohort Study on Mortality	Sommar	2021	Umea-VIP	1990-2014	Sweden. Umea	the population in the County is invited to a health examination the year they turn 40, 50 and 60 (and during some years also 30) years old	42580	PM2.5	µg/m3	4.9	4.55	3.81-5.15 (25th - 75th percentile)	respiratory diseases	ICD-9 460–519 or ICD-10 J00–J99 to define non-malignant respiratory mortality	113	1.04	0.86	1.24	HR	1.33	EUR	1.34298	0.321742	5.03986	HR	10	0.294893	0.701884	4.71812
B730	Long-term exposure to low ambient air pollution concentrations and mortality among 28 million people: results from seven large European cohorts within the ELAPSE project	Stafoggia	2022	ELAPSE administrative	2000-2017	Europe	Participants aged 30 years or older were enrolled	28153138	PM2.5	µg/m3	14.7			All-cause	non-accidental (ICD-9: 1–779; ICD-10: A00–R99)	3593741	1.053	1.021	1.085	HR	5	EUR	1.10881	1.04244	1.17722	HR	10	0.103286	0.0310191	0.134784
B730	Long-term exposure to low ambient air pollution concentrations and mortality among 28 million people: results from seven large European cohorts within the ELAPSE project	Stafoggia	2022	ELAPSE administrative	2000-2017	Europe	Participants aged 30 years or older were enrolled	28153138	PM2.5	µg/m3	14.7			circulatory diseases	cardiovascular (ICD-9: 400–440; ICD-10: I10–I70)	1186101	1.041	1.01	1.072	HR	5	EUR	1.08368	1.0201	1.14918	HR	10	0.0803636	0.0303958	0.129084
B730	Long-term exposure to low ambient air pollution concentrations and mortality among 28 million people: results from seven large European cohorts within the ELAPSE project	Stafoggia	2022	ELAPSE administrative	2000-2017	Europe	Participants aged 30 years or older were enrolled	28153138	PM2.5	µg/m3	14.7			respiratory diseases	nonmalignant respiratory (ICD-9: 460–519; ICD-10: J00–J99)	371990	1.064	1.013	1.118	HR	5	EUR	1.1321	1.02617	1.24992	HR	10	0.124071	0.050319	0.223755
B730	Long-term exposure to low ambient air pollution concentrations and mortality among 28 million people: results from seven large European cohorts within the ELAPSE project	Stafoggia	2022	ELAPSE administrative	2000-2017	Europe	Participants aged 30 years or older were enrolled	28153138	PM2.5	µg/m3	14.7			lung cancer	lung cancer mortality (ICD-9: 162; ICD-10: C34)	246509	1.102	1.036	1.172	HR	5	EUR	1.2144	1.0733	1.37358	HR	10	0.194253	0.0629309	0.300288
B734	Long term exposure to low level air pollution and mortality in eight European cohorts within the ELAPSE project: pooled analysis	Strak	2021	ELAPSE pooled	1989-2015	Europe	Adults	325367	PM2.5	µg/m3	15.02	15.5	3.24-27.49	All-cause	natural causes (ICD-9: 001-779; ICD-10: A00-R99)	47131	1.13	1.106	1.155	HR	5	EUR	1.2769	1.22324	1.33403	HR	10	0.244435	0.0221176	0.110789
B734	Long term exposure to low level air pollution and mortality in eight European cohorts within the ELAPSE project: pooled analysis	Strak	2021	ELAPSE pooled	1989-2015	Europe	Adults	325367	PM2.5	µg/m3	15.02	15.5	3.24-27.49	circulatory diseases	cardiovascular disease (ICD-9: 400-440; ICD-10: I10-I70)	15542	1.135	1.095	1.176	HR	5	EUR	1.28822	1.19903	1.38298	HR	10	0.253265	0.0364105	0.183951
B734	Long term exposure to low level air pollution and mortality in eight European cohorts within the ELAPSE project: pooled analysis	Strak	2021	ELAPSE pooled	1989-2015	Europe	Adults	325367	PM2.5	µg/m3	15.02	15.5	3.24-27.49	IHD	ischaemic heart disease (ICD-9: 410-414; ICD-10: I20-I25)	7265	1.111	1.056	1.169	HR	5	EUR	1.23432	1.11514	1.36656	HR	10	0.210521	0.0518676	0.251425
B734	Long term exposure to low level air pollution and mortality in eight European cohorts within the ELAPSE project: pooled analysis	Strak	2021	ELAPSE pooled	1989-2015	Europe	Adults	325367	PM2.5	µg/m3	15.02	15.5	3.24-27.49	cerebrovascular diseases	cerebrovascular disease (ICD-9: 430-438; ICD-10: I60-I69)	3740	1.128	1.048	1.214	HR	5	EUR	1.27238	1.0983	1.4738	HR	10	0.240892	0.0750189	0.375492
B734	Long term exposure to low level air pollution and mortality in eight European cohorts within the ELAPSE project: pooled analysis	Strak	2021	ELAPSE pooled	1989-2015	Europe	Adults	325367	PM2.5	µg/m3	15.02	15.5	3.24-27.49	respiratory diseases	respiratory disease (ICD-9: 460-519; ICD-10: J00-J99)	2865	1.054	0.961	1.156	HR	5	EUR	1.11092	0.923521	1.33634	HR	10	0.105185	0.0942585	0.412815
B734	Long term exposure to low level air pollution and mortality in eight European cohorts within the ELAPSE project: pooled analysis	Strak	2021	ELAPSE pooled	1989-2015	Europe	Adults	325367	PM2.5	µg/m3	15.02	15.5	3.24-27.49	COPD	Chronic obstructive pulmonary disease (ICD-9: 490-492, 494, 496; ICD-10: J40-J44, J47)	1711	1.131	1.002	1.278	HR	5	EUR	1.27916	1.004	1.63328	HR	10	0.246204	0.124132	0.62928
B743	Long-Term Exposure to Particulate Matter and Mortality from Cardiovascular Diseases in Japan: The Ibaraki Prefectural Health Study (IPHS)	Takeuchi	2021	IPHS	1993-2010	Japan. Ibaraki prefecture	individuals aged 40–79 years who underwent health check-ups in Ibaraki Prefecture	91808	PM10	µg/m3		28.8	16.9-54.3	circulatory diseases	all cardiovascular deaths (codes 401-459 in ICD-9 and codes I00-I99 in ICD-10)	4958	1.147	1.014	1.3	RR	10	WPR	1.147	1.014	1.3	HR	10	0.13715	0.063383	0.286
B743	Long-Term Exposure to Particulate Matter and Mortality from Cardiovascular Diseases in Japan: The Ibaraki Prefectural Health Study (IPHS)	Takeuchi	2021	IPHS	1993-2010	Japan. Ibaraki prefecture	individuals aged 40–79 years who underwent health check-ups in Ibaraki Prefecture	91808	PM10	µg/m3		28.8	16.9-54.3	circulatory diseases	all cardiovascular deaths (codes 401-459 in ICD-9 and codes I00-I99 in ICD-10)	4958	1.097	0.984	1.221	RR	10	WPR	1.097	0.984	1.221	HR	10	0.0925792	0.0550509	0.237
B762	A Multipollutant Approach to Estimating Causal Effects of Air Pollution Mixtures on Overall Mortality in a Large, Prospective Cohort	Traini	2022	LIFEWORK	2013-2017	Netherlands (Kingdom of the)	participants aged 18+ living in the Netherlands	86882	PM2.5	µg/m3	16.58	16.56	14.86-21.33	All-cause	ICD-10	1071	1.12	0.95	1.32	OR	0.87	EUR	3.67895	0.554561	24.3168	HR	10	1.30263	0.964476	23.7623
B762	A Multipollutant Approach to Estimating Causal Effects of Air Pollution Mixtures on Overall Mortality in a Large, Prospective Cohort	Traini	2022	LIFEWORK	2013-2017	Netherlands (Kingdom of the)	participants aged 18+ living in the Netherlands	86882	PM10	µg/m3	24.77	24.44	23.73-34.54	All-cause	ICD-10	1071	1.17	0.99	1.38	OR	1.19	EUR	3.74102	0.919012	14.978	HR	10	1.31936	0.712	14.059
B783	The impact of long-term PM2.5 exposure on specific causes of death: exposure-response curves and effect modification among 53 million U.S. Medicare beneficiaries	Wang	2020	Medicare	2000-2008	The United States	Medicare beneficiaries (65–120 years) living in the US	52954845	PM2.5	µg/m3	10.32			circulatory diseases	All Cardiovascular (CVD) I00-I99	6371713	1.088	1.078	1.098	RR	10	AMR	1.088	1.078	1.098	HR	10	0.0843411	0.00468951	0.02
B783	The impact of long-term PM2.5 exposure on specific causes of death: exposure-response curves and effect modification among 53 million U.S. Medicare beneficiaries	Wang	2020	Medicare	2000-2008	The United States	Medicare beneficiaries (65–120 years) living in the US	52954845	PM2.5	µg/m3	10.32			IHD	Ischemic heart disease (IHD) I20-I25	3323527	1.126	1.112	1.14	RR	10	AMR	1.126	1.112	1.14	HR	10	0.118672	0.00634389	0.028
B783	The impact of long-term PM2.5 exposure on specific causes of death: exposure-response curves and effect modification among 53 million U.S. Medicare beneficiaries	Wang	2020	Medicare	2000-2008	The United States	Medicare beneficiaries (65–120 years) living in the US	52954845	PM2.5	µg/m3	10.32			COPD	COPD J40-J44	944665	1.023	0.999	1.047	RR	10	AMR	1.023	0.999	1.047	HR	10	0.0227395	0.0119718	0.048
B783	The impact of long-term PM2.5 exposure on specific causes of death: exposure-response curves and effect modification among 53 million U.S. Medicare beneficiaries	Wang	2020	Medicare	2000-2008	The United States	Medicare beneficiaries (65–120 years) living in the US	52954845	PM2.5	µg/m3	10.32			ALRI	Pneumonia J12-J18	462736	1.078	1.044	1.114	RR	10	AMR	1.078	1.044	1.114	HR	10	0.0751075	0.0165555	0.07
B783	The impact of long-term PM2.5 exposure on specific causes of death: exposure-response curves and effect modification among 53 million U.S. Medicare beneficiaries	Wang	2020	Medicare	2000-2008	The United States	Medicare beneficiaries (65–120 years) living in the US	52954845	PM2.5	µg/m3	10.32			lung cancer	Lung cancer C34	988643	0.995	0.972	1.018	RR	10	AMR	0.995	0.972	1.018	HR	10	-0.00501254	0.0117958	0.046
B791	Ambient air pollution, healthy diet and vegetable intakes, and mortality: a prospective UK Biobank study	Wang	2022	UK Biobank	2006-2018	The United Kingdom	adults aged 40–69 years	386937	PM2.5	µg/m3	10			All-cause	The cause of death was coded according to the International Classification of Disease, 10th revised edition (ICD-10)	11881	1.27	1.05	1.55	HR	10	EUR	1.27	1.05	1.55	HR	10	0.239017	0.0993533	0.5
B791	Ambient air pollution, healthy diet and vegetable intakes, and mortality: a prospective UK Biobank study	Wang	2022	UK Biobank	2006-2018	The United Kingdom	adults aged 40–69 years	386937	PM2.5	µg/m3	10			circulatory diseases	We used ICD-10 code of I00–I99 to define deaths due to CVD	2426	1.68	1.1	2.56	HR	10	EUR	1.68	1.1	2.56	HR	10	0.518794	0.215484	1.46
B791	Ambient air pollution, healthy diet and vegetable intakes, and mortality: a prospective UK Biobank study	Wang	2022	UK Biobank	2006-2018	The United Kingdom	adults aged 40–69 years	386937	PM2.5	µg/m3	10			cerebrovascular diseases	stroke was identified as code I60–I64	466	0.66	0.25	1.78	HR	10	EUR	0.66	0.25	1.78	HR	10	-0.415515	0.500742	1.53
B791	Ambient air pollution, healthy diet and vegetable intakes, and mortality: a prospective UK Biobank study	Wang	2022	UK Biobank	2006-2018	The United Kingdom	adults aged 40–69 years	386937	PM10	µg/m3	19.3			All-cause	The cause of death was coded according to the International Classification of Disease, 10th revised edition (ICD-10)	11881	1.18	1.04	1.34	HR	10	EUR	1.18	1.04	1.34	HR	10	0.165514	0.0646553	0.3
B791	Ambient air pollution, healthy diet and vegetable intakes, and mortality: a prospective UK Biobank study	Wang	2022	UK Biobank	2006-2018	The United Kingdom	adults aged 40–69 years	386937	PM10	µg/m3	19.3			circulatory diseases	We used ICD-10 code of I00–I99 to define deaths due to CVD	2426	1.13	0.85	1.5	HR	10	EUR	1.13	0.85	1.5	HR	10	0.122218	0.144894	0.65
B791	Ambient air pollution, healthy diet and vegetable intakes, and mortality: a prospective UK Biobank study	Wang	2022	UK Biobank	2006-2018	The United Kingdom	adults aged 40–69 years	386937	PM10	µg/m3	19.3			cerebrovascular diseases	stroke was identified as code I60–I64	466	0.79	0.42	1.51	HR	10	EUR	0.79	0.42	1.51	HR	10	-0.235722	0.326431	1.09
B800	Long-term exposure to particulate matter and COPD mortality: Insights from causal inference methods based on a large population cohort in southern China	Wang	2023		2009-2020	China. Guangzhou	adults	580757	PM2.5	µg/m3	37.34			COPD	COPD mortality (ICD-10: J40-J44, J47)	2250	1.046	1.034	1.057	HR	1	WPR	1.56789	1.39703	1.7408	HR	10	0.449734	0.0561223	0.343775
B800	Long-termexposure to particulate matter and COPD mortality: Insights from causal inference methods based on a large population cohort in southern China	Wang	2023		2009-2020	China. Guangzhou	adults > 18 years	580757	PM10	µg/m3	62.05			COPD	COPD mortality (ICD-10: J40-J44, J47)	2250	1.037	1.028	1.047	HR	1	WPR	1.43809	1.31805	1.58295	HR	10	0.363319	0.0467188	0.264901
B805	Estimating causal links of long-term exposure to particulate matters with all-cause mortality in South China	Wang	2023		2009-2020	China. Guangzhou	adults > 18 years	580757	PM2.5	µg/m3	41.7125			All-cause		37578	1.031	1.028	1.033	HR	1	WPR	1.35702	1.31805	1.38358	HR	10	0.305292	0.0123776	0.0655289
B805	Estimating causal links of long-term exposure to particulate matters with all-cause mortality in South China	Wang	2023		2009-2020	China. Guangzhou	adults > 18 years	580757	PM10	µg/m3	65.6692			All-cause		37578	1.029	1.027	1.031	HR	1	WPR	1.33093	1.30528	1.35702	HR	10	0.285875	0.00991652	0.051739
B840	Associations of outdoor fine particulate air pollution and cardiovascular disease: Results from the Prospective Urban and Rural Epidemiology Study in China (PURE-China)	Xia	2023	PURE-China	2005-2021	China. Twelve provinces	participants aged 35–70	42160	PM2.5	µg/m3		45.2	30.3-74.6 (25th - 75th percentile)	All-cause	all-cause mortality including: fatal MI (I21-I22); fatal stroke (I60-I64, I69)…	2190	1.03	1.01	1.05	HR	10	WPR	1.03	1.01	1.05	HR	10	0.0295588	0.00990812	0.04
B840	Associations of outdoor fine particulate air pollution and cardiovascular disease: Results from the Prospective Urban and Rural Epidemiology Study in China (PURE-China)	Xia	2023	PURE-China	2005-2021	China. Twelve provinces	participants aged 35–70	42160	PM2.5	µg/m3		45.2	30.3-74.6 (25th - 75th percentile)	circulatory diseases	total CVD including: fatal, non-periprocedural and periprocedural MI (I21-I22); fatal stroke or transient ischemic stroke (I60-I64, I69)…	732	1.12	1.08	1.15	HR	10	WPR	1.12	1.08	1.15	HR	10	0.113329	0.0160206	0.07
B855	Associations of long-term exposure to ambient PM2.5 with mortality in Chinese adults: A pooled analysis of cohorts in the China-PAR project	Yang	2020	China-PAR	2000-2015	China	participants aged ≥ 18	116821	PM2.5	µg/m3	64.9		31.2-97.0	All-cause	non-accidental causes (A00-R99)	6395	1.11	1.08	1.14	HR	10	WPR	1.11	1.08	1.14	HR	10	0.10436	0.0137927	0.06
B856	Long-term exposure to ambient PM2.5 and stroke mortality among urban residents in northern China	Yang	2021	Four Northern Chinese cities	2000-2009	Northern China	adults	38140	PM2.5	µg/m3	66.3		39.0-100.6	cerebrovascular diseases	International Classification of Diseases, tenth revision (I60-I69 for stroke)	254	1.31	1.04	1.65	HR	10	WPR	1.31	1.04	1.65	HR	10	0.270027	0.117744	0.61
B868	Long-term exposure to fine particulate matter and natural-cause and cause-specific mortality in Japan	Yorifuji	2019		2006-2016	Japan. Okayama city	residents who were >40 years of age to screen for medical conditions such as cardiovascular disease	75531	PM2.5	µg/m3	14		12.2-15.3	All-cause	natural causes (ICD-10 code: A00-R99)	15675	1.29	1.18	1.41	HR	5	WPR	1.6641	1.3924	1.9881	HR	10	0.509284	0.0908547	0.5957
B868	Long-term exposure to fine particulate matter and natural-cause and cause-specific mortality in Japan	Yorifuji	2019		2006-2016	Japan. Okayama city	residents who were >40 years of age to screen for medical conditions such as cardiovascular disease	75531	PM2.5	µg/m3	14		12.2-15.3	lung cancer	lung cancer (C33-C34)	885	1.63	1.13	2.34	HR	5	WPR	2.6569	1.2769	5.4756	HR	10	0.97716	0.371395	4.1987
B868	Long-term exposure to fine particulate matter and natural-cause and cause-specific mortality in Japan	Yorifuji	2019		2006-2016	Japan. Okayama city	residents who were >40 years of age to screen for medical conditions such as cardiovascular disease	75531	PM2.5	µg/m3	14		12.2-15.3	circulatory diseases	Circulatory disease (I10-69)	4309	1.06	0.9	1.26	HR	5	WPR	1.1236	0.81	1.5876	HR	10	0.116538	0.17167	0.7776
B868	Long-term exposure to fine particulate matter and natural-cause and cause-specific mortality in Japan	Yorifuji	2019		2006-2016	Japan. Okayama city	residents who were >40 years of age to screen for medical conditions such as cardiovascular disease	75531	PM2.5	µg/m3	14		12.2-15.3	IHD	IHD (I20-I25)	953	0.73	0.51	1.04	HR	5	WPR	0.5329	0.2601	1.0816	HR	10	-0.629421	0.363554	0.8215
B868	Long-term exposure to fine particulate matter and natural-cause and cause-specific mortality in Japan	Yorifuji	2019		2006-2016	Japan. Okayama city	residents who were >40 years of age to screen for medical conditions such as cardiovascular disease	75531	PM2.5	µg/m3	14		12.2-15.3	cerebrovascular diseases	Cerebrovascular disease (I60-69)	1657	1.1	0.84	1.44	HR	5	WPR	1.21	0.7056	2.0736	HR	10	0.19062	0.274998	1.368
B868	Long-term exposure to fine particulate matter and natural-cause and cause-specific mortality in Japan	Yorifuji	2019		2006-2016	Japan. Okayama city	residents who were >40 years of age to screen for medical conditions such as cardiovascular disease	75531	PM2.5	µg/m3	14		12.2-15.3	respiratory diseases	Respiratory disease (J00-J99)	3107	1.32	1.08	1.61	HR	5	WPR	1.7424	1.1664	2.5921	HR	10	0.555263	0.203711	1.4257
B868	Long-term exposure to fine particulate matter and natural-cause and cause-specific mortality in Japan	Yorifuji	2019		2006-2016	Japan. Okayama city	residents who were >40 years of age to screen for medical conditions such as cardiovascular disease	75531	PM2.5	µg/m3	14		12.2-15.3	ALRI	Pneumonia and influenza (J10-22)	1803	1.25	0.96	1.63	HR	5	WPR	1.5625	0.9216	2.6569	HR	10	0.446287	0.270103	1.7353
B868	Long-term exposure to fine particulate matter and natural-cause and cause-specific mortality in Japan	Yorifuji	2019		2006-2016	Japan. Okayama city	residents who were >40 years of age to screen for medical conditions such as cardiovascular disease	75531	PM2.5	µg/m3	14		12.2-15.3	COPD	COPD and allied conditions (J40-47)	266	3.18	1.62	6.25	HR	5	WPR	10.1124	2.6244	39.0625	HR	10	2.31376	0.688855	36.4381
B897	All-Cause Mortality Risk and Attributable Deaths Associated with Long-Term Exposure to Ambient PM(2.5) in Chinese Adults	Zhang	2021	CFPS	2010-2018	China	the CFPS surveyed a total of >30 000 adults (ages 16−110 years) and ∼9000 children (ages 0−15 years)	30946	PM2.5	µg/m3	46.1		3.9-89.5	All-cause		1762	1.055	1.022	1.088	HR	10	WPR	1.055	1.022	1.088	HR	10	0.0535408	0.0159642	0.066
B900	Potential causal links between long-term ambient particulate matter exposure and cardiovascular mortality: New evidence from a large community-based cohort in South China	Zhang	2023		2009-2020	South China	adults >18 years	580757	PM2.5	µg/m3	37.34			circulatory diseases	overall CVD (ICD-10: I00-I99)	14448	1.033	1.028	1.037	HR	1	WPR	1.38358	1.31805	1.43809	HR	10	0.324672	0.0222366	0.120047
B900	Potential causal links between long-term ambient particulate matter exposure and cardiovascular mortality: New evidence from a large community-based cohort in South China	Zhang	2023		2009-2020	South China	adults >18 years	580757	PM2.5	µg/m3	37.34			IHD	ischemic heart disease (IHD, ICD-10: I20-I25)	6721	1.03	1.023	1.036	HR	1	WPR	1.34392	1.25533	1.42429	HR	10	0.295588	0.0322134	0.168962
B900	Potential causal links between long-term ambient particulate matter exposure and cardiovascular mortality: New evidence from a large community-based cohort in South China	Zhang	2023		2009-2020	South China	adults >18 years	580757	PM10	µg/m3	62.05			circulatory diseases	overall CVD (ICD-10: I00-I99)	14448	1.028	1.024	1.032	HR	1	WPR	1.31805	1.26765	1.37024	HR	10	0.276152	0.0198524	0.10259
B900	Potential causal links between long-term ambient particulate matter exposure and cardiovascular mortality: New evidence from a large community-based cohort in South China	Zhang	2023		2009-2020	South China	adults >18 years	580757	PM10	µg/m3	62.05			IHD	ischemic heart disease (IHD, ICD-10: I20-I25)	6721	1.028	1.023	1.034	HR	1	WPR	1.31805	1.25533	1.39703	HR	10	0.276152	0.0272839	0.141703
B903	Long-term exposure to air pollution and mortality in a prospective cohort: The Ontario Health Study	Zhang	2021	OHS	2009-2017	Canada. Ontario	aged ≥ 30 years at enrolment	88615	PM2.5	µg/m3	7.8	8	6.7-8.8 (25th - 75th percentile)	All-cause	non-accidental mortality (ICD-9: 001–799)	7488	1.037	1.018	1.057	HR	1	AMR	1.43809	1.1953	1.7408	HR	10	0.363319	0.0959051	0.545502
B903	Long-term exposure to air pollution and mortality in a prospective cohort: The Ontario Health Study	Zhang	2021	OHS	2009-2017	Canada. Ontario	aged ≥ 30 years at enrolment	88615	PM2.5	µg/m3	7.8	8	6.7-8.8 (25th - 75th percentile)	circulatory diseases	cardiovascular mortality (ICD-9: 390–459)	1625	1.083	1.04	1.128	HR	1	AMR	2.21965	1.48024	3.33496	HR	10	0.79735	0.207208	1.85472
B903	Long-term exposure to air pollution and mortality in a prospective cohort: The Ontario Health Study	Zhang	2021	OHS	2009-2017	Canada. Ontario	aged ≥ 30 years at enrolment	88615	PM2.5	µg/m3	7.8	8	6.7-8.8 (25th - 75th percentile)	respiratory diseases	respiratory mortality (ICD-9: 460–519).	550	1.109	1.035	1.187	HR	1	AMR	2.81394	1.4106	5.55274	HR	10	1.03459	0.34956	4.14214
B904	Long-term exposure to iron and copper in fine particulate air pollution and their combined impact on reactive oxygen species concentration in lung fluid: a population-based cohort study of cardiovascular disease incidence and mortality in Toronto, Canada	Zhang	2021	ONPHEC	2001-2016	Canada. Toronto	residents of the City of Toronto, who were aged 40 to 85 years	834445	PM2.5	µg/m3	9.5	9.5	8.7-10.3 (5th - 95th percentile)	circulatory diseases	Cardiovascular disease (ICD-9: 390-459) (ICD-10: I00-I99)	58159	1.145	1.07	1.226	HR	1.5	AMR	2.46625	1.56997	3.88988	HR	10	0.902698	0.23146	2.31991
B904	Long-term exposure to iron and copper in fine particulate air pollution and their combined impact on reactive oxygen species concentration in lung fluid: a population-based cohort study of cardiovascular disease incidence and mortality in Toronto, Canada	Zhang	2021	ONPHEC	2001-2016	Canada. Toronto	residents of the City of Toronto, who were aged 40 to 85 years	834445	PM2.5	µg/m3	9.5	9.5	8.7-10.3 (5th - 95th percentile)	IHD	Acute myocardial infarction (ICD-9: 410) (ICD-10: I21)	25657	1.042	0.961	1.13	HR	1.5	AMR	1.31558	0.767048	2.25869	HR	10	0.27428	0.275508	1.49164
B905	A Population-Based Cohort Study of Respiratory Disease and Long- Term Exposure to Iron and Copper in Fine Particulate Air Pollution and Their Combined Impact on Reactive Oxygen Species Generation in Human Lungs	Zhang	2021	ONPHEC	2001-2016	Canada. Toronto	all adult residents in Ontario who were Canadian-born, 35 to 100 years of age, and were registered with Ontario′s provincial health insurance plan	834445	PM2.5	µg/m3	9.5	9.5	8.7-10.3 (5th - 95th percentile)	COPD	COPD (ICD-9 codes: 491492,496; ICD-10 codes: J40−J44)	6761	1.263	1.045	1.527	HR	1.5	AMR	4.74266	1.34104	16.811	HR	10	1.5566	0.645048	15.47
B905	A Population-Based Cohort Study of Respiratory Disease and Long- Term Exposure to Iron and Copper in Fine Particulate Air Pollution and Their Combined Impact on Reactive Oxygen Species Generation in Human Lungs	Zhang	2021	ONPHEC	2001-2016	Canada. Toronto	all adult residents in Ontario who were Canadian-born, 35 to 100 years of age, and were registered with Ontario′s provincial health insurance plan	834445	PM2.5	µg/m3	9.5	9.5	8.7-10.3 (5th - 95th percentile)	respiratory diseases	all respiratory diseases (ICD-9 codes: 460−519; ICD-10 codes: J00-J99)	17823	1.273	1.122	1.443	HR	1.5	AMR	4.99869	2.1542	11.5286	HR	10	1.60918	0.427911	9.37437
B905	A Population-Based Cohort Study of Respiratory Disease and Long- Term Exposure to Iron and Copper in Fine Particulate Air Pollution and Their Combined Impact on Reactive Oxygen Species Generation in Human Lungs	Zhang	2021	ONPHEC	2001-2016	Canada. Toronto	all adult residents in Ontario who were Canadian-born, 35 to 100 years of age, and were registered with Ontario′s provincial health insurance plan	834445	PM2.5	µg/m3	9.5	9.5	8.7-10.3 (5th - 95th percentile)	ALRI	pneumonia (ICD-9 codes: 480−486 and 487.0; ICD-10 codes: J11.0 and J12-J18)	6378	1.401	1.14	1.721	HR	1.5	AMR	9.46791	2.39533	37.3141	HR	10	2.24791	0.700472	34.9187
B1165	Individual and joint associations of long-term exposure to air pollutants and cardiopulmonary mortality: a 22-year cohort study in Northern China	Huang	2023	Four Northern Chinese cities	1998-2019	Northern China. Tianjin, Shenyang, Taiyuan, and Rizhao	adults	37442	PM2.5	µg/m3	58.355			All-cause	non-accidental causes (ICD-10: A00‒R99)	5812	1.2	1.17	1.23	HR	10	WPR	1.2	1.17	1.23	HR	10	0.182322	0.0127578	0.06
B1165	Individual and joint associations of long-term exposure to air pollutants and cardiopulmonary mortality: a 22-year cohort study in Northern China	Huang	2023	Four Northern Chinese cities	1998-2019	Northern China. Tianjin, Shenyang, Taiyuan, and Rizhao	adults	37442	PM2.5	µg/m3	58.355			circulatory diseases	CVDs (ICD-10: I10‒I70)	2932	1.23	1.19	1.28	HR	10	WPR	1.23	1.19	1.28	HR	10	0.207014	0.0185987	0.09
B1165	Individual and joint associations of long-term exposure to air pollutants and cardiopulmonary mortality: a 22-year cohort study in Northern China	Huang	2023	Four Northern Chinese cities	1998-2019	Northern China. Tianjin, Shenyang, Taiyuan, and Rizhao	adults	37442	PM2.5	µg/m3	58.355			respiratory diseases	non-malignant RDs (ICD-10: J00‒J99)	479	1.37	1.25	1.49	HR	10	WPR	1.37	1.25	1.49	HR	10	0.314811	0.0448042	0.24
B1165	Individual and joint associations of long-term exposure to air pollutants and cardiopulmonary mortality: a 22-year cohort study in Northern China	Huang	2023	Four Northern Chinese cities	1998-2019	Northern China. Tianjin, Shenyang, Taiyuan, and Rizhao	adults	37442	PM2.5	µg/m3	58.355			lung cancer	lung cancer (ICD-10: C34)	552	1.14	1.05	1.23	HR	10	WPR	1.14	1.05	1.23	HR	10	0.131028	0.0403633	0.18
B1165	Individual and joint associations of long-term exposure to air pollutants and cardiopulmonary mortality: a 22-year cohort study in Northern China	Huang	2023	Four Northern Chinese cities	1998-2019	Northern China. Tianjin, Shenyang, Taiyuan, and Rizhao	adults	37442	PM10	µg/m3	112.065			All-cause	non-accidental causes (ICD-10: A00‒R99)	5812	1.19	1.17	1.21	HR	10	WPR	1.19	1.17	1.21	HR	10	0.173953	0.00857567	0.04
B1165	Individual and joint associations of long-term exposure to air pollutants and cardiopulmonary mortality: a 22-year cohort study in Northern China	Huang	2023	Four Northern Chinese cities	1998-2019	Northern China. Tianjin, Shenyang, Taiyuan, and Rizhao	adults	37442	PM10	µg/m3	112.065			circulatory diseases	CVDs (ICD-10: I10‒I70)	2932	1.2	1.17	1.23	HR	10	WPR	1.2	1.17	1.23	HR	10	0.182322	0.0127578	0.06
B1165	Individual and joint associations of long-term exposure to air pollutants and cardiopulmonary mortality: a 22-year cohort study in Northern China	Huang	2023	Four Northern Chinese cities	1998-2019	Northern China. Tianjin, Shenyang, Taiyuan, and Rizhao	adults	37442	PM10	µg/m3	112.065			respiratory diseases	non-malignant RDs (ICD-10: J00‒J99)	479	1.3	1.23	1.39	HR	10	WPR	1.3	1.23	1.39	HR	10	0.262364	0.0311963	0.16
B1165	Individual and joint associations of long-term exposure to air pollutants and cardiopulmonary mortality: a 22-year cohort study in Northern China	Huang	2023	Four Northern Chinese cities	1998-2019	Northern China. Tianjin, Shenyang, Taiyuan, and Rizhao	adults	37442	PM10	µg/m3	112.065			lung cancer	lung cancer (ICD-10: C34)	552	1.11	1.05	1.17	HR	10	WPR	1.11	1.05	1.17	HR	10	0.10436	0.0276055	0.12
