# Supplementary material for: Long-Term Exposure to Particulate Matter and Mortality: An Update of the WHO Global Air Quality Guidelines Systematic Review and Meta-Analysis
Source: Int J Public Health. 2024 Sep 27;69:1607683. doi: 10.3389/ijph.2024.1607683 (PMC11466858; doi:10.3389/ijph.2024.1607683)
Supplement: Supplementary file 3 [file DataSheet6.xlsx]

## Sheet: DatabaseForR
ID	Study	CohortName	StudyLocation	WHORegion	CohortSize	StudySize	AgeGroup	AverageConcentration	Pollutant	Outcome	RR	RRLow	RRHigh	LnRR	SE	WidthCI	R1Confounding	R2Selection	R3Exposure	R4Outcome	R5Missing	R6Selective
B24	Alexeeff 2023	KPNC	The United States. California	AMR	3798078	Larger	Adults		PM2.5	CIRC	1.08	1.03	1.13	0.076961	0.0236375	0.1	moderate	low	low	low	low	low
B24	Alexeeff 2023	KPNC	The United States. California	AMR	3798078	Larger	Adults		PM2.5	IHD	1.21	1.13	1.3	0.19062	0.0357517	0.17	moderate	low	low	low	low	low
B52	Bauleo 2019		Italy. Fiumaretta, Tor Valdaliga South (TVS) and Tor Valdaliga North (TVN)	EUR	71362	Smaller	Adults	4.49	PM10	COPD	0.96387	0.549708	1.72744	-0.0367991	0.292094	1.17773	high	high	low	low	low	low
B52	Bauleo 2019		Italy. Fiumaretta, Tor Valdaliga South (TVS) and Tor Valdaliga North (TVN)	EUR	71362	Smaller	Adults	4.49	PM10	CeVD	1.07405	0.792274	1.45801	0.0714403	0.155593	0.665739	high	high	low	low	low	low
B52	Bauleo 2019		Italy. Fiumaretta, Tor Valdaliga South (TVS) and Tor Valdaliga North (TVN)	EUR	71362	Smaller	Adults	4.49	PM10	ACM	1.11197	1.01829	1.22928	0.106136	0.0480365	0.210989	high	high	low	low	low	low
B52	Bauleo 2019		Italy. Fiumaretta, Tor Valdaliga South (TVS) and Tor Valdaliga North (TVN)	EUR	71362	Smaller	Adults	4.49	PM10	CIRC	1.11197	0.94603	1.28991	0.106136	0.0790961	0.343884	high	high	low	low	low	low
B52	Bauleo 2019		Italy. Fiumaretta, Tor Valdaliga South (TVS) and Tor Valdaliga North (TVN)	EUR	71362	Smaller	Adults	4.49	PM10	LC	1.18959	0.859092	1.68111	0.173607	0.171258	0.822013	high	high	low	low	low	low
B52	Bauleo 2019		Italy. Fiumaretta, Tor Valdaliga South (TVS) and Tor Valdaliga North (TVN)	EUR	71362	Smaller	Adults	4.49	PM10	RESP	1.18959	0.825378	1.7042	0.173607	0.184951	0.878822	high	high	low	low	low	low
B84	Bouma 2023	Dutch administrative	Netherlands (Kingdom of the)	EUR	10735734	Larger	Adults	18.03	PM10	CIRC	1.05962	1.02451	1.1009	0.0579057	0.0183464	0.0763945	moderate	low	low	low	low	low
B84	Bouma 2023	Dutch administrative	Netherlands (Kingdom of the)	EUR	10735734	Larger	Adults	10.84	PM2.5	CIRC	1.06285	1.02059	1.10659	0.0609506	0.0206391	0.0860032	moderate	low	low	low	low	low
B84	Bouma 2023	Dutch administrative	Netherlands (Kingdom of the)	EUR	10735734	Larger	Adults	18.03	PM10	ACM	1.07495	1.05962	1.09567	0.0722748	0.00853624	0.0360568	moderate	low	low	low	low	low
B84	Bouma 2023	Dutch administrative	Netherlands (Kingdom of the)	EUR	10735734	Larger	Adults	10.84	PM2.5	ACM	1.07726	1.0557	1.09919	0.0744214	0.0102991	0.0434932	moderate	low	low	low	low	low
B84	Bouma 2023	Dutch administrative	Netherlands (Kingdom of the)	EUR	10735734	Larger	Adults	10.84	PM2.5	LC	1.25539	1.1673	1.3579	0.227447	0.0385844	0.190606	moderate	low	low	low	low	low
B84	Bouma 2023	Dutch administrative	Netherlands (Kingdom of the)	EUR	10735734	Larger	Adults	18.03	PM10	LC	1.30879	1.22106	1.40145	0.269101	0.0351497	0.180388	moderate	low	low	low	low	low
B84	Bouma 2023	Dutch administrative	Netherlands (Kingdom of the)	EUR	10735734	Larger	Adults	18.03	PM10	RESP	1.40145	1.31481	1.49256	0.337505	0.032347	0.17775	moderate	low	low	low	low	low
B84	Bouma 2023	Dutch administrative	Netherlands (Kingdom of the)	EUR	10735734	Larger	Adults	10.84	PM2.5	RESP	1.52502	1.42093	1.63555	0.422009	0.0358834	0.214613	moderate	low	low	low	low	low
B90	Brauer 2022	MAPLE (CCHS)	Canada	AMR	540900	Smaller	Adults	6.78	PM2.5	ALRI	0.972	0.618	1.528	-0.0283995	0.230925	0.91	low	low	low	low	low	low
B90	Brauer 2022	MAPLE (CCHS)	Canada	AMR	540900	Smaller	Adults	6.78	PM2.5	LC	0.977	0.812	1.175	-0.0232686	0.0942661	0.363	low	low	low	low	low	low
B90	Brauer 2022	MAPLE (CCHS)	Canada	AMR	540900	Smaller	Adults	6.78	PM2.5	CeVD	0.986	0.757	1.285	-0.0140989	0.134987	0.528	low	low	low	low	low	low
B90	Brauer 2022	MAPLE (CanCHEC)	Canada	AMR	7100000	Larger	Adults	8.5	PM2.5	LC	0.989	0.957	1.022	-0.0110609	0.0167636	0.065	moderate	low	low	low	low	low
B90	Brauer 2022	MAPLE (CanCHEC)	Canada	AMR	7100000	Larger	Adults	8.5	PM2.5	COPD	1.059	1.01	1.111	0.0573251	0.0243138	0.101	moderate	low	low	low	low	low
B90	Brauer 2022	MAPLE (CanCHEC)	Canada	AMR	7100000	Larger	Adults	8.5	PM2.5	RESP	1.076	1.037	1.118	0.0732505	0.0191861	0.081	moderate	low	low	low	low	low
B90	Brauer 2022	MAPLE (CanCHEC)	Canada	AMR	7100000	Larger	Adults	8.5	PM2.5	ACM	1.084	1.073	1.096	0.0806579	0.00541039	0.023	moderate	low	low	low	low	low
B90	Brauer 2022	MAPLE (CCHS)	Canada	AMR	540900	Smaller	Adults	6.78	PM2.5	CIRC	1.085	0.97	1.214	0.08158	0.0572398	0.244	low	low	low	low	low	low
B90	Brauer 2022	MAPLE (CCHS)	Canada	AMR	540900	Smaller	Adults	6.78	PM2.5	ACM	1.086	1.021	1.155	0.0825012	0.0314586	0.134	low	low	low	low	low	low
B90	Brauer 2022	MAPLE (CanCHEC)	Canada	AMR	7100000	Larger	Adults	8.5	PM2.5	CeVD	1.105	1.058	1.154	0.0998453	0.0221566	0.096	moderate	low	low	low	low	low
B90	Brauer 2022	MAPLE (CanCHEC)	Canada	AMR	7100000	Larger	Adults	8.5	PM2.5	CIRC	1.163	1.142	1.185	0.151003	0.009429	0.043	moderate	low	low	low	low	low
B90	Brauer 2022	MAPLE (CanCHEC)	Canada	AMR	7100000	Larger	Adults	8.5	PM2.5	ALRI	1.195	1.11	1.287	0.178146	0.0377433	0.177	moderate	low	low	low	low	low
B90	Brauer 2022	MAPLE (CCHS)	Canada	AMR	540900	Smaller	Adults	6.78	PM2.5	IHD	1.224	1.051	1.424	0.202124	0.0774816	0.373	low	low	low	low	low	low
B90	Brauer 2022	MAPLE (CanCHEC)	Canada	AMR	7100000	Larger	Adults	8.5	PM2.5	IHD	1.225	1.195	1.255	0.202941	0.0124973	0.06	moderate	low	low	low	low	low
B90	Brauer 2022	MAPLE (CCHS)	Canada	AMR	540900	Smaller	Adults	6.78	PM2.5	RESP	1.246	1.02	1.523	0.219938	0.102265	0.503	low	low	low	low	low	low
B90	Brauer 2022	MAPLE (CCHS)	Canada	AMR	540900	Smaller	Adults	6.78	PM2.5	COPD	1.426	1.098	1.852	0.354873	0.133361	0.754	low	low	low	low	low	low
B96	Brown 2022	MDS	India	SEAR	678889985	Larger	General	25.5	PM2.5	IHD	1	0.97	1.03	0	0.0153107	0.06	high	low	low	low	low	low
B96	Brown 2022	MDS	India	SEAR	678889985	Larger	General	25.5	PM2.5	ACM	1.01	1	1.03	0.00995033	0.00754051	0.03	high	low	low	low	low	low
B96	Brown 2022	MDS	India	SEAR	678889985	Larger	General	25.5	PM2.5	CeVD	1.09	1.04	1.14	0.0861777	0.0234203	0.1	high	low	low	low	low	low
B97	Brunekreef 2021	ELAPSE administrative	Europe	EUR	28000000	Larger	Adults	15.02	PM2.5	CeVD	1.04244	0.9604	1.1321	0.0415651	0.0419582	0.171696	moderate	low	low	low	low	low
B97	Brunekreef 2021	ELAPSE administrative	Europe	EUR	28000000	Larger	Adults	15.02	PM2.5	IHD	1.11725	1.01405	1.22988	0.110869	0.0492261	0.215832	moderate	low	low	low	low	low
B97	Brunekreef 2021	ELAPSE administrative	Europe	EUR	28000000	Larger	Adults	15.02	PM2.5	COPD	1.15562	0.990025	1.34792	0.144641	0.0787216	0.357896	moderate	low	low	low	low	low
B117	Carlsen 2022	MDC	Sweden. Malmo	EUR	30092	Smaller	Adults	10.9	PM2.5	IHD	0.599569	0.157667	2.35711	-0.511544	0.689976	2.19944	high	low	low	low	low	low
B117	Carlsen 2022	MDC	Sweden. Malmo	EUR	30092	Smaller	Adults	15.9	PM10	IHD	0.795868	0.399784	1.62174	-0.228323	0.357227	1.22196	high	low	low	low	low	low
B144	Chen 2022	ELAPSE	Europe	EUR	323782	Smaller	Adults	15.95	PM2.5	LC	1.41861	1.18697	1.64375	0.349674	0.0830545	0.456776	moderate	low	low	low	low	low
B150	Chen 2023		China. Guangzhou	WPR	580757	Smaller	Adults	62.05	PM10	CeVD	1.37024	1.29263	1.45202	0.314987	0.0296634	0.159395	moderate	low	low	low	low	low
B150	Chen 2023		China. Guangzhou	WPR	580757	Smaller	Adults	37.34	PM2.5	CeVD	1.49454	1.39703	1.61345	0.401818	0.0367412	0.216419	moderate	low	low	low	low	low
B153	Chen 2021	RDCS	China. Deqing	WPR	28793	Smaller	Adults	52.08	PM2.5	RESP	0.89	0.68	1.17	-0.116534	0.138435	0.49	moderate	low	high	low	low	low
B153	Chen 2021	RDCS	China. Deqing	WPR	28793	Smaller	Adults	52.08	PM2.5	ACM	1.17	1.07	1.28	0.157004	0.0457147	0.21	moderate	low	high	low	low	low
B153	Chen 2021	RDCS	China. Deqing	WPR	28793	Smaller	Adults	52.08	PM2.5	CIRC	1.27	1.13	1.43	0.239017	0.0600655	0.3	moderate	low	high	low	low	low
B206	Dirgawati 2019	HIMS	Australia. Perth	WPR	11627	Smaller	Adults	5.1	PM2.5	ACM	1.1236	0.9604	1.3225	0.116538	0.0816146	0.3621	moderate	low	low	low	low	low
B249	Fischer 2020	DUELS	Netherlands (Kingdom of the)	EUR	7530297	Larger	Adults	25.1	PM10	ACM	1.11561	1.09373	1.13787	0.109399	0.0100931	0.0441409	moderate	low	low	low	low	low
B265	Gariazzo 2021	RoLS	Italy. Rome	EUR	482259	Smaller	Adults	32	PM10	RESP	1.00534	0.979323	1.03115	0.0053249	0.0131549	0.0518257	high	low	low	low	low	low
B292	Guo 2022	MJ	Taiwan, China	WPR	400459	Smaller	Adults	26.2	PM2.5	ACM	1.3	1.25	1.36	0.262364	0.0215156	0.11	moderate	moderate	low	low	low	low
B292	Guo 2022	MJ	Taiwan, China	WPR	400459	Smaller	Adults	26.2	PM2.5	CIRC	1.42	1.29	1.57	0.350657	0.0501106	0.28	moderate	moderate	low	low	low	low
B292	Guo 2022	MJ	Taiwan, China	WPR	400459	Smaller	Adults	26.2	PM2.5	ALRI	1.53	1.25	1.86	0.425268	0.101386	0.61	moderate	moderate	low	low	low	low
B299	Hales 2021	New Zealand Statistics	New Zealand	WPR	2227332	Larger	Adults		PM10	LC	1	0.991	1.009	0	0.00459196	0.018	moderate	low	moderate	low	low	low
B299	Hales 2021	New Zealand Statistics	New Zealand	WPR	2227332	Larger	Adults	7	PM2.5	LC	1.001	0.989	1.013	0.0009995	0.00611663	0.024	moderate	low	moderate	low	low	low
B299	Hales 2021	New Zealand Statistics	New Zealand	WPR	2227332	Larger	Adults		PM10	CIRC	1.01	1.006	1.014	0.00995033	0.00202062	0.008	moderate	low	moderate	low	low	low
B299	Hales 2021	New Zealand Statistics	New Zealand	WPR	2227332	Larger	Adults		PM10	ACM	1.011	1.008	1.013	0.0109399	0.00126226	0.005	moderate	low	moderate	low	low	low
B299	Hales 2021	New Zealand Statistics	New Zealand	WPR	2227332	Larger	Adults		PM10	IHD	1.012	1.007	1.018	0.0119286	0.00277151	0.011	moderate	low	moderate	low	low	low
B299	Hales 2021	New Zealand Statistics	New Zealand	WPR	2227332	Larger	Adults	7	PM2.5	ACM	1.018	1.015	1.021	0.0178399	0.00150355	0.006	moderate	low	moderate	low	low	low
B299	Hales 2021	New Zealand Statistics	New Zealand	WPR	2227332	Larger	Adults		PM10	CeVD	1.018	1.01	1.026	0.0178399	0.00400954	0.016	moderate	low	moderate	low	low	low
B299	Hales 2021	New Zealand Statistics	New Zealand	WPR	2227332	Larger	Adults		PM10	RESP	1.019	1.011	1.027	0.0188218	0.00400561	0.016	moderate	low	moderate	low	low	low
B299	Hales 2021	New Zealand Statistics	New Zealand	WPR	2227332	Larger	Adults	7	PM2.5	CIRC	1.022	1.017	1.027	0.0217615	0.00249613	0.01	moderate	low	moderate	low	low	low
B299	Hales 2021	New Zealand Statistics	New Zealand	WPR	2227332	Larger	Adults	7	PM2.5	IHD	1.024	1.017	1.031	0.0237165	0.00348778	0.014	moderate	low	moderate	low	low	low
B299	Hales 2021	New Zealand Statistics	New Zealand	WPR	2227332	Larger	Adults	7	PM2.5	CeVD	1.027	1.017	1.037	0.0266419	0.00496806	0.02	moderate	low	moderate	low	low	low
B299	Hales 2021	New Zealand Statistics	New Zealand	WPR	2227332	Larger	Adults	7	PM2.5	RESP	1.027	1.017	1.037	0.0266419	0.00496806	0.02	moderate	low	moderate	low	low	low
B307	Hanigan 2019	45 and Up Study	Australia. New South Wales	WPR	75268	Smaller	Adults	4.49	PM2.5	ACM	1.62889	0.817073	3.10585	0.487902	0.340641	2.28878	moderate	low	low	low	low	low
B308	Hao 2023	Medicare	The United States	AMR	73369159	Larger	Adults	10.03	PM2.5	ACM	1.10116	1.09856	1.10376	0.0963654	0.00120536	0.00520299	moderate	low	low	low	low	low
B314	Hayes 2020	NIH-AARP Diet and Health	The United States. California, Florida, Louisiana, New Jersey, North Carolina and Pennsylvania, Atlanta, Detroit	AMR	565477	Smaller	Adults	13.3	PM2.5	CIRC	1.12	1.07	1.17	0.113329	0.0227921	0.1	moderate	low	low	low	low	low
B314	Hayes 2020	NIH-AARP Diet and Health	The United States. California, Florida, Louisiana, New Jersey, North Carolina and Pennsylvania, Atlanta, Detroit	AMR	565477	Smaller	Adults	13.3	PM2.5	CeVD	1.14	1.02	1.27	0.131028	0.055922	0.25	moderate	low	low	low	low	low
B314	Hayes 2020	NIH-AARP Diet and Health	The United States. California, Florida, Louisiana, New Jersey, North Carolina and Pennsylvania, Atlanta, Detroit	AMR	565477	Smaller	Adults	13.3	PM2.5	IHD	1.16	1.09	1.22	0.14842	0.0287432	0.13	moderate	low	low	low	low	low
B348	Hvidtfeldt 2019	DCH	Denmark. Copenhagen and Aarhus	EUR	49564	Smaller	Adults	25.1	PM10	ACM	1.12	1.03	1.22	0.113329	0.0431867	0.19	moderate	low	low	low	low	low
B350	Hwang 2020	National Health Insurance	Taiwan, China	WPR	1910000	Larger	Adults	32	PM2.5	ACM	1.27385	1.27013	1.27759	0.242047	0.00149401	0.00746035	high	low	moderate	low	low	low
B355	Hystad 2020	PURE	Global	NA	157436	Smaller	Adults	47.5	PM2.5	ACM	0.98	0.96	0.99	-0.0202027	0.00784991	0.03	high	low	low	low	low	low
B355	Hystad 2020	PURE	Global	NA	157436	Smaller	Adults	47.5	PM2.5	CIRC	1.03	1	1.06	0.0295588	0.0148645	0.06	high	low	low	low	low	low
B367	Jalali 2021	ICS	Iran (Islamic Republic of). Isfahan, Arak, and Najafabad	EMR	3081	Smaller	Adults	45.28	PM2.5	ACM	0.974	0.96	0.988	-0.026344	0.00733403	0.028	moderate	low	low	moderate	low	low
B367	Jalali 2021	ICS	Iran (Islamic Republic of). Isfahan, Arak, and Najafabad	EMR	3081	Smaller	Adults	45.28	PM2.5	CIRC	0.998	0.979	1.017	-0.002002	0.00971448	0.038	moderate	low	low	high	low	low
B400	Kazemiparkouhi 2022	Medicare	The United States	AMR	15400000	Larger	Adults	8.11	PM2.5	RESP	1.03039	0.990384	1.07222	0.0299333	0.020253	0.0818337	moderate	low	low	low	low	low
B407	Kim 2021	KNHANES-M	Republic of Korea	WPR	19681	Smaller	Adults	49.1	PM10	RESP	0.544373	0.301465	0.970402	-0.608121	0.298229	0.668937	moderate	low	moderate	low	low	low
B407	Kim 2021	KNHANES-M	Republic of Korea	WPR	19681	Smaller	Adults	49.1	PM10	CIRC	1.25533	0.95111	1.64447	0.227395	0.13968	0.693364	moderate	low	moderate	low	low	low
B410	Kim 2020	NHIS-NSC	Republic of Korea	WPR	436933	Smaller	Adults	18.8	PM2.5	ACM	1.034	1.027	1.041	0.0334348	0.00345405	0.014	moderate	low	moderate	low	low	low
B410	Kim 2020	NHIS-NSC	Republic of Korea	WPR	436933	Smaller	Adults	18.8	PM2.5	CIRC	1.047	1.036	1.058	0.0459289	0.00536051	0.022	moderate	low	moderate	low	low	low
B418	Klompmaker 2020	Dutch administrative	Netherlands (Kingdom of the)	EUR	339633	Smaller	Adults	24.41	PM10	RESP	0.772496	0.493307	1.18272	-0.258129	0.223072	0.689415	moderate	low	low	low	low	low
B418	Klompmaker 2020	Dutch administrative	Netherlands (Kingdom of the)	EUR	339633	Smaller	Adults	16.69	PM2.5	ACM	0.783953	0.692825	1	-0.243406	0.0936169	0.307175	moderate	low	low	low	low	low
B418	Klompmaker 2020	Dutch administrative	Netherlands (Kingdom of the)	EUR	339633	Smaller	Adults	16.69	PM2.5	CIRC	0.783953	0.539026	1.12737	-0.243406	0.188233	0.58834	moderate	low	low	low	low	low
B418	Klompmaker 2020	Dutch administrative	Netherlands (Kingdom of the)	EUR	339633	Smaller	Adults	16.69	PM2.5	RESP	0.783953	0.417135	1.60406	-0.243406	0.343593	1.18693	moderate	low	low	low	low	low
B418	Klompmaker 2020	Dutch administrative	Netherlands (Kingdom of the)	EUR	339633	Smaller	Adults	24.41	PM10	CIRC	0.918354	0.707548	1.18272	-0.0851723	0.131063	0.475174	moderate	low	low	low	low	low
B418	Klompmaker 2020	Dutch administrative	Netherlands (Kingdom of the)	EUR	339633	Smaller	Adults	24.41	PM10	LC	0.918354	0.591929	1.51206	-0.0851723	0.239246	0.920135	moderate	low	low	low	low	low
B418	Klompmaker 2020	Dutch administrative	Netherlands (Kingdom of the)	EUR	339633	Smaller	Adults	24.41	PM10	ACM	1	0.842645	1.08798	0	0.0651873	0.245337	moderate	low	low	low	low	low
B418	Klompmaker 2020	Dutch administrative	Netherlands (Kingdom of the)	EUR	339633	Smaller	Adults	16.69	PM2.5	LC	1.26945	0.692825	2.52753	0.238586	0.330158	1.8347	moderate	low	low	low	low	low
B420	Klompmaker 2021	Dutch administrative	Netherlands (Kingdom of the)	EUR	10481566	Larger	Adults	24.5	PM10	IHD	0.962176	0.869599	1.06321	-0.038558	0.0512797	0.193612	moderate	low	low	low	low	low
B420	Klompmaker 2021	Dutch administrative	Netherlands (Kingdom of the)	EUR	10481566	Larger	Adults	24.5	PM10	CeVD	1.03911	0.932819	1.14709	0.0383657	0.0527486	0.214273	moderate	low	low	low	low	low
B420	Klompmaker 2021	Dutch administrative	Netherlands (Kingdom of the)	EUR	10481566	Larger	Adults	16.8	PM2.5	IHD	1.06609	0.96483	1.17636	0.0639982	0.0505686	0.21153	moderate	low	low	low	low	low
B420	Klompmaker 2021	Dutch administrative	Netherlands (Kingdom of the)	EUR	10481566	Larger	Adults	16.8	PM2.5	CeVD	1.20122	1.08894	1.33244	0.183341	0.0514818	0.243502	moderate	low	low	low	low	low
B428	Kulick 2023	WHI	The United States	AMR	155410	Smaller	Adults	23.9	PM10	CeVD	1.04883	0.952059	1.16617	0.0476755	0.0517484	0.214112	low	low	low	low	low	low
B428	Kulick 2023	WHI	The United States	AMR	155410	Smaller	Adults	14.2	PM2.5	CeVD	1.52815	1.313	1.76499	0.424057	0.075467	0.45199	low	low	low	low	low	low
B465	Li 2023	DHS	Global	NA	79995	Smaller	<5	50.68	PM2.5	ACM	1.07	1.05	1.09	0.0676586	0.00953764	0.04	moderate	low	high	high	low	low
B467	Li 2018	CLHLS	China	WPR	13344	Smaller	Adults	50.7	PM2.5	ACM	1.08	1.06	1.09	0.076961	0.00711959	0.03	moderate	low	low	high	low	low
B472	Liang 2020	China-PAR	China	WPR	116792	Smaller	Adults	59.3	PM2.5	CeVD	1.11	1.047	1.177	0.10436	0.0298571	0.13	low	low	low	low	low	low
B472	Liang 2020	China-PAR	China	WPR	116792	Smaller	Adults	59.3	PM2.5	CIRC	1.164	1.117	1.213	0.151862	0.0210332	0.096	low	low	low	low	low	low
B472	Liang 2020	China-PAR	China	WPR	116792	Smaller	Adults	59.3	PM2.5	IHD	1.391	1.276	1.517	0.330023	0.0441338	0.241	low	low	low	low	low	low
B473	Liang 2022	CCDRFS	China	WPR	90672	Smaller	Adults	46.1	PM2.5	CIRC	1.02	1	1.05	0.0198026	0.0124465	0.05	moderate	low	low	low	low	low
B473	Liang 2022	CCDRFS	China	WPR	90672	Smaller	Adults	46.1	PM2.5	CeVD	1.03	1	1.06	0.0295588	0.0148645	0.06	moderate	low	low	low	low	low
B473	Liang 2022	CCDRFS	China	WPR	90672	Smaller	Adults	46.1	PM2.5	IHD	1.05	1.01	1.09	0.0487902	0.0194458	0.08	moderate	low	low	low	low	low
B475	Liao 2022	DHS/NFHS-4	India	SEAR	252788	Smaller	<0.1	72.4	PM2.5	PNN	1.025	1.015	1.035	0.0246926	0.00497776	0.02	high	low	low	moderate	low	low
B475	Liao 2022	DHS/NFHS-4	India	SEAR	252788	Smaller	<1	72.4	PM2.5	PNN	1.025	1.016	1.034	0.0246926	0.00447996	0.018	high	low	low	moderate	low	low
B475	Liao 2022	DHS/NFHS-4	India	SEAR	252788	Smaller	<5	72.4	PM2.5	ACM	1.025	1.016	1.033	0.0246926	0.00423312	0.017	high	low	low	moderate	low	low
B479	Lim 2019	NIH-AARP Diet and Health	The United States. Six states (California, Florida, Louisiana, New Jersey, North Carolina, and Pennsylvania) and two metropolitan areas (Atlanta, GA and Detroit, MI)	AMR	548780	Smaller	Adults	11	PM2.5	LC	0.96	0.88	1.04	-0.040822	0.0426158	0.16	moderate	low	moderate	low	low	low
B479	Lim 2019	NIH-AARP Diet and Health	The United States. Six states (California, Florida, Louisiana, New Jersey, North Carolina, and Pennsylvania) and two metropolitan areas (Atlanta, GA and Detroit, MI)	AMR	548780	Smaller	Adults	11	PM2.5	ACM	1.03	1.01	1.06	0.0295588	0.0123262	0.05	moderate	low	moderate	low	low	low
B479	Lim 2019	NIH-AARP Diet and Health	The United States. Six states (California, Florida, Louisiana, New Jersey, North Carolina, and Pennsylvania) and two metropolitan areas (Atlanta, GA and Detroit, MI)	AMR	548780	Smaller	Adults	11	PM2.5	COPD	1.07	0.97	1.18	0.0676586	0.0499933	0.21	moderate	low	moderate	low	low	low
B479	Lim 2019	NIH-AARP Diet and Health	The United States. Six states (California, Florida, Louisiana, New Jersey, North Carolina, and Pennsylvania) and two metropolitan areas (Atlanta, GA and Detroit, MI)	AMR	548780	Smaller	Adults	11	PM2.5	RESP	1.09	1	1.18	0.0861777	0.0422231	0.18	moderate	low	moderate	low	low	low
B479	Lim 2019	NIH-AARP Diet and Health	The United States. Six states (California, Florida, Louisiana, New Jersey, North Carolina, and Pennsylvania) and two metropolitan areas (Atlanta, GA and Detroit, MI)	AMR	548780	Smaller	Adults	11	PM2.5	ALRI	1.53	1.26	1.86	0.425268	0.0993533	0.6	moderate	low	moderate	low	low	low
B482	Lim 2021	NHID	Republic of Korea. Seoul, BUnited Statesn, Daegu, Incheon, Gwangju, Daejeon, and Ulsan	WPR	1720230	Larger	Adults	27.4	PM2.5	RESP	0.974	0.933	1.018	-0.026344	0.0222423	0.085	moderate	low	low	low	low	low
B482	Lim 2021	NHID	Republic of Korea. Seoul, BUnited Statesn, Daegu, Incheon, Gwangju, Daejeon, and Ulsan	WPR	1720230	Larger	Adults	27.4	PM2.5	CeVD	1.016	0.973	1.061	0.0158733	0.0220875	0.088	high	low	low	low	low	low
B482	Lim 2021	NHID	Republic of Korea. Seoul, BUnited Statesn, Daegu, Incheon, Gwangju, Daejeon, and Ulsan	WPR	1720230	Larger	Adults	27.4	PM2.5	ACM	1.024	1.009	1.039	0.0237165	0.00747423	0.03	high	low	low	low	low	low
B482	Lim 2021	NHID	Republic of Korea. Seoul, Busan, Daegu, Incheon, Gwangju, Daejeon, and Ulsan	WPR	1720230	Larger	Adults	27.4	PM2.5	LC	1.069	1.012	1.129	0.0667236	0.0279091	0.117	moderate	low	low	low	low	low
B482	Lim 2021	NHID	Republic of Korea. Seoul, Busan, Daegu, Incheon, Gwangju, Daejeon, and Ulsan	WPR	1720230	Larger	Adults	27.4	PM2.5	CIRC	1.09	1.06	1.121	0.0861777	0.0142735	0.061	high	low	low	low	low	low
B482	Lim 2021	NHID	Republic of Korea. Seoul, Busan, Daegu, Incheon, Gwangju, Daejeon, and Ulsan	WPR	1720230	Larger	Adults	27.4	PM2.5	COPD	1.097	1.001	1.202	0.0925792	0.0466804	0.201	moderate	low	low	low	low	low
B482	Lim 2021	NHID	Republic of Korea. Seoul, Busan, Daegu, Incheon, Gwangju, Daejeon, and Ulsan	WPR	1720230	Larger	Adults	27.4	PM2.5	IHD	1.306	1.233	1.383	0.266969	0.0292869	0.15	high	low	low	low	low	low
B498	Liu 2022	ELAPSE pooled	Europe	EUR	325367	Smaller	Adults		PM2.5	ALRI	0.8649	0.6084	1.2544	-0.145141	0.184587	0.646	moderate	low	low	low	low	low
B582	Nieuwenhuijsen 2018	SIDIAP Barcelona	Spain. Barcelona	EUR	792649	Smaller	Adults	38.29	PM10	ACM	1	0.97	1.03	0	0.0153107	0.06	high	low	low	moderate	low	low
B582	Nieuwenhuijsen 2018	SIDIAP Barcelona	Spain. Barcelona	EUR	792649	Smaller	Adults	16.08	PM2.5	ACM	1.0609	0.9801	1.1236	0.0591176	0.0348568	0.1435	high	low	low	moderate	low	low
B624	Pope 2019	NHIS	The United States	AMR	635539	Smaller	Adults	10.7	PM2.5	ACM	1.12	1.08	1.15	0.113329	0.0160206	0.07	moderate	low	low	low	low	low
B624	Pope 2019	NHIS	The United States	AMR	635539	Smaller	Adults	10.7	PM2.5	LC	1.12	1	1.26	0.113329	0.0589571	0.26	moderate	low	low	low	low	low
B624	Pope 2019	NHIS	The United States	AMR	635539	Smaller	Adults	10.7	PM2.5	CeVD	1.26	1.11	1.43	0.231112	0.064621	0.32	moderate	low	low	low	low	low
B624	Pope 2019	NHIS	The United States	AMR	635539	Smaller	Adults	10.7	PM2.5	CIRC	1.28	1.21	1.36	0.24686	0.0298123	0.15	moderate	low	low	low	low	low
B683	Sawada 2022	JPHC	Japan	WPR	87385	Smaller	Adults	11.6	PM2.5	COPD	0.137448	0.000424207	50.4217	-1.98451	2.98105	50.4212	moderate	low	moderate	low	low	low
B683	Sawada 2022	JPHC	Japan	WPR	87385	Smaller	Adults	11.6	PM2.5	RESP	0.174901	0.0156834	1.62889	-1.74353	1.18445	1.61321	moderate	low	moderate	low	low	low
B683	Sawada 2022	JPHC	Japan	WPR	87385	Smaller	Adults	11.6	PM2.5	ALRI	0.817073	0.0325524	21.6466	-0.202027	1.6581	21.614	moderate	low	moderate	low	low	low
B683	Sawada 2022	JPHC	Japan	WPR	87385	Smaller	Adults	11.6	PM2.5	ACM	1.34392	0.664833	2.83942	0.295588	0.370362	2.17459	moderate	low	moderate	low	low	low
B683	Sawada 2022	JPHC	Japan	WPR	87385	Smaller	Adults	11.6	PM2.5	LC	2.36736	0.221302	25.049	0.861777	1.20639	24.8277	moderate	low	moderate	low	low	low
B683	Sawada 2022	JPHC	Japan	WPR	87385	Smaller	Adults	11.6	PM2.5	CIRC	6.19174	1.62889	23.2919	1.82322	0.678624	21.663	moderate	low	moderate	low	low	low
B683	Sawada 2022	JPHC	Japan	WPR	87385	Smaller	Adults	11.6	PM2.5	CeVD	23.2919	3.10585	179.099	3.14811	1.03435	175.993	moderate	low	moderate	low	low	low
B708	Shin 2022	NHIS–NSC	Republic of Korea	WPR	87608	Smaller	Adults		PM2.5	LC	1.61	0.75	3.46	0.476234	0.390038	2.71	moderate	low	moderate	low	low	low
B719	So 2020	DNC	Denmark	EUR	24541	Smaller	Adults	24.4	PM10	RESP	0.887816	0.65108	1.24351	-0.118991	0.165067	0.592432	moderate	low	low	low	low	low
B719	So 2020	DNC	Denmark	EUR	24541	Smaller	Adults	24.4	PM10	ACM	1.11858	1.01932	1.22225	0.112056	0.0463156	0.202929	moderate	low	low	low	low	low
B719	So 2020	DNC	Denmark	EUR	24541	Smaller	Adults	24.4	PM10	CIRC	1.30836	1.07834	1.58352	0.268773	0.0980162	0.505175	moderate	low	low	low	low	low
B722	Sommar 2021	Umea-VIP	Sweden. Umea	EUR	42580	Smaller	Adults	4.9	PM2.5	ACM	0.927218	0.579468	1.44317	-0.0755664	0.232777	0.863704	moderate	low	low	low	low	low
B722	Sommar 2021	Umea-VIP	Sweden. Umea	EUR	42580	Smaller	Adults	4.9	PM2.5	RESP	1.34298	0.321742	5.03986	0.294893	0.701884	4.71812	moderate	low	low	low	low	low
B730	Stafoggia 2022	ELAPSE administrative	Europe	EUR	28153138	Larger	Adults	14.7	PM2.5	CIRC	1.08368	1.0201	1.14918	0.0803636	0.0303958	0.129084	moderate	low	low	low	low	low
B730	Stafoggia 2022	ELAPSE administrative	Europe	EUR	28153138	Larger	Adults	14.7	PM2.5	ACM	1.10881	1.04244	1.17722	0.103286	0.0310191	0.134784	moderate	low	low	low	low	low
B730	Stafoggia 2022	ELAPSE administrative	Europe	EUR	28153138	Larger	Adults	14.7	PM2.5	RESP	1.1321	1.02617	1.24992	0.124071	0.050319	0.223755	moderate	low	low	low	low	low
B730	Stafoggia 2022	ELAPSE administrative	Europe	EUR	28153138	Larger	Adults	14.7	PM2.5	LC	1.2144	1.0733	1.37358	0.194253	0.0629309	0.300288	moderate	low	low	low	low	low
B734	Strak 2021	ELAPSE pooled	Europe	EUR	325367	Smaller	Adults	15.02	PM2.5	RESP	1.11092	0.923521	1.33634	0.105185	0.0942585	0.412815	moderate	low	low	low	low	low
B734	Strak 2021	ELAPSE pooled	Europe	EUR	325367	Smaller	Adults	15.02	PM2.5	IHD	1.23432	1.11514	1.36656	0.210521	0.0518676	0.251425	moderate	low	low	low	low	low
B734	Strak 2021	ELAPSE pooled	Europe	EUR	325367	Smaller	Adults	15.02	PM2.5	CeVD	1.27238	1.0983	1.4738	0.240892	0.0750189	0.375492	moderate	low	low	low	low	low
B734	Strak 2021	ELAPSE pooled	Europe	EUR	325367	Smaller	Adults	15.02	PM2.5	ACM	1.2769	1.22324	1.33403	0.244435	0.0221176	0.110789	moderate	low	low	low	low	low
B734	Strak 2021	ELAPSE pooled	Europe	EUR	325367	Smaller	Adults	15.02	PM2.5	COPD	1.27916	1.004	1.63328	0.246204	0.124132	0.62928	moderate	low	low	low	low	low
B734	Strak 2021	ELAPSE pooled	Europe	EUR	325367	Smaller	Adults	15.02	PM2.5	CIRC	1.28822	1.19903	1.38298	0.253265	0.0364105	0.183951	moderate	low	low	low	low	low
B743	Takeuchi 2021	IPHS	Japan. Ibaraki prefecture	WPR	91808	Smaller	Adults	28.8	PM10	CIRC	1.097	0.984	1.221	0.0925792	0.0550509	0.237	moderate	low	low	low	low	low
B743	Takeuchi 2021	IPHS	Japan. Ibaraki prefecture	WPR	91808	Smaller	Adults	28.8	PM10	CIRC	1.147	1.014	1.3	0.13715	0.063383	0.286	moderate	low	low	low	low	low
B762	Traini 2022	LIFEWORK	Netherlands (Kingdom of the)	EUR	86882	Smaller	Adults	16.58	PM2.5	ACM	3.67895	0.554561	24.3168	1.30263	0.964476	23.7623	moderate	low	low	low	low	low
B762	Traini 2022	LIFEWORK	Netherlands (Kingdom of the)	EUR	86882	Smaller	Adults	24.77	PM10	ACM	3.74102	0.919012	14.978	1.31936	0.712	14.059	moderate	low	low	low	low	low
B783	Wang 2020	Medicare	The United States	AMR	52954845	Larger	Adults	10.32	PM2.5	LC	0.995	0.972	1.018	-0.00501254	0.0117958	0.046	high	low	moderate	low	low	low
B783	Wang 2020	Medicare	The United States	AMR	52954845	Larger	Adults	10.32	PM2.5	COPD	1.023	0.999	1.047	0.0227395	0.0119718	0.048	high	low	moderate	low	low	low
B783	Wang 2020	Medicare	The United States	AMR	52954845	Larger	Adults	10.32	PM2.5	ALRI	1.078	1.044	1.114	0.0751075	0.0165555	0.07	high	low	moderate	low	low	low
B783	Wang 2020	Medicare	The United States	AMR	52954845	Larger	Adults	10.32	PM2.5	CIRC	1.088	1.078	1.098	0.0843411	0.00468951	0.02	high	low	moderate	low	low	low
B783	Wang 2020	Medicare	The United States	AMR	52954845	Larger	Adults	10.32	PM2.5	IHD	1.126	1.112	1.14	0.118672	0.00634389	0.028	high	low	moderate	low	low	low
B791	Wang 2022	UK Biobank	The United Kingdom	EUR	386937	Smaller	Adults	10	PM2.5	CeVD	0.66	0.25	1.78	-0.415515	0.500742	1.53	moderate	low	low	low	low	low
B791	Wang 2022	UK Biobank	The United Kingdom	EUR	386937	Smaller	Adults	19.3	PM10	CeVD	0.79	0.42	1.51	-0.235722	0.326431	1.09	moderate	low	low	low	low	low
B791	Wang 2022	UK Biobank	The United Kingdom	EUR	386937	Smaller	Adults	19.3	PM10	CIRC	1.13	0.85	1.5	0.122218	0.144894	0.65	moderate	low	low	low	low	low
B791	Wang 2022	UK Biobank	The United Kingdom	EUR	386937	Smaller	Adults	19.3	PM10	ACM	1.18	1.04	1.34	0.165514	0.0646553	0.3	moderate	low	low	low	low	low
B791	Wang 2022	UK Biobank	The United Kingdom	EUR	386937	Smaller	Adults	10	PM2.5	ACM	1.27	1.05	1.55	0.239017	0.0993533	0.5	moderate	low	low	low	low	low
B791	Wang 2022	UK Biobank	The United Kingdom	EUR	386937	Smaller	Adults	10	PM2.5	CIRC	1.68	1.1	2.56	0.518794	0.215484	1.46	moderate	low	low	low	low	low
B800	Wang 2023		China. Guangzhou	WPR	580757	Smaller	Adults	62.05	PM10	COPD	1.43809	1.31805	1.58295	0.363319	0.0467188	0.264901	moderate	low	low	low	low	low
B800	Wang 2023		China. Guangzhou	WPR	580757	Smaller	Adults	37.34	PM2.5	COPD	1.56789	1.39703	1.7408	0.449734	0.0561223	0.343775	moderate	low	low	low	low	low
B805	Wang 2023		China. Guangzhou	WPR	580757	Smaller	Adults	65.6692	PM10	ACM	1.33093	1.30528	1.35702	0.285875	0.00991652	0.051739	moderate	low	low	low	low	low
B805	Wang 2023		China. Guangzhou	WPR	580757	Smaller	Adults	41.7125	PM2.5	ACM	1.35702	1.31805	1.38358	0.305292	0.0123776	0.0655289	moderate	low	low	low	low	low
B840	Xia 2023	PURE-China	China. Twelve provinces	WPR	42160	Smaller	Adults	45.2	PM2.5	ACM	1.03	1.01	1.05	0.0295588	0.00990812	0.04	high	low	low	low	low	low
B840	Xia 2023	PURE-China	China. Twelve provinces	WPR	42160	Smaller	Adults	45.2	PM2.5	CIRC	1.12	1.08	1.15	0.113329	0.0160206	0.07	high	low	low	low	low	low
B855	Yang 2020	China-PAR	China	WPR	116821	Smaller	Adults	64.9	PM2.5	ACM	1.11	1.08	1.14	0.10436	0.0137927	0.06	moderate	low	low	low	low	low
B856	Yang 2021	Four Northern Chinese cities	Northern China	WPR	38140	Smaller	Adults	66.3	PM2.5	CeVD	1.31	1.04	1.65	0.270027	0.117744	0.61	moderate	low	low	low	low	low
B868	Yorifuji 2019		Japan. Okayama city	WPR	75531	Smaller	Adults	14	PM2.5	IHD	0.5329	0.2601	1.0816	-0.629421	0.363554	0.8215	moderate	low	low	low	low	low
B868	Yorifuji 2019		Japan. Okayama city	WPR	75531	Smaller	Adults	14	PM2.5	CIRC	1.1236	0.81	1.5876	0.116538	0.17167	0.7776	moderate	low	low	low	low	low
B868	Yorifuji 2019		Japan. Okayama city	WPR	75531	Smaller	Adults	14	PM2.5	CeVD	1.21	0.7056	2.0736	0.19062	0.274998	1.368	moderate	low	low	low	low	low
B868	Yorifuji 2019		Japan. Okayama city	WPR	75531	Smaller	Adults	14	PM2.5	ALRI	1.5625	0.9216	2.6569	0.446287	0.270103	1.7353	moderate	low	low	low	low	low
B868	Yorifuji 2019		Japan. Okayama city	WPR	75531	Smaller	Adults	14	PM2.5	ACM	1.6641	1.3924	1.9881	0.509284	0.0908547	0.5957	moderate	low	low	low	low	low
B868	Yorifuji 2019		Japan. Okayama city	WPR	75531	Smaller	Adults	14	PM2.5	RESP	1.7424	1.1664	2.5921	0.555263	0.203711	1.4257	moderate	low	low	low	low	low
B868	Yorifuji 2019		Japan. Okayama city	WPR	75531	Smaller	Adults	14	PM2.5	LC	2.6569	1.2769	5.4756	0.97716	0.371395	4.1987	moderate	low	low	low	low	low
B868	Yorifuji 2019		Japan. Okayama city	WPR	75531	Smaller	Adults	14	PM2.5	COPD	10.1124	2.6244	39.0625	2.31376	0.688855	36.4381	moderate	low	low	low	low	low
B897	Zhang 2021	CFPS	China	WPR	30946	Smaller	General	46.1	PM2.5	ACM	1.055	1.022	1.088	0.0535408	0.0159642	0.066	moderate	low	low	moderate	low	low
B900	Zhang 2023		South China	WPR	580757	Smaller	Adults	62.05	PM10	CIRC	1.31805	1.26765	1.37024	0.276152	0.0198524	0.10259	moderate	low	low	low	low	low
B900	Zhang 2023		South China	WPR	580757	Smaller	Adults	62.05	PM10	IHD	1.31805	1.25533	1.39703	0.276152	0.0272839	0.141703	moderate	low	low	low	low	low
B900	Zhang 2023		South China	WPR	580757	Smaller	Adults	37.34	PM2.5	IHD	1.34392	1.25533	1.42429	0.295588	0.0322134	0.168962	moderate	low	low	low	low	low
B900	Zhang 2023		South China	WPR	580757	Smaller	Adults	37.34	PM2.5	CIRC	1.38358	1.31805	1.43809	0.324672	0.0222366	0.120047	moderate	low	low	low	low	low
B903	Zhang 2021	OHS	Canada. Ontario	AMR	88615	Smaller	Adults	7.8	PM2.5	ACM	1.43809	1.1953	1.7408	0.363319	0.0959051	0.545502	low	low	low	low	low	low
B903	Zhang 2021	OHS	Canada. Ontario	AMR	88615	Smaller	Adults	7.8	PM2.5	CIRC	2.21965	1.48024	3.33496	0.79735	0.207208	1.85472	low	low	low	low	low	low
B903	Zhang 2021	OHS	Canada. Ontario	AMR	88615	Smaller	Adults	7.8	PM2.5	RESP	2.81394	1.4106	5.55274	1.03459	0.34956	4.14214	low	low	low	low	low	low
B904	Zhang 2021	ONPHEC	Canada. Toronto	AMR	834445	Smaller	Adults	9.5	PM2.5	IHD	1.31558	0.767048	2.25869	0.27428	0.275508	1.49164	moderate	low	low	low	low	low
B904	Zhang 2021	ONPHEC	Canada. Toronto	AMR	834445	Smaller	Adults	9.5	PM2.5	CIRC	2.46625	1.56997	3.88988	0.902698	0.23146	2.31991	moderate	low	low	low	low	low
B905	Zhang 2021	ONPHEC	Canada. Toronto	AMR	834445	Smaller	Adults	9.5	PM2.5	COPD	4.74266	1.34104	16.811	1.5566	0.645048	15.47	moderate	low	low	low	low	low
B905	Zhang 2021	ONPHEC	Canada. Toronto	AMR	834445	Smaller	Adults	9.5	PM2.5	RESP	4.99869	2.1542	11.5286	1.60918	0.427911	9.37437	moderate	low	low	low	low	low
B905	Zhang 2021	ONPHEC	Canada. Toronto	AMR	834445	Smaller	Adults	9.5	PM2.5	ALRI	9.46791	2.39533	37.3141	2.24791	0.700472	34.9187	moderate	low	low	low	low	low
B1165	Huang 2023	Four Northern Chinese cities	Northern China. Tianjin, Shenyang, Taiyuan, and Rizhao	WPR	37442	Smaller	Adults	112.065	PM10	LC	1.11	1.05	1.17	0.10436	0.0276055	0.12	moderate	low	low	low	low	low
B1165	Huang 2023	Four Northern Chinese cities	Northern China. Tianjin, Shenyang, Taiyuan, and Rizhao	WPR	37442	Smaller	Adults	58.355	PM2.5	LC	1.14	1.05	1.23	0.131028	0.0403633	0.18	moderate	low	low	low	low	low
B1165	Huang 2023	Four Northern Chinese cities	Northern China. Tianjin, Shenyang, Taiyuan, and Rizhao	WPR	37442	Smaller	Adults	112.065	PM10	ACM	1.19	1.17	1.21	0.173953	0.00857567	0.04	moderate	low	low	low	low	low
B1165	Huang 2023	Four Northern Chinese cities	Northern China. Tianjin, Shenyang, Taiyuan, and Rizhao	WPR	37442	Smaller	Adults	58.355	PM2.5	ACM	1.2	1.17	1.23	0.182322	0.0127578	0.06	moderate	low	low	low	low	low
B1165	Huang 2023	Four Northern Chinese cities	Northern China. Tianjin, Shenyang, Taiyuan, and Rizhao	WPR	37442	Smaller	Adults	112.065	PM10	CIRC	1.2	1.17	1.23	0.182322	0.0127578	0.06	moderate	low	low	low	low	low
B1165	Huang 2023	Four Northern Chinese cities	Northern China. Tianjin, Shenyang, Taiyuan, and Rizhao	WPR	37442	Smaller	Adults	58.355	PM2.5	CIRC	1.23	1.19	1.28	0.207014	0.0185987	0.09	moderate	low	low	low	low	low
B1165	Huang 2023	Four Northern Chinese cities	Northern China. Tianjin, Shenyang, Taiyuan, and Rizhao	WPR	37442	Smaller	Adults	112.065	PM10	RESP	1.3	1.23	1.39	0.262364	0.0311963	0.16	moderate	low	low	low	low	low
B1165	Huang 2023	Four Northern Chinese cities	Northern China. Tianjin, Shenyang, Taiyuan, and Rizhao	WPR	37442	Smaller	Adults	58.355	PM2.5	RESP	1.37	1.25	1.49	0.314811	0.0448042	0.24	moderate	low	low	low	low	low
A1	Abbey 1999	AHSMOG	The United States	AMR	4060	Smaller	Adults	51.24	PM10	ACM	1	0.97	1.04	0	0.0177755	0.07	moderate	low	moderate	low	low	low
A1	Abbey 1999	AHSMOG	The United States	AMR	4060	Smaller	Adults	51.24	PM10	RESP	1.06	0.99	1.15	0.0582689	0.0382174	0.16	moderate	low	moderate	low	low	low
A1	Abbey 1999	AHSMOG	The United States	AMR	4060	Smaller	Adults	51.24	PM10	LC	1.38	1.1	1.73	0.322083	0.115513	0.63	moderate	low	moderate	low	low	low
A2	Badaloni 2017	RoLS	Italy	EUR	1249108	Larger	Adults	36.6	PM10	ACM	1.02	1.01	1.03	0.0198026	0.00500216	0.02	moderate	low	low	low	low	low
A2	Badaloni 2017	RoLS	Italy	EUR	1249108	Larger	Adults	36.6	PM10	CIRC	1.02	1.01	1.04	0.0198026	0.00746693	0.03	moderate	low	low	low	low	low
A2	Badaloni 2017	RoLS	Italy	EUR	1249108	Larger	Adults	36.6	PM10	IHD	1.03	1	1.05	0.0295588	0.0124465	0.05	moderate	low	low	low	low	low
A4	Beelen 2008	NLCS-AIR	Netherlands (Kingdom of the)	EUR	120852	Smaller	Adults	28.3	PM2.5	CIRC	1.04	0.9	1.21	0.0392207	0.0755053	0.31	moderate	low	low	low	low	low
A4	Beelen 2008	NLCS-AIR	Netherlands (Kingdom of the)	EUR	120852	Smaller	Adults	28.3	PM2.5	ACM	1.06	0.97	1.16	0.0582689	0.0456325	0.19	moderate	low	low	low	low	low
A4	Beelen 2008	NLCS-AIR	Netherlands (Kingdom of the)	EUR	120852	Smaller	Adults	28.3	PM2.5	LC	1.06	0.82	1.38	0.0582689	0.132789	0.56	moderate	low	low	low	low	low
A4	Beelen 2008	NLCS-AIR	Netherlands (Kingdom of the)	EUR	120852	Smaller	Adults	28.3	PM2.5	RESP	1.07	0.75	1.52	0.0676586	0.180202	0.77	moderate	low	low	low	low	low
A3	Beelen 2009	NLCS	Netherlands (Kingdom of the)	EUR	120852	Smaller	Adults		PM2.5	IHD	0.96	0.75	1.22	-0.040822	0.124116	0.47	moderate	low	moderate	low	low	low
A3	Beelen 2009	NLCS	Netherlands (Kingdom of the)	EUR	120852	Smaller	Adults		PM2.5	CeVD	1.62	1.07	2.45	0.482426	0.211334	1.38	moderate	low	moderate	low	low	low
A5	Beelen 2014	ESCAPE	Europe	EUR	367383	Smaller	General		PM10	ACM	1.04	1	1.09	0.0392207	0.0219841	0.09	moderate	low	low	low	low	low
A5	Beelen 2014	ESCAPE	Europe	EUR	367383	Smaller	General		PM2.5	ACM	1.14	1.03	1.27	0.131028	0.0534332	0.24	moderate	low	low	low	low	low
A6	Beelen 2014	ESCAPE	Europe	EUR	367383	Smaller	General		PM10	IHD	0.93	0.77	1.13	-0.0725707	0.0978527	0.36	moderate	low	low	low	low	low
A6	Beelen 2014	ESCAPE	Europe	EUR	367383	Smaller	General		PM2.5	IHD	0.96	0.55	1.69	-0.040822	0.286369	1.14	moderate	low	low	low	low	low
A6	Beelen 2014	ESCAPE	Europe	EUR	367383	Smaller	General		PM2.5	CIRC	0.98	0.83	1.16	-0.0202027	0.0853953	0.33	moderate	low	low	low	low	low
A6	Beelen 2014	ESCAPE	Europe	EUR	367383	Smaller	General		PM10	CIRC	1.02	0.92	1.14	0.0198026	0.0546964	0.22	moderate	low	low	low	low	low
A6	Beelen 2014	ESCAPE	Europe	EUR	367383	Smaller	General		PM10	CeVD	1.22	0.91	1.63	0.198851	0.148697	0.72	moderate	low	low	low	low	low
A6	Beelen 2014	ESCAPE	Europe	EUR	367383	Smaller	General		PM2.5	CeVD	1.46	0.75	2.84	0.378436	0.339665	2.09	moderate	low	low	low	low	low
A7	Bentayeb 2015	Gazel cohort	France	EUR	20327	Smaller	Adults	17	PM2.5	RESP	0.88	0.57	1.36	-0.127833	0.221838	0.79	moderate	low	low	low	low	low
A7	Bentayeb 2015	Gazel cohort	France	EUR	20327	Smaller	Adults	25	PM10	RESP	1.08	0.79	1.46	0.076961	0.156673	0.67	moderate	low	low	low	low	low
A7	Bentayeb 2015	Gazel cohort	France	EUR	20327	Smaller	Adults	17	PM2.5	ACM	1.16	0.98	1.36	0.14842	0.0835937	0.38	moderate	low	low	low	low	low
A7	Bentayeb 2015	Gazel cohort	France	EUR	20327	Smaller	Adults	25	PM10	ACM	1.18	1.06	1.32	0.165514	0.0559599	0.26	moderate	low	low	low	low	low
A7	Bentayeb 2015	Gazel cohort	France	EUR	20327	Smaller	Adults	17	PM2.5	CIRC	1.21	0.72	2.04	0.19062	0.265677	1.32	moderate	low	low	low	low	low
A7	Bentayeb 2015	Gazel cohort	France	EUR	20327	Smaller	Adults	25	PM10	CIRC	1.28	0.87	1.88	0.24686	0.196565	1.01	moderate	low	low	low	low	low
A8	Bowe 2018	American veterans	The United States	AMR	1729108	Larger	Adults	11.8	PM2.5	ACM	1.08	1.03	1.13	0.076961	0.0236375	0.1	moderate	low	low	low	low	low
A12	Carey 2013		The United Kingdom	EUR	835607	Smaller	Adults	19.7	PM10	CIRC	1	0.9	1.11	0	0.0535001	0.21	moderate	low	low	low	low	low
A12	Carey 2013		The United Kingdom	EUR	835607	Smaller	Adults	19.7	PM10	CeVD	1	0.85	1.18	0	0.083682	0.33	moderate	low	low	low	low	low
A12	Carey 2013		The United Kingdom	EUR	835607	Smaller	Adults	12.9	PM2.5	CIRC	1	0.85	1.17	0	0.0815109	0.32	moderate	low	low	low	low	low
A12	Carey 2013		The United Kingdom	EUR	835607	Smaller	Adults	12.9	PM2.5	CeVD	1	0.79	1.27	0	0.121107	0.48	moderate	low	low	low	low	low
A12	Carey 2013		The United Kingdom	EUR	835607	Smaller	Adults	19.7	PM10	IHD	1.03	0.89	1.2	0.0295588	0.0762386	0.31	moderate	low	low	low	low	low
A12	Carey 2013		The United Kingdom	EUR	835607	Smaller	Adults	19.7	PM10	LC	1.03	0.88	1.22	0.0295588	0.0833378	0.34	moderate	low	low	low	low	low
A12	Carey 2013		The United Kingdom	EUR	835607	Smaller	Adults	12.9	PM2.5	IHD	1.05	0.83	1.33	0.0487902	0.120283	0.5	moderate	low	low	low	low	low
A12	Carey 2013		The United Kingdom	EUR	835607	Smaller	Adults	19.7	PM10	ACM	1.07	1	1.14	0.0676586	0.0334256	0.14	moderate	low	low	low	low	low
A12	Carey 2013		The United Kingdom	EUR	835607	Smaller	Adults	12.9	PM2.5	LC	1.11	0.86	1.44	0.10436	0.131496	0.58	moderate	low	low	low	low	low
A12	Carey 2013		The United Kingdom	EUR	835607	Smaller	Adults	12.9	PM2.5	ACM	1.11	0.98	1.26	0.10436	0.0641108	0.28	moderate	low	low	low	low	low
A12	Carey 2013		The United Kingdom	EUR	835607	Smaller	Adults	19.7	PM10	COPD	1.21	0.99	1.49	0.19062	0.104292	0.5	moderate	low	low	low	low	low
A12	Carey 2013		The United Kingdom	EUR	835607	Smaller	Adults	19.7	PM10	RESP	1.29	1.14	1.46	0.254642	0.0631143	0.32	moderate	low	low	low	low	low
A12	Carey 2013		The United Kingdom	EUR	835607	Smaller	Adults	12.9	PM2.5	COPD	1.43	1.01	2.02	0.357674	0.176823	1.01	moderate	low	low	low	low	low
A12	Carey 2013		The United Kingdom	EUR	835607	Smaller	Adults	12.9	PM2.5	RESP	1.57	1.3	1.91	0.451076	0.0981477	0.61	moderate	low	low	low	low	low
A14	Chen 2005	AHSMOG	The United States	AMR	3239	Smaller	Adults	29	PM2.5	IHD	1	0.64	1.57	0	0.228919	0.93	moderate	moderate	moderate	low	low	low
A14	Chen 2005	AHSMOG	The United States	AMR	3239	Smaller	Adults	52.6	PM10	IHD	1.03	0.92	1.15	0.0295588	0.0569244	0.23	moderate	moderate	moderate	low	low	low
A17	Chen 2017	Northern China	China	WPR	39054	Smaller	Adults	144.3	PM10	RESP	1.43	1.28	1.6	0.357674	0.0569244	0.32	moderate	low	low	low	low	low
A17	Chen 2017	Northern China	China	WPR	39054	Smaller	Adults	144.3	PM10	COPD	1.58	1.37	1.82	0.457425	0.0724556	0.45	moderate	low	low	low	low	low
A20	Dehbi 2017	NSHD, SABRE	The United Kingdom	EUR	7529	Smaller	Adults	16.7	PM10	CIRC	1.16	0.7	1.92	0.14842	0.257398	1.22	high	low	moderate	low	low	low
A20	Dehbi 2017	NSHD, SABRE	The United Kingdom	EUR	7529	Smaller	Adults	9.9	PM2.5	CIRC	1.3	0.39	4.34	0.262364	0.614664	3.95	high	low	moderate	low	low	low
A22	Dimakopoulou 2014	ESCAPE	Europe	EUR	307553	Smaller	General		PM10	RESP	0.86	0.69	1.07	-0.150823	0.111919	0.38	moderate	low	low	low	low	low
A23	Dockery 1993	Harvard Six Cities	The United States	AMR	8111	Smaller	Adults		PM10	ACM	1.09	1.03	1.15	0.0861777	0.028113	0.12	moderate	low	low	low	low	low
A27	Enstrom 2005	CA CPS I	The United States	AMR	35783	Smaller	Adults	23.4	PM2.5	ACM	1.01	0.99	1.03	0.00995033	0.0101044	0.04	low	low	low	low	low	low
A29	Fischer 2015	DUELS	Netherlands (Kingdom of the)	EUR	7218363	Larger	Adults	29	PM10	CIRC	1.06	1.04	1.08	0.0582689	0.00962763	0.04	moderate	low	moderate	low	low	low
A29	Fischer 2015	DUELS	Netherlands (Kingdom of the)	EUR	7218363	Larger	Adults	29	PM10	ACM	1.08	1.07	1.09	0.076961	0.00472425	0.02	moderate	low	moderate	low	low	low
A29	Fischer 2015	DUELS	Netherlands (Kingdom of the)	EUR	7218363	Larger	Adults	29	PM10	RESP	1.13	1.1	1.17	0.122218	0.0157382	0.07	moderate	low	moderate	low	low	low
A29	Fischer 2015	DUELS	Netherlands (Kingdom of the)	EUR	7218363	Larger	Adults	29	PM10	LC	1.26	1.22	1.31	0.231112	0.0181572	0.09	moderate	low	moderate	low	low	low
A30	Gan 2011		Canada	AMR	466727	Smaller	Adults	4.08	PM2.5	IHD	1.07	0.86	1.32	0.0676586	0.1093	0.46	moderate	low	low	low	low	low
A31	Gan 2013		Canada	AMR	467994	Smaller	Adults	4.1	PM2.5	COPD	1.13	0.69	1.86	0.122218	0.252969	1.17	moderate	low	low	low	low	low
A35	Hansell 2016	ONS longitudinal study	The United Kingdom	EUR	367658	Smaller	General	20.7	PM10	CeVD	0.84	0.59	1.2	-0.174353	0.181111	0.61	high	low	low	low	low	low
A35	Hansell 2016	ONS longitudinal study	The United Kingdom	EUR	367658	Smaller	General	20.7	PM10	CIRC	1.12	1.01	1.25	0.113329	0.054386	0.24	high	low	low	low	low	low
A35	Hansell 2016	ONS longitudinal study	The United Kingdom	EUR	367658	Smaller	General	20.7	PM10	IHD	1.21	1.05	1.39	0.19062	0.0715596	0.34	high	low	low	low	low	low
A35	Hansell 2016	ONS longitudinal study	The United Kingdom	EUR	367658	Smaller	General	20.7	PM10	RESP	1.22	1.04	1.44	0.198851	0.0830159	0.4	high	low	low	low	low	low
A35	Hansell 2016	ONS longitudinal study	The United Kingdom	EUR	367658	Smaller	General	20.7	PM10	ACM	1.24	1.15	1.33	0.215111	0.0370962	0.18	high	low	low	low	low	low
A35	Hansell 2016	ONS longitudinal study	The United Kingdom	EUR	367658	Smaller	General	20.7	PM10	COPD	1.31	1.03	1.67	0.270027	0.123282	0.64	high	low	low	low	low	low
A35	Hansell 2016	ONS longitudinal study	The United Kingdom	EUR	367658	Smaller	General	20.7	PM10	LC	1.6	1.29	1.99	0.470004	0.110585	0.7	high	low	low	low	low	low
A36	Hart 2011	Trucking industry cohort	The United States	AMR	53814	Smaller	Adults	14.1	PM2.5	COPD	0.97	0.69	1.37	-0.0304592	0.174968	0.68	moderate	low	moderate	low	low	low
A36	Hart 2011	Trucking industry cohort	The United States	AMR	53814	Smaller	Adults	26.8	PM10	LC	1	0.87	1.14	0	0.0689516	0.27	moderate	low	moderate	low	low	low
A36	Hart 2011	Trucking industry cohort	The United States	AMR	53814	Smaller	Adults	26.8	PM10	COPD	1.01	0.8	1.29	0.00995033	0.121884	0.49	moderate	low	moderate	low	low	low
A36	Hart 2011	Trucking industry cohort	The United States	AMR	53814	Smaller	Adults	26.8	PM10	IHD	1.02	0.91	1.14	0.0198026	0.0574844	0.23	moderate	low	moderate	low	low	low
A36	Hart 2011	Trucking industry cohort	The United States	AMR	53814	Smaller	Adults	14.1	PM2.5	IHD	1.02	0.87	1.19	0.0198026	0.0799019	0.32	moderate	low	moderate	low	low	low
A36	Hart 2011	Trucking industry cohort	The United States	AMR	53814	Smaller	Adults	26.8	PM10	RESP	1.04	0.85	1.27	0.0392207	0.102433	0.42	moderate	low	moderate	low	low	low
A36	Hart 2011	Trucking industry cohort	The United States	AMR	53814	Smaller	Adults	26.8	PM10	CIRC	1.05	0.96	1.15	0.0487902	0.0460673	0.19	moderate	low	moderate	low	low	low
A36	Hart 2011	Trucking industry cohort	The United States	AMR	53814	Smaller	Adults	14.1	PM2.5	LC	1.05	0.88	1.26	0.0487902	0.0915676	0.38	moderate	low	moderate	low	low	low
A36	Hart 2011	Trucking industry cohort	The United States	AMR	53814	Smaller	Adults	14.1	PM2.5	CIRC	1.05	0.93	1.19	0.0487902	0.0628888	0.26	moderate	low	moderate	low	low	low
A36	Hart 2011	Trucking industry cohort	The United States	AMR	53814	Smaller	Adults	26.8	PM10	ACM	1.07	1.02	1.13	0.0676586	0.0261263	0.11	moderate	low	moderate	low	low	low
A36	Hart 2011	Trucking industry cohort	The United States	AMR	53814	Smaller	Adults	14.1	PM2.5	ACM	1.1	1.02	1.18	0.0953102	0.0371714	0.16	moderate	low	moderate	low	low	low
A36	Hart 2011	Trucking industry cohort	The United States	AMR	53814	Smaller	Adults	14.1	PM2.5	RESP	1.18	0.91	1.53	0.165514	0.132546	0.62	moderate	low	moderate	low	low	low
A37	Hart 2015	NHS	The United States	AMR	108767	Smaller	Adults	12	PM2.5	ACM	1.13	1.05	1.22	0.122218	0.0382808	0.17	low	low	low	low	low	low
A39	Heinrich 2013		Germany	EUR	4752	Smaller	Adults		PM10	RESP	0.94	0.48	1.84	-0.0618754	0.342789	1.36	moderate	low	high	low	low	low
A39	Heinrich 2013		Germany	EUR	4752	Smaller	Adults		PM10	ACM	1.22	1.06	1.41	0.198851	0.0727859	0.35	moderate	low	high	low	low	low
A39	Heinrich 2013		Germany	EUR	4752	Smaller	Adults		PM10	LC	2.39	1.35	4.23	0.871293	0.291351	2.88	moderate	low	high	low	low	low
A40	Huss 2010	Swiss National Cohort	Swizerland	EUR	~4600000	Larger	Adults		PM10	IHD	0.99	0.98	1.01	-0.0100503	0.0076921	0.03	high	low	low	low	low	low
A40	Huss 2010	Swiss National Cohort	Swizerland	EUR	~4600000	Larger	Adults		PM10	CeVD	0.99	0.98	1	-0.0100503	0.00515375	0.02	high	low	low	low	low	low
A40	Huss 2010	Swiss National Cohort	Swizerland	EUR	~4600000	Larger	Adults		PM10	CIRC	1	0.99	1.01	0	0.00510221	0.02	high	low	low	low	low	low
A40	Huss 2010	Swiss National Cohort	Swizerland	EUR	~4600000	Larger	Adults		PM10	LC	1.05	1.04	1.07	0.0487902	0.00725458	0.03	high	low	low	low	low	low
A44	Katanoda 2011	Three-prefecture Cohort Study	Japan	WPR	63520	Smaller	Adults		PM2.5	COPD	0.89	0.7	1.13	-0.116534	0.122166	0.43	moderate	low	moderate	low	low	low
A44	Katanoda 2011	Three-prefecture Cohort Study	Japan	WPR	63520	Smaller	Adults		PM10	COPD	0.92	0.78	1.08	-0.0833816	0.0830159	0.3	moderate	low	moderate	low	low	low
A44	Katanoda 2011	Three-prefecture Cohort Study	Japan	WPR	63520	Smaller	Adults		PM10	RESP	1.11	1.03	1.2	0.10436	0.0389701	0.17	moderate	low	moderate	low	low	low
A44	Katanoda 2011	Three-prefecture Cohort Study	Japan	WPR	63520	Smaller	Adults		PM10	LC	1.16	1.08	1.25	0.14842	0.0372915	0.17	moderate	low	moderate	low	low	low
A44	Katanoda 2011	Three-prefecture Cohort Study	Japan	WPR	63520	Smaller	Adults		PM2.5	RESP	1.16	1.04	1.3	0.14842	0.0569244	0.26	moderate	low	moderate	low	low	low
A44	Katanoda 2011	Three-prefecture Cohort Study	Japan	WPR	63520	Smaller	Adults		PM2.5	ALRI	1.17	1.04	1.32	0.157004	0.0608191	0.28	moderate	low	moderate	low	low	low
A44	Katanoda 2011	Three-prefecture Cohort Study	Japan	WPR	63520	Smaller	Adults		PM2.5	LC	1.24	1.12	1.37	0.215111	0.0513985	0.25	moderate	low	moderate	low	low	low
A44	Katanoda 2011	Three-prefecture Cohort Study	Japan	WPR	63520	Smaller	Adults		PM10	ALRI				#NUM!	#NUM!	0	moderate	low	moderate	low	low	low
A46	Kim O. 2017	NHIS-NSC	Republic of Korea	WPR	275337	Smaller	Adults	56	PM10	LC	0.96	0.82	1.13	-0.040822	0.0818032	0.31	moderate	low	moderate	low	low	low
A46	Kim O. 2017	NHIS-NSC	Republic of Korea	WPR	275337	Smaller	Adults	56	PM10	CIRC	1.02	0.9	1.16	0.0198026	0.0647399	0.26	moderate	low	moderate	low	low	low
A46	Kim O. 2017	NHIS-NSC	Republic of Korea	WPR	275337	Smaller	Adults	56	PM10	ACM	1.05	0.99	1.11	0.0487902	0.0291863	0.12	moderate	low	moderate	low	low	low
A46	Kim O. 2017	NHIS-NSC	Republic of Korea	WPR	275337	Smaller	Adults	56	PM10	CeVD	1.14	0.93	1.39	0.131028	0.102519	0.46	moderate	low	moderate	low	low	low
A46	Kim O. 2017	NHIS-NSC	Republic of Korea	WPR	275337	Smaller	Adults	56	PM10	RESP	1.19	0.91	1.56	0.173953	0.137499	0.65	moderate	low	moderate	low	low	low
A50	Laden 2006	Harvard Six Cities	The United States	AMR	8096	Smaller	Adults		PM2.5	RESP	1.08	0.79	1.48	0.076961	0.160144	0.69	moderate	low	low	low	low	low
A51	Lepeule 2012	Harvard Six Cities	The United States	AMR	8096	Smaller	Adults	15.9	PM2.5	ACM	1.14	1.07	1.22	0.131028	0.0334674	0.15	moderate	low	low	low	low	low
A51	Lepeule 2012	Harvard Six Cities	The United States	AMR	8096	Smaller	Adults	15.9	PM2.5	COPD	1.17	0.85	1.62	0.157004	0.164527	0.77	moderate	low	low	low	low	low
A51	Lepeule 2012	Harvard Six Cities	The United States	AMR	8096	Smaller	Adults	15.9	PM2.5	CIRC	1.26	1.14	1.4	0.231112	0.0524092	0.26	moderate	low	low	low	low	low
A51	Lepeule 2012	Harvard Six Cities	The United States	AMR	8096	Smaller	Adults	15.9	PM2.5	LC	1.37	1.07	1.75	0.314811	0.125499	0.68	moderate	low	low	low	low	low
A53	Lipsett 2011	California Teachers Study	The United States	AMR	101784	Smaller	Adults	29.21	PM10	LC	0.93	0.81	1.07	-0.0725707	0.0710152	0.26	low	low	low	low	low	low
A53	Lipsett 2011	California Teachers Study	The United States	AMR	73489	Smaller	Adults	29.21	PM2.5	LC	0.95	0.7	1.28	-0.0512933	0.153963	0.58	low	low	low	low	low	low
A53	Lipsett 2011	California Teachers Study	The United States	AMR	101784	Smaller	Adults	29.21	PM10	CeVD	0.99	0.89	1.1	-0.0100503	0.0540418	0.21	low	low	low	low	low	low
A53	Lipsett 2011	California Teachers Study	The United States	AMR	101784	Smaller	Adults	29.21	PM10	ACM	1	0.97	1.04	0	0.0177755	0.07	low	low	low	low	low	low
A53	Lipsett 2011	California Teachers Study	The United States	AMR	101784	Smaller	Adults	29.21	PM10	CIRC	1.03	0.98	1.08	0.0295588	0.0247867	0.1	low	low	low	low	low	low
A53	Lipsett 2011	California Teachers Study	The United States	AMR	101784	Smaller	Adults	29.21	PM10	IHD	1.06	0.99	1.14	0.0582689	0.0359894	0.15	low	low	low	low	low	low
A53	Lipsett 2011	California Teachers Study	The United States	AMR	101784	Smaller	Adults	29.21	PM10	RESP	1.08	0.98	1.19	0.076961	0.0495296	0.21	low	low	low	low	low	low
A53	Lipsett 2011	California Teachers Study	The United States	AMR	73489	Smaller	Adults	29.21	PM2.5	CeVD	1.16	0.92	1.46	0.14842	0.117811	0.54	low	low	low	low	low	low
A54	Loop 2018	REGARDS	The United States	AMR	17126	Smaller	Adults	13.6	PM2.5	IHD	1.57	0.72	3.42	0.451076	0.397486	2.7	moderate	low	low	low	low	low
A56	Mcdonnell 2000	AHSMOG	The United States	AMR	1266	Smaller	Adults	31.9	PM2.5	ACM	1.09	0.98	1.21	0.0861777	0.0537814	0.23	moderate	low	moderate	low	low	high
A56	Mcdonnell 2000	AHSMOG	The United States	AMR	1171	Smaller	Adults	31.9	PM2.5	RESP	1.23	0.97	1.55	0.207014	0.11957	0.58	moderate	low	moderate	low	low	high
A56	Mcdonnell 2000	AHSMOG	The United States	AMR	1228	Smaller	Adults	31.9	PM2.5	LC	1.39	0.79	2.46	0.329304	0.289766	1.67	moderate	low	moderate	low	low	high
A60	Nishiwaki 2013	JPHC	Japan	WPR	78057	Smaller	Adults		PM10	CeVD	0.69	0.59	0.81	-0.371064	0.0808448	0.22	high	low	moderate	low	low	low
A60	Nishiwaki 2013	JPHC	Japan	WPR	78057	Smaller	Adults		PM10	CIRC	0.78	0.7	0.86	-0.248461	0.0525133	0.16	high	low	moderate	low	low	low
A60	Nishiwaki 2013	JPHC	Japan	WPR	78057	Smaller	Adults		PM10	LC	0.91	0.77	1.07	-0.0943107	0.0839345	0.3	high	low	moderate	low	low	low
A60	Nishiwaki 2013	JPHC	Japan	WPR	78057	Smaller	Adults		PM10	IHD	1.11	0.92	1.33	0.10436	0.0940205	0.41	high	low	moderate	low	low	low
A62	Ostro 2015	California Teachers Study	The United States	AMR	101884	Smaller	Adults	17.9	PM2.5	RESP	0.99	0.9	1.09	-0.0100503	0.0488618	0.19	low	low	low	low	moderate	low
A62	Ostro 2015	California Teachers Study	The United States	AMR	101884	Smaller	Adults	17.9	PM2.5	ACM	1.01	0.97	1.05	0.00995033	0.0202167	0.08	low	low	low	low	moderate	low
A62	Ostro 2015	California Teachers Study	The United States	AMR	101884	Smaller	Adults	17.9	PM2.5	CIRC	1.05	0.99	1.12	0.0487902	0.0314742	0.13	low	low	low	low	moderate	low
A62	Ostro 2015	California Teachers Study	The United States	AMR	101884	Smaller	Adults	17.9	PM2.5	IHD	1.19	1.08	1.31	0.173953	0.0492516	0.23	low	low	low	low	moderate	low
A63	Parker 2018	NHIS	The United States	AMR	657238	Smaller	Adults	11.8	PM2.5	IHD	1.13	1.01	1.26	0.122218	0.0564187	0.25	moderate	low	low	low	low	low
A71	Puett 2008	NHS	The United States	AMR	66250	Smaller	Adults	21.6	PM10	ACM	1.16	1.05	1.28	0.14842	0.050528	0.23	moderate	low	low	low	low	low
A71	Puett 2008	NHS	The United States	AMR	66250	Smaller	Adults	21.6	PM10	IHD	1.43	1.1	1.86	0.357674	0.133997	0.76	moderate	low	low	low	low	low
A73	Puett 2011	Health Professionals Follow­Up Study	The United States	AMR	17545	Smaller	Adults	17.8	PM2.5	ACM	0.86	0.72	1.02	-0.150823	0.0888537	0.3	moderate	low	low	low	low	low
A73	Puett 2011	Health Professionals Follow­Up Study	The United States	AMR	17545	Smaller	Adults	27.9	PM10	ACM	0.92	0.84	0.99	-0.0833816	0.041914	0.15	moderate	low	low	low	low	low
A73	Puett 2011	Health Professionals Follow­Up Study	The United States	AMR	17545	Smaller	Adults	17.8	PM2.5	IHD	0.98	0.7	1.35	-0.0202027	0.167546	0.65	moderate	low	low	low	low	low
A73	Puett 2011	Health Professionals Follow­Up Study	The United States	AMR	17545	Smaller	Adults	27.9	PM10	IHD	1.01	0.86	1.2	0.00995033	0.0849858	0.34	moderate	low	low	low	low	low
A82	Son 2011	Infants	Republic of Korea	WPR	7054	Smaller	<1	30.6	PM2.5	PNN	1	0.032556	30.6773	0	1.74702	30.6447
A82	Son 2011	Infants	Republic of Korea	WPR	7054	Smaller	<1	61	PM10	PNN	1.76071	0.24753	12.6365	0.565717	1.00327	12.389
A82	Son 2011	Infants	Republic of Korea	WPR	352405	Smaller	<1	61	PM10	PNN	2.05982	1.26977	3.34728	0.722619	0.247273	2.07751
A82	Son 2011	Infants	Republic of Korea	WPR	352405	Smaller	<1	30.6	PM2.5	PNN	3.85764	1.88	7.67241	1.35006	0.358765	5.79241
A88	Tseng 2015		Taiwan, China	WPR	43227	Smaller	Adults		PM2.5	IHD	0.76	0.31	1.85	-0.274437	0.455706	1.54	moderate	low	moderate	low	low	low
A88	Tseng 2015		Taiwan, China	WPR	43227	Smaller	Adults		PM2.5	CIRC	0.8	0.43	1.49	-0.223144	0.317027	1.06	moderate	low	moderate	low	low	low
A88	Tseng 2015		Taiwan, China	WPR	43227	Smaller	Adults		PM2.5	CeVD	0.84	0.35	2.03	-0.174353	0.448433	1.68	moderate	low	moderate	low	low	low
A88	Tseng 2015		Taiwan, China	WPR	43227	Smaller	Adults		PM2.5	ACM	0.92	0.72	1.17	-0.0833816	0.123854	0.45	moderate	low	moderate	low	low	low
A90	Turner 2016	ACS-CPS II	The United States	AMR	669046	Smaller	Adults	12.9	PM2.5	ACM	1.07	1.06	1.09	0.0676586	0.00711959	0.03	moderate	low	low	low	low	low
A90	Turner 2016	ACS-CPS II	The United States	AMR	669046	Smaller	Adults	12.9	PM2.5	LC	1.09	1.03	1.16	0.0861777	0.0303217	0.13	moderate	low	low	low	low	low
A90	Turner 2016	ACS-CPS II	The United States	AMR	669046	Smaller	Adults	12.9	PM2.5	COPD	1.1	1.02	1.19	0.0953102	0.0393242	0.17	moderate	low	low	low	low	low
A90	Turner 2016	ACS-CPS II	The United States	AMR	669046	Smaller	Adults	12.9	PM2.5	CeVD	1.11	1.05	1.17	0.10436	0.0276055	0.12	moderate	low	low	low	low	low
A90	Turner 2016	ACS-CPS II	The United States	AMR	669046	Smaller	Adults	12.9	PM2.5	CIRC	1.12	1.09	1.15	0.113329	0.0136695	0.06	moderate	low	low	low	low	low
A90	Turner 2016	ACS-CPS II	The United States	AMR	669046	Smaller	Adults	12.9	PM2.5	IHD	1.14	1.1	1.18	0.131028	0.0179092	0.08	moderate	low	low	low	low	low
A90	Turner 2016	ACS-CPS II	The United States	AMR	669046	Smaller	Adults	12.9	PM2.5	RESP	1.16	1.1	1.22	0.14842	0.0264134	0.12	moderate	low	low	low	low	low
A90	Turner 2016	ACS-CPS II	The United States	AMR	669046	Smaller	Adults	12.9	PM2.5	ALRI	1.31	1.2	1.44	0.270027	0.0465106	0.24	moderate	low	low	low	low	low
A91	Ueda 2012	NIPPON	Japan	WPR	7250	Smaller	Adults		PM10	CeVD	0.86	0.74	1	-0.150823	0.0768125	0.26	moderate	low	moderate	low	low	low
A91	Ueda 2012	NIPPON	Japan	WPR	7250	Smaller	Adults		PM10	CIRC	0.9	0.81	1	-0.105361	0.0537554	0.19	moderate	low	moderate	low	low	low
A91	Ueda 2012	NIPPON	Japan	WPR	7250	Smaller	Adults		PM10	IHD	0.92	0.73	1.16	-0.0833816	0.118146	0.43	moderate	low	moderate	low	low	low
A91	Ueda 2012	NIPPON	Japan	WPR	7250	Smaller	Adults		PM10	ACM	0.98	0.92	1.04	-0.0202027	0.0312761	0.12	moderate	low	moderate	low	low	low
A92	Vedal 2013	WHI-OS	The United States	AMR	73094	Smaller	Adults	12.9	PM2.5	CIRC	1.31	0.94	1.83	0.270027	0.169947	0.89	moderate	low	low	low	moderate	low
A92	Vedal 2013	WHI-OS	The United States	AMR	73094	Smaller	Adults	12.9	PM2.5	IHD	1.46	0.81	2.64	0.378436	0.301403	1.83	moderate	low	low	low	moderate	low
A94	Villeneuve 2015	CNBSS	Canada	AMR	89835	Smaller	Adults	9.1	PM2.5	RESP	0.82	0.61	1.11	-0.198451	0.152718	0.5	moderate	low	low	low	low	low
A94	Villeneuve 2015	CNBSS	Canada	AMR	89835	Smaller	Adults	9.1	PM2.5	LC	0.97	0.8	1.18	-0.0304592	0.0991474	0.38	moderate	low	low	low	low	low
A94	Villeneuve 2015	CNBSS	Canada	AMR	89835	Smaller	Adults	9.1	PM2.5	ACM	1.12	1.05	1.2	0.113329	0.0340641	0.15	moderate	low	low	low	low	low
A94	Villeneuve 2015	CNBSS	Canada	AMR	89835	Smaller	Adults	9.1	PM2.5	CeVD	1.31	0.97	1.77	0.270027	0.153428	0.8	moderate	low	low	low	low	low
A94	Villeneuve 2015	CNBSS	Canada	AMR	89835	Smaller	Adults	9.1	PM2.5	CIRC	1.32	1.14	1.52	0.277632	0.0733883	0.38	moderate	low	low	low	low	low
A94	Villeneuve 2015	CNBSS	Canada	AMR	89835	Smaller	Adults	9.1	PM2.5	IHD	1.34	1.09	1.65	0.29267	0.105765	0.56	moderate	low	low	low	low	low
A96	Weichenthal 2014	AHS	The United States	AMR	83378	Smaller	General	9.52	PM2.5	LC	0.75	0.34	1.65	-0.287682	0.402955	1.31	moderate	low	low	low	low	low
A96	Weichenthal 2014	AHS	The United States	AMR	83378	Smaller	General	9.52	PM2.5	ACM	0.95	0.76	1.19	-0.0512933	0.114385	0.43	moderate	low	low	low	low	low
A96	Weichenthal 2014	AHS	The United States	AMR	83378	Smaller	General	9.52	PM2.5	CIRC	1.15	0.76	1.73	0.139762	0.209836	0.97	moderate	low	low	low	low	low
A96	Weichenthal 2014	AHS	The United States	AMR	83378	Smaller	General	9.52	PM2.5	CeVD	1.78	0.72	4.41	0.576613	0.462342	3.69	moderate	low	low	low	low	low
A96	Weichenthal 2014	AHS	The United States	AMR	83378	Smaller	General	9.52	PM2.5	IHD	2.68	1.04	6.89	0.985817	0.48236	5.85	moderate	low	low	low	low	low
A100	Yang 2018	EHS	Hong Kong SAR (China)	WPR	66820	Smaller	Adults	42.2	PM2.5	ALRI	0.98	0.89	1.09	-0.0202027	0.0517121	0.2	moderate	low	low	low	low	low
A100	Yang 2018	EHS	Hong Kong SAR (China)	WPR	66820	Smaller	Adults	42.2	PM2.5	RESP	1.02	0.93	1.11	0.0198026	0.0451354	0.18	moderate	low	low	low	low	low
A100	Yang 2018	EHS	Hong Kong SAR (China)	WPR	66820	Smaller	Adults	42.2	PM2.5	ACM	1.06	1.01	1.1	0.0582689	0.0217755	0.09	moderate	low	low	low	low	low
A100	Yang 2018	EHS	Hong Kong SAR (China)	WPR	66820	Smaller	Adults	42.2	PM2.5	IHD	1.06	0.94	1.18	0.0582689	0.0580076	0.24	moderate	low	low	low	low	low
A100	Yang 2018	EHS	Hong Kong SAR (China)	WPR	66820	Smaller	Adults	42.2	PM2.5	CIRC	1.11	1.04	1.19	0.10436	0.0343706	0.15	moderate	low	low	low	low	low
A100	Yang 2018	EHS	Hong Kong SAR (China)	WPR	66820	Smaller	Adults	42.2	PM2.5	CeVD	1.11	0.99	1.25	0.10436	0.0594882	0.26	moderate	low	low	low	low	low
A100	Yang 2018	EHS	Hong Kong SAR (China)	WPR	66820	Smaller	Adults	42.2	PM2.5	COPD	1.11	0.95	1.3	0.10436	0.0800147	0.35	moderate	low	low	low	low	low
A101	Yin 2017	Chinese men	China	WPR	189793	Smaller	Adults	43.7	PM2.5	ACM	1.09	1.08	1.1	0.0861777	0.0046809	0.02	moderate	low	moderate	low	low	low
A101	Yin 2017	Chinese men	China	WPR	189793	Smaller	Adults	43.7	PM2.5	CIRC	1.09	1.08	1.1	0.0861777	0.0046809	0.02	moderate	low	moderate	low	low	low
A101	Yin 2017	Chinese men	China	WPR	189793	Smaller	Adults	43.7	PM2.5	IHD	1.09	1.06	1.12	0.0861777	0.0140459	0.06	moderate	low	moderate	low	low	low
A101	Yin 2017	Chinese men	China	WPR	189793	Smaller	Adults	43.7	PM2.5	COPD	1.12	1.11	1.14	0.113329	0.00680312	0.03	moderate	low	moderate	low	low	low
A101	Yin 2017	Chinese men	China	WPR	189793	Smaller	Adults	43.7	PM2.5	LC	1.12	1.09	1.16	0.113329	0.0158781	0.07	moderate	low	moderate	low	low	low
A101	Yin 2017	Chinese men	China	WPR	189793	Smaller	Adults	43.7	PM2.5	CeVD	1.14	1.13	1.16	0.131028	0.00668428	0.03	moderate	low	moderate	low	low	low
A106	Zhang 2011	Shenyang	China	WPR	9941	Smaller	Adults	154	PM10	CeVD	1.49	1.45	1.53	0.398776	0.0137	0.08	moderate	low	high	low	low	low
A106	Zhang 2011	Shenyang	China	WPR	9941	Smaller	Adults	154	PM10	CIRC	1.55	1.51	1.6	0.438255	0.0147689	0.09	moderate	low	high	low	low	low
A107	Zhou 2014	Chinese men	China	WPR	71431	Smaller	Adults	104	PM10	LC	1.01	0.99	1.03	0.00995033	0.0101044	0.04	moderate	low	moderate	low	low	low
A107	Zhou 2014	Chinese men	China	WPR	71431	Smaller	Adults	104	PM10	ACM	1.02	1.01	1.03	0.0198026	0.00500216	0.02	moderate	low	moderate	low	low	low
A107	Zhou 2014	Chinese men	China	WPR	71431	Smaller	Adults	104	PM10	CIRC	1.02	1.01	1.03	0.0198026	0.00500216	0.02	moderate	low	moderate	low	low	low
A107	Zhou 2014	Chinese men	China	WPR	71431	Smaller	Adults	104	PM10	RESP	1.02	1	1.03	0.0198026	0.00754051	0.03	moderate	low	moderate	low	low	low

## Sheet: Notes
Abbreviation	Description
A	Articles retrieved in the previous review (2020)
B	Articles retrieved by the 2023 search
ACM	All-cause mortality
CIRC	Circulatory mortality
IHD	Ischaemic heart disease mortality
CeVD	Cerebrovascular disease mortality
ALRI	Acute lower respiratory infection mortality
LC	Lung cancer mortality
RESP	Respiratory mortality
COPD	Chronic obstructive pulmonary disease mortality
PNN	Post-neonatal mortality
EUR	European Region
AMR	Region of the Americas
WPR	Western Pacific Region
SEAR	South-East Asia Region
EMR	Eastern Mediterranean Region
high	High risk of bias
moderate	moderate risk of bias
low	low risk of bias
