# Supplementary material for: Long-Term Exposure to Particulate Matter and Mortality: An Update of the WHO Global Air Quality Guidelines Systematic Review and Meta-Analysis
Source: Int J Public Health. 2024 Sep 27;69:1607683. doi: 10.3389/ijph.2024.1607683 (PMC11466858; doi:10.3389/ijph.2024.1607683)
Supplement: Supplementary file 4 [file DataSheet3.xlsx]

## Sheet: Table
ID	Study	Cohort Name	Study Location	Pollutant	Outcome	Included in 2023	Included in 2020	Replaced by	Article Excluded
B24	Alexeeff, 2023	KPNC	The United States	PM2.5	AMI	n		B24
B24	Alexeeff, 2023	KPNC	The United States	PM2.5	CVD	CIRC
B24	Alexeeff, 2023	KPNC	The United States	PM2.5	IHD	IHD
B34	Awad, 2019	Medicare	The United States	PM2.5	ACM	n		B308	y
B52	Bauleo, 2019		Italy	PM10	ACM	ACM
B52	Bauleo, 2019		Italy	PM10	CeVD	CeVD
B52	Bauleo, 2019		Italy	PM10	COPD	COPD
B52	Bauleo, 2019		Italy	PM10	CVD	CIRC
B52	Bauleo, 2019		Italy	PM10	IHD	IHD
B52	Bauleo, 2019		Italy	PM10	LC	LC
B52	Bauleo, 2019		Italy	PM10	RESP	RESP
B55	Bauwelinck, 2022	Belgian administrative	Belgium	PM2.5	ACM	n		B730	y
B55	Bauwelinck, 2022	Belgian administrative	Belgium	PM2.5	CVD	n		B730	y
B55	Bauwelinck, 2022	Belgian administrative	Belgium	PM2.5	LC	n		B730	y
B55	Bauwelinck, 2022	Belgian administrative	Belgium	PM2.5	RESP	n		B730	y
B74	Bo, 2023	MJ	Taiwan, China	PM2.5	CVD	n		B292	y
B84	Bouma, 2023	Dutch administrative	Netherlands (Kingdom of the)	PM10	ACM	ACM
B84	Bouma, 2023	Dutch administrative	Netherlands (Kingdom of the)	PM10	CVD	CIRC
B84	Bouma, 2023	Dutch administrative	Netherlands (Kingdom of the)	PM10	LC	LC
B84	Bouma, 2023	Dutch administrative	Netherlands (Kingdom of the)	PM10	RESP	RESP
B84	Bouma, 2023	Dutch administrative	Netherlands (Kingdom of the)	PM2.5	ACM	ACM
B84	Bouma, 2023	Dutch administrative	Netherlands (Kingdom of the)	PM2.5	CVD	CIRC
B84	Bouma, 2023	Dutch administrative	Netherlands (Kingdom of the)	PM2.5	LC	LC
B84	Bouma, 2023	Dutch administrative	Netherlands (Kingdom of the)	PM2.5	RESP	RESP
B90	Brauer, 2022	CanCHEC and CCHS	Canada	PM2.5	ACM	ACM
B90	Brauer, 2022	CanCHEC	Canada	PM2.5	CeVD	CeVD
B90	Brauer, 2022	CanCHEC	Canada	PM2.5	COPD	COPD
B90	Brauer, 2022	CanCHEC	Canada	PM2.5	CVD	CIRC
B90	Brauer, 2022	CanCHEC	Canada	PM2.5	IHD	IHD
B90	Brauer, 2022	CanCHEC	Canada	PM2.5	LC	LC
B90	Brauer, 2022	CanCHEC	Canada	PM2.5	PNEU	ALRI
B90	Brauer, 2022	CanCHEC	Canada	PM2.5	RESP	RESP
B91	Brauer, 2019	CanCHEC and CCHS	Canada	PM2.5	ACM	n		B90	y
B91	Brauer, 2019	CanCHEC	Canada	PM2.5	CeVD	n		B90	y
B91	Brauer, 2019	CanCHEC	Canada	PM2.5	COPD	n		B90	y
B91	Brauer, 2019	CanCHEC	Canada	PM2.5	CVD	n		B90	y
B91	Brauer, 2019	CanCHEC	Canada	PM2.5	IHD	n		B90	y
B91	Brauer, 2019	CanCHEC	Canada	PM2.5	LC	n		B730	y
B91	Brauer, 2019	CanCHEC	Canada	PM2.5	RESP	n		B90	y
B96	Brown, 2022	MDS	India	PM2.5	ACM	ACM
B96	Brown, 2022	MDS	India	PM2.5	CeVD	CeVD
B96	Brown, 2022	MDS	India	PM2.5	IHD	IHD
B97	Brunekreef, 2021	ELAPSE administrative	Europe	PM2.5	ACM	n		B730 and B734
B97	Brunekreef, 2021	ELAPSE administrative	Europe	PM2.5	CeVD	CeVD
B97	Brunekreef, 2021	ELAPSE administrative	Europe	PM2.5	COPD	COPD
B97	Brunekreef, 2021	ELAPSE administrative	Europe	PM2.5	IHD	IHD
B97	Brunekreef, 2021	ELAPSE administrative	Europe	PM2.5	RESP	n		B730 and B734
B117	Carlsen, 2022	MDC	Sweden	PM10	CHF	IHD
B117	Carlsen, 2022	MDC	Sweden	PM10	MI	IHD
B117	Carlsen, 2022	MDC	Sweden	PM2.5	CHF	IHD
B117	Carlsen, 2022	MDC	Sweden	PM2.5	MI	IHD
B144	Chen, 2022	ELAPSE	Europe	PM2.5	ACM	n		B734
B144	Chen, 2022	ELAPSE	Europe	PM2.5	CVD	n		B734 and A6
B144	Chen, 2022	ELAPSE	Europe	PM2.5	LC	LC
B144	Chen, 2022	ELAPSE	Europe	PM2.5	RESP	n		B734
B150	Chen, 2023		China	PM10	CeVD	CeVD
B150	Chen, 2023		China	PM2.5	CeVD	CeVD
B153	Chen, 2021	RDCS	China	PM2.5	ACM	ACM
B153	Chen, 2021	RDCS	China	PM2.5	CVD	CIRC
B153	Chen, 2021	RDCS	China	PM2.5	RESP	RESP
B167	Christidis, 2019	CCHS	Canada	PM2.5	ACM	n		B90	y
B168	Christidis, 2021	CanCHEC	Canada	PM2.5	ACM	n		B90	y
B178	Coleman, 2022	NHIS	The United States	PM2.5	ACM	n		B624	y
B178	Coleman, 2022	NHIS	The United States	PM2.5	CeVD	n		B624	y
B178	Coleman, 2022	NHIS	The United States	PM2.5	CVD	n		B624	y
B178	Coleman, 2022	NHIS	The United States	PM2.5	LC	n		B624	y
B180	Coleman, 2020	NHIS	The United States	PM2.5	LC	n		B624	y
B185	Crouse, 2020	CanCHEC	Canada	PM2.5	ACM	n		B90	y
B185	Crouse, 2020	CanCHEC	Canada	PM2.5	CeVD	n		B90	y
B185	Crouse, 2020	CanCHEC	Canada	PM2.5	CVD	n		B90	y
B185	Crouse, 2020	CanCHEC	Canada	PM2.5	IHD	n		B90	y
B185	Crouse, 2020	CanCHEC	Canada	PM2.5	LC	n		B730	y
B185	Crouse, 2020	CanCHEC	Canada	PM2.5	RESP	n		B90	y
B186	Crouse, 2019	CanCHEC	Canada	PM2.5	ACM	n		B90	y
B186	Crouse, 2019	CanCHEC	Canada	PM2.5	CVD	n		B90	y
B206	Dirgawati, 2019	HIMS	Australia	PM2.5	ACM	ACM
B209	Dominici, 2022	Medicare	The United States	PM2.5	ACM	n		B308	y
B221	Elliott, 2020	NHS	The United States	PM2.5	ACM	n		A37	y
B227	Erickson, 2019	CanCHEC	Canada	PM2.5	ACM	n		B90	y
B227	Erickson, 2019	CanCHEC	Canada	PM2.5	CVD	n		B90	y
B227	Erickson, 2019	CanCHEC	Canada	PM2.5	IHD	n		B90	y
B227	Erickson, 2019	CanCHEC	Canada	PM2.5	LC	n		B730	y
B228	Erickson, 2020	CanCHEC	Canada	PM2.5	ACM	n		B90	y
B228	Erickson, 2020	CanCHEC	Canada	PM2.5	CeVD	n		B90	y
B228	Erickson, 2020	CanCHEC	Canada	PM2.5	COPD	n		B90	y
B228	Erickson, 2020	CanCHEC	Canada	PM2.5	CVD	n		B90	y
B228	Erickson, 2020	CanCHEC	Canada	PM2.5	IHD	n		B90	y
B228	Erickson, 2020	CanCHEC	Canada	PM2.5	LC	n		B730	y
B228	Erickson, 2020	CanCHEC	Canada	PM2.5	RESP	n		B90	y
B249	Fischer, 2020	DUELS	Netherlands (Kingdom of the)	PM10	ACM	ACM
B249	Fischer, 2020	DUELS	Netherlands (Kingdom of the)	PM2.5	ACM	n		B730
B265	Gariazzo, 2021	RoLS	Italy	PM10	ACM	n		A2
B265	Gariazzo, 2021	RoLS	Italy	PM10	CVD	n		A2
B265	Gariazzo, 2021	RoLS	Italy	PM10	RESP	RESP
B292	Guo, 2022	MJ	Taiwan, China	PM2.5	ACM	ACM
B292	Guo, 2022		Taiwan, China	PM2.5	CVD	CIRC
B292	Guo, 2022		Taiwan, China	PM2.5	PNEU	ALRI
B293	Guo, 2021	MJ	Taiwan, China	PM2.5	ACM	n		B292	y
B294	Guo, 2022	MJ	Taiwan, China	PM2.5	PNEU	n		B292	y
B299	Hales, 2021	New Zealand Statistics	New Zealand	PM10	CVD	ACM
B299	Hales, 2021	New Zealand Statistics	New Zealand	PM10	CVD	CIRC
B299	Hales, 2021	New Zealand Statistics	New Zealand	PM10	CVD	ACM
B299	Hales, 2021	New Zealand Statistics	New Zealand	PM10	CVD	CIRC
B299	Hales, 2021	New Zealand Statistics	New Zealand	PM10	IHD	IHD
B299	Hales, 2021	New Zealand Statistics	New Zealand	PM10	IHD	IHD
B299	Hales, 2021	New Zealand Statistics	New Zealand	PM10	LC	LC
B299	Hales, 2021	New Zealand Statistics	New Zealand	PM10	LC	LC
B299	Hales, 2021	New Zealand Statistics	New Zealand	PM10	RESP	RESP
B299	Hales, 2021	New Zealand Statistics	New Zealand	PM10	RESP	RESP
B299	Hales, 2021	New Zealand Statistics	New Zealand	PM10	STR	CeVD
B299	Hales, 2021	New Zealand Statistics	New Zealand	PM10	STR	CeVD
B299	Hales, 2021	New Zealand Statistics	New Zealand	PM2.5	CVD	ACM
B299	Hales, 2021	New Zealand Statistics	New Zealand	PM2.5	CVD	CIRC
B299	Hales, 2021	New Zealand Statistics	New Zealand	PM2.5	IHD	IHD
B299	Hales, 2021	New Zealand Statistics	New Zealand	PM2.5	LC	LC
B299	Hales, 2021	New Zealand Statistics	New Zealand	PM2.5	RESP	RESP
B299	Hales, 2021	New Zealand Statistics	New Zealand	PM2.5	STR	CeVD
B307	Hanigan, 2019	45 and UP Study	Australia	PM2.5	ACM	ACM
B308	Hao, 2023	Medicare	The United States	PM2.5	ACM	ACM
B314	Hayes, 2020	NIH-AARP Diet and Health	The United States	PM2.5	CeVD	CeVD
B314	Hayes, 2020	NIH-AARP Diet and Health	The United States	PM2.5	CVD	CIRC
B314	Hayes, 2020	NIH-AARP Diet and Health	The United States	PM2.5	IHD	IHD
B318	Heritier, 2019	SNC	Switzerland	PM2.5	MI	n		B97	y
B321	Higbee, 2020	NHIS	The United States	PM2.5	ACM	n		B624	y
B347	Hvidtfeldt, 2019	DCH	Denmark	PM2.5	ACM	n		B734	y
B347	Hvidtfeldt, 2019	DCH	Denmark	PM2.5	CVD	n		B734	y
B347	Hvidtfeldt, 2019	DCH	Denmark	PM2.5	RESP	n		B734	y
B348	Hvidtfeldt, 2019	DCH	Denmark	PM10	ACM	ACM
B348	Hvidtfeldt, 2019	DCH	Denmark	PM10	CVD	n		A6
B348	Hvidtfeldt, 2019	DCH	Denmark	PM10	RESP	n		A22
B348	Hvidtfeldt, 2019	DCH	Denmark	PM2.5	ACM	n		B734
B348	Hvidtfeldt, 2019	DCH	Denmark	PM2.5	CVD	n		B734
B348	Hvidtfeldt, 2019	DCH	Denmark	PM2.5	RESP	n		B734
B350	Hwang, 2020	National Health Insurance	Taiwan, China	PM2.5	ACM	ACM
B355	Hystad, 2020	PURE	Global	PM2.5	ACM	ACM
B355	Hystad, 2020	PURE	Global	PM2.5	CVD	CIRC
B367	Jalali, 2021	ICS	Iran (Islamic Republic of)	PM2.5	ACM	ACM
B367	Jalali, 2021	ICS	Iran (Islamic Republic of)	PM2.5	AMI	n		B367
B367	Jalali, 2021	ICS	Iran (Islamic Republic of)	PM2.5	CVD	CIRC
B379	Ji, 2022	CLHLS	China	PM2.5	ACM	n		B467	y
B380	Ji, 2020	CLHLS	China	PM2.5	ACM	n		B467	y
B385	Josey, 2023	Medicare	The United States	PM2.5	ACM	n		B308	y
B394	Kangas, 2023		Belgium	PM2.5	CeVD	n		B97	y
B394	Kangas, 2023		Belgium	PM2.5	COPD	n		B97	y
B394	Kangas, 2023		Belgium	PM2.5	CVD	n		B730	y
B394	Kangas, 2023		Belgium	PM2.5	IHD	n		B730	y
B394	Kangas, 2023		Belgium	PM2.5	RESP	n		B730	y
B400	Kazemiparkouhi, 2022	Medicare	The United States	PM2.5	ACM	n		B308
B400	Kazemiparkouhi, 2022	Medicare	The United States	PM2.5	COPD	n		B783
B400	Kazemiparkouhi, 2022	Medicare	The United States	PM2.5	CVD	n		B783
B400	Kazemiparkouhi, 2022	Medicare	The United States	PM2.5	IHD	n		B783
B400	Kazemiparkouhi, 2022	Medicare	The United States	PM2.5	LC	n		B783
B400	Kazemiparkouhi, 2022	Medicare	The United States	PM2.5	PNEU	n		B783
B400	Kazemiparkouhi, 2022	Medicare	The United States	PM2.5	RESP	RESP
B407	Kim, 2021	KNHANES-M	Republic of Korea	PM10	CVD	CIRC
B407	Kim, 2021	KNHANES-M	Republic of Korea	PM10	RESP	RESP
B410	Kim, 2020	NHIS-NSC	Republic of Korea	PM2.5	ACM	ACM
B410	Kim, 2020	NHIS-NSC	Republic of Korea	PM2.5	CVD	CIRC
B418	Klompmaker, 2020	DNHS	Netherlands (Kingdom of the)	PM10	ACM	ACM
B418	Klompmaker, 2020	DNHS	Netherlands (Kingdom of the)	PM10	CIRC	CIRC
B418	Klompmaker, 2020	DNHS	Netherlands (Kingdom of the)	PM10	LC	LC
B418	Klompmaker, 2020	DNHS	Netherlands (Kingdom of the)	PM10	RESP	RESP
B418	Klompmaker, 2020	DNHS	Netherlands (Kingdom of the)	PM2.5	ACM	ACM
B418	Klompmaker, 2020	DNHS	Netherlands (Kingdom of the)	PM2.5	CIRC	CIRC
B418	Klompmaker, 2020	DNHS	Netherlands (Kingdom of the)	PM2.5	LC	LC
B418	Klompmaker, 2020	DNHS	Netherlands (Kingdom of the)	PM2.5	RESP	RESP
B419	Klompmaker, 2021	Dutch administrative	Netherlands (Kingdom of the)	PM2.5	ACM	n		B730
B419	Klompmaker, 2021	Dutch administrative	Netherlands (Kingdom of the)	PM2.5	CVD	n		B730
B419	Klompmaker, 2021	Dutch administrative	Netherlands (Kingdom of the)	PM2.5	LC	n		B730
B419	Klompmaker, 2021	Dutch administrative	Netherlands (Kingdom of the)	PM2.5	RESP	n		B730
B420	Klompmaker, 2021	Dutch administrative	Netherlands (Kingdom of the)	PM10	ACM	n		B84	y
B420	Klompmaker, 2021	Dutch administrative	Netherlands (Kingdom of the)	PM10	CeVD	CeVD
B420	Klompmaker, 2021	Dutch administrative	Netherlands (Kingdom of the)	PM10	CIRC	n		B84	y
B420	Klompmaker, 2021	Dutch administrative	Netherlands (Kingdom of the)	PM10	IHD	IHD
B420	Klompmaker, 2021	Dutch administrative	Netherlands (Kingdom of the)	PM10	LC	n		B84	y
B420	Klompmaker, 2021	Dutch administrative	Netherlands (Kingdom of the)	PM10	RESP	n		B84	y
B420	Klompmaker, 2021	Dutch administrative	Netherlands (Kingdom of the)	PM2.5	ACM	n		B84	y
B420	Klompmaker, 2021	Dutch administrative	Netherlands (Kingdom of the)	PM2.5	CeVD	CeVD
B420	Klompmaker, 2021	Dutch administrative	Netherlands (Kingdom of the)	PM2.5	CIRC	n		B84	y
B420	Klompmaker, 2021	Dutch administrative	Netherlands (Kingdom of the)	PM2.5	IHD	IHD
B420	Klompmaker, 2021	Dutch administrative	Netherlands (Kingdom of the)	PM2.5	LC	n		B84	y
B420	Klompmaker, 2021	Dutch administrative	Netherlands (Kingdom of the)	PM2.5	RESP	n		B84	y
B428	Kulick, 2023	WHI	The United States	PM10	CeVD	CeVD
B428	Kulick, 2023	WHI	The United States	PM2.5	CeVD	CeVD
B447	Lefler, 2019	NHIS	The United States	PM2.5	ACM	n		B624	y
B465	Li, 2023	DHS	Global	PM2.5	ACM	IM
B467	Li, 2018	CLHLS	China	PM2.5	ACM	ACM
B472	Liang, 2020	China-PAR	China	PM2.5	AMI	n		B472
B472	Liang, 2020	China-PAR	China	PM2.5	CVD	CIRC
B472	Liang, 2020	China-PAR	China	PM2.5	IHD	IHD
B472	Liang, 2020	China-PAR	China	PM2.5	STR	CeVD
B473	Liang, 2022	CCDRFS	China	PM2.5	CVD	CIRC
B473	Liang, 2022	CCDRFS	China	PM2.5	IHD	IHD
B473	Liang, 2022	CCDRFS	China	PM2.5	STR	CeVD
B475	Liao, 2022	DHS/NFHS-4	India	PM2.5	PNN	PNN
B479	Lim, 2019	NIH-AARP Diet and Health	The United States	PM2.5	ACM	ACM
B479	Lim, 2019	NIH-AARP Diet and Health	The United States	PM2.5	CeVD	n		B314
B479	Lim, 2019	NIH-AARP Diet and Health	The United States	PM2.5	COPD	COPD
B479	Lim, 2019	NIH-AARP Diet and Health	The United States	PM2.5	CVD	n		B314
B479	Lim, 2019	NIH-AARP Diet and Health	The United States	PM2.5	IHD	n		B314
B479	Lim, 2019	NIH-AARP Diet and Health	The United States	PM2.5	LC	LC
B479	Lim, 2019	NIH-AARP Diet and Health	The United States	PM2.5	PNEU	ALRI
B479	Lim, 2019	NIH-AARP Diet and Health	The United States	PM2.5	RESP	RESP
B480	Lim, 2019	NIH-AARP Diet and Health	The United States	PM2.5	CeVD	n		B314	y
B480	Lim, 2019	NIH-AARP Diet and Health	The United States	PM2.5	CVD	n		B314	y
B480	Lim, 2019	NIH-AARP Diet and Health	The United States	PM2.5	IHD	n		B314	y
B482	Lim, 2021	NHID	Republic of Korea	PM2.5	ACM	ACM
B482	Lim, 2021	NHID	Republic of Korea	PM2.5	COPD	COPD
B482	Lim, 2021	NHID	Republic of Korea	PM2.5	CVD	CIRC
B482	Lim, 2021	NHID	Republic of Korea	PM2.5	IHD	IHD
B482	Lim, 2021	NHID	Republic of Korea	PM2.5	LC	LC
B482	Lim, 2021	NHID	Republic of Korea	PM2.5	RESP	RESP
B482	Lim, 2021	NHID	Republic of Korea	PM2.5	STR	CeVD
B496	Liu, 2022	CFPS	China	PM2.5	ACM	n		B897	y
B498	Liu, 2022	ELAPSE pooled	Europe	PM2.5	ALRI	ALRI
B582	Nieuwenhuijsen, 2018	SIDIAP Barcelona	Spain	PM10	ACM	ACM
B582	Nieuwenhuijsen, 2018	SIDIAP Barcelona	Spain	PM2.5	ACM	ACM
B606	Pappin, 2019	CanCHEC	Canada	PM2.5	ACM	n		B90	y
B620	Pond, 2022	NHIS	The United States	PM2.5	ACM	n		B624	y
B621	Pond, 2022	NHIS	The United States	PM2.5	ACM	n		B624	y
B624	Pope, 2019	NHIS	The United States	PM2.5	ACM	ACM
B624	Pope, 2019	NHIS	The United States	PM2.5	CeVD	CeVD
B624	Pope, 2019	NHIS	The United States	PM2.5	CVD	CIRC
B624	Pope, 2019	NHIS	The United States	PM2.5	LC	LC
B637	Qian, 2021	Medicare	The United States	PM2.5	ACM	n		B308	y
B678	Samoli, 2021	ELAPSE	Europe	PM2.5	ACM	n		B734	y
B683	Sawada, 2022	JPHC	Japan	PM2.5	ACM	ACM
B683	Sawada, 2022	JPHC	Japan	PM2.5	CeVD	CeVD
B683	Sawada, 2022	JPHC	Japan	PM2.5	COPD	COPD
B683	Sawada, 2022	JPHC	Japan	PM2.5	CVD	CIRC
B683	Sawada, 2022	JPHC	Japan	PM2.5	LC	LC
B683	Sawada, 2022	JPHC	Japan	PM2.5	PNEU	ALRI
B683	Sawada, 2022	JPHC	Japan	PM2.5	RESP	RESP
B703	Shi, 2022	Medicare	The United States	PM2.5	ACM	n		B308	y
B708	Shin, 2022	NHIS–NSC	Republic of Korea	PM10	LC	n		A46
B708	Shin, 2022	NHIS–NSC	Republic of Korea	PM2.5	LC	LC
B717	So, 2022	ELAPSE	Denmark	PM2.5	ACM	n		B730	y
B717	So, 2022	ELAPSE	Denmark	PM2.5	CVD	n		B730	y
B717	So, 2022	ELAPSE	Denmark	PM2.5	LC	n		B730	y
B717	So, 2022	ELAPSE	Denmark	PM2.5	RESP	n		B730	y
B719	So, 2020	DNC	Denmark	PM10	ACM	ACM
B719	So, 2020	DNC	Denmark	PM10	CVD	CIRC
B719	So, 2020	DNC	Denmark	PM10	RESP	RESP
B719	So, 2020	DNC	Denmark	PM2.5	ACM	n		B734
B719	So, 2020	DNC	Denmark	PM2.5	CVD	n		B734
B719	So, 2020	DNC	Denmark	PM2.5	RESP	n		B734
B722	Sommar, 2021		Sweden	PM2.5	ACM	ACM
B722	Sommar, 2021		Sweden	PM2.5	CVD	n		A6
B722	Sommar, 2021		Sweden	PM2.5	RESP	RESP
B723	Son, 2021	Medicare	The United States	PM2.5	ACM	n		B308	y
B730	Stafoggia, 2022	ELAPSE	Europe	PM2.5	ACM	ACM
B730	Stafoggia, 2022	ELAPSE	Europe	PM2.5	CVD	CIRC
B730	Stafoggia, 2022	ELAPSE	Europe	PM2.5	LC	LC
B730	Stafoggia, 2022	ELAPSE	Europe	PM2.5	RESP	RESP
B734	Strak, 2021	ELAPSE pooled	Europe	PM2.5	ACM	ACM
B734	Strak, 2021	ELAPSE pooled	Europe	PM2.5	CeVD	CeVD
B734	Strak, 2021	ELAPSE pooled	Europe	PM2.5	COPD	COPD
B734	Strak, 2021	ELAPSE pooled	Europe	PM2.5	CVD	CIRC
B734	Strak, 2021	ELAPSE pooled	Europe	PM2.5	IHD	IHD
B734	Strak, 2021	ELAPSE pooled	Europe	PM2.5	RESP	RESP
B743	Takeuchi, 2021	IPHS	Japan	PM10	CVD	CIRC
B757	Tian, 2022	UK Biobank	The United Kingdom	PM10	CVD	n		B791	y
B757	Tian, 2022	UK Biobank	The United Kingdom	PM10	STR	n		B791	y
B757	Tian, 2022	UK Biobank	The United Kingdom	PM2.5	CVD	n		B791	y
B757	Tian, 2022	UK Biobank	The United Kingdom	PM2.5	STR	n		B791	y
B761	Toyib, 2022	CanCHEC	Canada	PM2.5	ACM	n		B90	y
B761	Toyib, 2022	CanCHEC	Canada	PM2.5	CVD	n		B90	y
B761	Toyib, 2022	CanCHEC	Canada	PM2.5	RESP	n		B90	y
B762	Traini, 2022	LIFEWORK	Netherlands (Kingdom of the)	PM10	ACM	ACM
B762	Traini, 2022	LIFEWORK	Netherlands (Kingdom of the)	PM2.5	ACM	ACM
B773	Vienneau, 2023	SNC	Switzerland	PM2.5	ACM	n		B730	y
B773	Vienneau, 2023	SNC	Switzerland	PM2.5	CVD	n		B730	y
B773	Vienneau, 2023	SNC	Switzerland	PM2.5	RESP	n		B730	y
B783	Wang, 2020	Medicare	The United States	PM2.5	ACM	n		B308
B783	Wang, 2020	Medicare	The United States	PM2.5	CHF	IHD
B783	Wang, 2020	Medicare	The United States	PM2.5	COPD	COPD
B783	Wang, 2020	Medicare	The United States	PM2.5	CVD	CIRC
B783	Wang, 2020	Medicare	The United States	PM2.5	IHD	IHD
B783	Wang, 2020	Medicare	The United States	PM2.5	LC	LC
B783	Wang, 2020	Medicare	The United States	PM2.5	PNEU	ALRI
B791	Wang, 2022	UK Biobank	The United Kingdom	PM10	ACM	ACM
B791	Wang, 2022	UK Biobank	The United Kingdom	PM10	CVD	CIRC
B791	Wang, 2022	UK Biobank	The United Kingdom	PM10	STR	CeVD
B791	Wang, 2022	UK Biobank	The United Kingdom	PM2.5	ACM	n		B1390
B791	Wang, 2022	UK Biobank	The United Kingdom	PM2.5	CVD	n		B1390
B791	Wang, 2022	UK Biobank	The United Kingdom	PM2.5	STR	CeVD
B798	Wang, 2023	UK Biobank	The United Kingdom	PM10	ACM	n		B791	y
B798	Wang, 2023	UK Biobank	The United Kingdom	PM2.5	ACM	n		B791	y
B800	Wang, 2023	Guangzhou CDC	China	PM10	COPD	COPD
B800	Wang, 2023	Guangzhou CDC	China	PM2.5	COPD	COPD
B805	Wang, 2023	Guangzhou CDC	China	PM10	ACM	ACM
B805	Wang, 2023	Guangzhou CDC	China	PM2.5	ACM	ACM
B807	Wang, 2022	Medicare	The United States	PM2.5	ACM	n		B308	y
B813	Wei, 2021	Medicare	The United States	PM2.5	ACM	n		B308	y
B816	Weichenthal, 2022	CanCHEC	Canada	PM2.5	ACM	n		B90	y
B828	Wu, 2023	UK Biobank	The United Kingdom	PM10	ACM	n		B791	y
B828	Wu, 2023	UK Biobank	The United Kingdom	PM2.5	ACM	n		B791	y
B840	Xia, 2023	PURE	China	PM2.5	ACM	ACM
B840	Xia, 2023	PURE	China	PM2.5	CVD	CIRC
B855	Yang, 2020	China-PAR	China	PM2.5	ACM	ACM
B856	Yang, 2021	Four Northern Chinese cities	China	PM2.5	STR	CeVD
B860	Yao, 2021	CLHLS	China	PM2.5	ACM	n		B467	y
B861	Yazdi, 2021	Medicare	The United States	PM2.5	ACM	n		B308	y
B864	Yitshak-Sade, 2019	Medicare	The United States	PM2.5	ACM	n		B308	y
B868	Yorifuji, 2019		Japan	PM2.5	ACM	ACM
B868	Yorifuji, 2019		Japan	PM2.5	LC	LC
B868	Yorifuji, 2019		Japan	PM2.5	LC	CIRC
B868	Yorifuji, 2019		Japan	PM2.5	LC	IHD
B868	Yorifuji, 2019		Japan	PM2.5	LC	CeVD
B868	Yorifuji, 2019		Japan	PM2.5	LC	RESP
B868	Yorifuji, 2019		Japan	PM2.5	LC	ALRI
B868	Yorifuji, 2019		Japan	PM2.5	LC	COPD
B897	Zhang, 2021	CFPS	China	PM2.5	ACM	ACM
B900	Zhang, 2023		China	PM10	CVD	CIRC
B900	Zhang, 2023		China	PM10	IHD	IHD
B900	Zhang, 2023		China	PM2.5	CVD	CIRC
B900	Zhang, 2023		China	PM2.5	IHD	IHD
B903	Zhang, 2021	OHS	Canada	PM2.5	ACM	ACM
B903	Zhang, 2021	OHS	Canada	PM2.5	CVD	CIRC
B903	Zhang, 2021	OHS	Canada	PM2.5	RESP	RESP
B904	Zhang, 2021	ONPHEC	Canada	PM2.5	AMI	IHD
B904	Zhang, 2021	ONPHEC	Canada	PM2.5	CHF	IHD
B904	Zhang, 2021	ONPHEC	Canada	PM2.5	CVD	CIRC
B905	Zhang, 2021	ONPHEC	Canada	PM2.5	COPD	COPD
B905	Zhang, 2021	ONPHEC	Canada	PM2.5	PNEU	ALRI
B905	Zhang, 2021	ONPHEC	Canada	PM2.5	RESP	RESP
B910	Zhao, 2021	CanCHEC	Canada	PM2.5	CeVD	n		B90	y
B920	Zou, 2023	UK Biobank	The United Kingdom	PM10	ACM	n		B791	y
B920	Zou, 2023	UK Biobank	The United Kingdom	PM2.5	ACM	n		B791	y
B931	Yusuf, 2020	PURE	Global	PM2.5	ACM	n		B355	y
B931	Yusuf, 2020	PURE	Global	PM2.5	CVD	n		B355	y
B931	Yusuf, 2020	PURE	Global	PM2.5	MI	n		B355	y
B931	Yusuf, 2020	PURE	Global	PM2.5	STR	n		B355	y
B1043	Parker, 2018	NHIS	The United States	PM2.5	ACM	n		B624	y
B1151	Ji, 2020	CLHLS	China	PM2.5	ACM	n		B467	y
B1165	Huang, 2023	Four Northern Chinese cities	China	PM10	ACM	ACM
B1165	Huang, 2023	Four Northern Chinese cities	China	PM10	CVD	CIRC
B1165	Huang, 2023	Four Northern Chinese cities	China	PM10	LC	LC
B1165	Huang, 2023	Four Northern Chinese cities	China	PM10	RESP	RESP
B1165	Huang, 2023	Four Northern Chinese cities	China	PM2.5	ACM	ACM
B1165	Huang, 2023	Four Northern Chinese cities	China	PM2.5	CVD	CIRC
B1165	Huang, 2023	Four Northern Chinese cities	China	PM2.5	LC	LC
B1165	Huang, 2023	Four Northern Chinese cities	China	PM2.5	RESP	RESP
B1260	Cakmak, 2018	CanCHEC	Canada	PM2.5	ACM	n		B90	y
B1260	Cakmak, 2018	CanCHEC	Canada	PM2.5	IHD	n		B90	y
B1260	Cakmak, 2018	CanCHEC	Canada	PM2.5	LC	n		B730	y
A1	Abbey, 1999	AHSMOG	The United States	PM10	lung cancer	LC	LC
A1	Abbey, 1999	AHSMOG	The United States	PM10	lung cancer	LC	LC
A1	Abbey, 1999	AHSMOG	The United States	PM10	lung cancer	LC	LC
A1	Abbey, 1999	AHSMOG	The United States	PM10	lung cancer	LC	LC
A1	Abbey, 1999	AHSMOG	The United States	PM10	non-accidental	ACM	ACM
A1	Abbey, 1999	AHSMOG	The United States	PM10	Respiratory	RESP	RESP
A1	Abbey, 1999	AHSMOG	The United States	PM10	Respiratory	RESP	RESP
A1	Abbey, 1999	AHSMOG	The United States	PM10	Respiratory	RESP	RESP
A1	Abbey, 1999	AHSMOG	The United States	PM10	Respiratory	RESP	RESP
A2	Badaloni, 2017	RoLS	Italy	PM10	Cardiovascular	CIRC	CIRC
A2	Badaloni, 2017	RoLS	Italy	PM10	IHD	IHD	IHD
A2	Badaloni, 2017	RoLS	Italy	PM10	non-accidental	ACM	ACM
A2	Badaloni, 2017	RoLS	Italy	PM2.5	Cardiovascular	n	CIRC	B730
A2	Badaloni, 2017	Rome longitudinal study	Italy	PM2.5	IHD	n	IHD	B97
A2	Badaloni, 2017	RoLS	Italy	PM2.5	non-accidental	n	ACM	B730
A3	Beelen, 2009	NLCS	Netherlands (Kingdom of the)	PM2.5	Cardiovascular	n	n
A3	Beelen, 2009	NLCS	Netherlands (Kingdom of the)	PM2.5	Cerebrovascular	CeVD	CeVD
A3	Beelen, 2009	NLCS	Netherlands (Kingdom of the)	PM2.5	IHD	IHD	IHD
A4	Beelen, 2008	NLCS-AIR	Netherlands (Kingdom of the)	PM2.5	Cardiovascular	CIRC	CIRC
A4	Beelen, 2008	NLCS-AIR	Netherlands (Kingdom of the)	PM2.5	lung cancer	LC	LC
A4	Beelen, 2008	NLCS-AIR	Netherlands (Kingdom of the)	PM2.5	non-accidental	ACM	ACM
A4	Beelen, 2008	NLCS-AIR	Netherlands (Kingdom of the)	PM2.5	Respiratory	RESP	RESP
A5	Beelen, 2014	ESCAPE	Europe	PM10	non-accidental	ACM	ACM
A5	Beelen, 2014	ESCAPE	Europe	PM2.5	non-accidental	ACM	ACM
A6	Beelen, 2014	ESCAPE	Europe	PM10	Cardiovascular	CIRC	CIRC
A6	Beelen, 2014	ESCAPE	Europe	PM10	Cerebrovascular	CeVD	CeVD
A6	Beelen, 2014	ESCAPE	Europe	PM10	IHD	IHD	IHD
A6	Beelen, 2014	ESCAPE	Europe	PM10	Myocardial infarction	n	n
A6	Beelen, 2014	ESCAPE	Europe	PM2.5	Cardiovascular	CIRC	CIRC
A6	Beelen, 2014	ESCAPE	Europe	PM2.5	Cerebrovascular	CeVD	CeVD
A6	Beelen, 2014	ESCAPE	Europe	PM2.5	IHD	IHD	IHD
A6	Beelen, 2014	ESCAPE	Europe	PM2.5	Myocardial infarction	n	n
A7	Bentayeb, 2015	Gazel cohort	France	PM10	Cardiovascular	CIRC	CIRC
A7	Bentayeb, 2015	Gazel cohort	France	PM10	non-accidental	ACM	ACM
A7	Bentayeb, 2015	Gazel cohort	France	PM10	respiratory	RESP	RESP
A7	Bentayeb, 2015	Gazel cohort	France	PM2.5	Cardiovascular	CIRC	CIRC
A7	Bentayeb, 2015	Gazel cohort	France	PM2.5	non-accidental	ACM	ACM
A7	Bentayeb, 2015	Gazel cohort	France	PM2.5	respiratory	RESP	RESP
A8	Bowe, 2018	American veterans	The United States	PM2.5	all-cause	ACM	ACM
A9	Brunekreef, 2009	NLCS-AIR	Netherlands (Kingdom of the)	PM2.5	Cardiovascular	n	n		y
A9	Brunekreef, 2009	NLCS-AIR	Netherlands (Kingdom of the)	PM2.5	Cardiovascular	n	n		y
A9	Brunekreef, 2009	NLCS-AIR	Netherlands (Kingdom of the)	PM2.5	lung cancer	n	n		y
A9	Brunekreef, 2009	NLCS-AIR	Netherlands (Kingdom of the)	PM2.5	lung cancer	n	n		y
A9	Brunekreef, 2009	NLCS-AIR	Netherlands (Kingdom of the)	PM2.5	non-accidental	n	n		y
A9	Brunekreef, 2009	NLCS-AIR	Netherlands (Kingdom of the)	PM2.5	non-accidental	n	n		y
A9	Brunekreef, 2009	NLCS-AIR	Netherlands (Kingdom of the)	PM2.5	Respiratory	n	n		y
A9	Brunekreef, 2009	NLCS-AIR	Netherlands (Kingdom of the)	PM2.5	Respiratory	n	n		y
A10	Cakmak, 2018	1991 CanCHEC	Canada	PM2.5	all-cause	n	ACM	B90	y
A10	Cakmak, 2018	1991 CanCHEC	Canada	PM2.5	COPD	n	n		y
A10	Cakmak, 2018	1991 CanCHEC	Canada	PM2.5	IHD	n	IHD	B90	y
A10	Cakmak, 2018	1991 CanCHEC	Canada	PM2.5	lung cancer	n	LC	B730	y
A11	Cakmak, 2016	1991 CanCHEC	Canada	PM2.5	Cardiovascular	n	n		y
A11	Cakmak, 2016	1991 CanCHEC	Canada	PM2.5	Cerebrovascular	n	n		y
A11	Cakmak, 2016	1991 CanCHEC	Canada	PM2.5	IHD	n	n		y
A11	Cakmak2016	1991 CanCHEC	Canada	PM2.5	non-accidental	n	n		y
A12	Carey, 2013		The United Kingdom	PM10	all-cause	ACM	ACM
A12	Carey, 2013		The United Kingdom	PM10	Cardiovascular	CIRC	CIRC
A12	Carey, 2013		The United Kingdom	PM10	Cerebrovascular	CeVD	CeVD
A12	Carey, 2013		The United Kingdom	PM10	CHD	IHD	IHD
A12	Carey, 2013		The United Kingdom	PM10	COPD	COPD	COPD
A12	Carey, 2013		The United Kingdom	PM10	lung cancer	LC	LC
A12	Carey, 2013		The United Kingdom	PM10	Myocardial infarction	n	n
A12	Carey, 2013		The United Kingdom	PM10	respiratory	RESP	RESP
A12	Carey, 2013		The United Kingdom	PM2.5	all-cause	ACM	ACM
A12	Carey, 2013		The United Kingdom	PM2.5	Cardiovascular	CIRC	CIRC
A12	Carey, 2013		The United Kingdom	PM2.5	Cerebrovascular	CeVD	CeVD
A12	Carey, 2013		The United Kingdom	PM2.5	CHD	IHD	IHD
A12	Carey, 2013		The United Kingdom	PM2.5	COPD	COPD	COPD
A12	Carey, 2013		The United Kingdom	PM2.5	lung cancer	LC	LC
A12	Carey, 2013		The United Kingdom	PM2.5	Myocardial infarction	n	n
A12	Carey, 2013		The United Kingdom	PM2.5	respiratory	RESP	RESP
A13	Cesaroni, 2013	RoLS	Italy	PM2.5	Cardiovascular	n	n		y
A13	Cesaroni, 2013	RoLS	Italy	PM2.5	Cerebrovascular	n	CeVD	B97	y
A13	Cesaroni, 2013	RoLS	Italy	PM2.5	IHD	n	n		y
A13	Cesaroni, 2013	RoLS	Italy	PM2.5	lung cancer	n	LC	B730	y
A13	Cesaroni, 2013	RoLS	Italy	PM2.5	non-accidental	n	n		y
A13	Cesaroni, 2013	RoLS	Italy	PM2.5	respiratory	n	RESP	B730	y
A14	Chen, 2005	AHSMOG	The United States	PM10	CHD	IHD	IHD
A14	Chen, 2005	AHSMOG	The United States	PM10	CHD	IHD	IHD
A14	Chen, 2005	AHSMOG	The United States	PM2.5	CHD	IHD	IHD
A14	Chen, 2005	AHSMOG	The United States	PM2.5	CHD	IHD	IHD
A15	Chen H., 2016	EFFECT study	Canada	PM2.5	Cardiovascular	n	n		y
A15	Chen H., 2016	EFFECT study	Canada	PM2.5	IHD	n	n		y
A15	Chen H., 2016	EFFECT study	Canada	PM2.5	Myocardial infarction	n	n		y
A15	Chen H., 2016	EFFECT study	Canada	PM2.5	non-accidental	n	n		y
A16	Chen X., 2016	Four Northern Chinese cities	China	PM10	all-cause	n	ACM	B1165	y
A16	Chen X., 2016	Four Northern Chinese cities	China	PM10	lung cancer	n	LC	B1165	y
A17	Chen, 2017	Four Northern Chinese cities	China	PM10	COPD	COPD	COPD
A17	Chen, 2017	Four Northern Chinese cities	China	PM10	respiratory	RESP	RESP
A18	Crouse, 2012	1991 CanCHEC	Canada	PM2.5	Cardiovascular	n	n		y
A18	Crouse, 2012	1991 CanCHEC	Canada	PM2.5	Cerebrovascular	n	n		y
A18	Crouse, 2012	1991 CanCHEC	Canada	PM2.5	circulatory	n	n		y
A18	Crouse, 2012	1991 CanCHEC	Canada	PM2.5	IHD	n	n		y
A18	Crouse, 2012	1991 CanCHEC	Canada	PM2.5	non-accidental	n	n		y
A19	Crouse, 2015	1991 CanCHEC	Canada	PM2.5	cardio-metabolic	n	n		y
A19	Crouse, 2015	1991 CanCHEC	Canada	PM2.5	Cardiovascular	n	n		y
A19	Crouse, 2015	1991 CanCHEC	Canada	PM2.5	Cerebrovascular	n	CeVD	B90	y
A19	Crouse, 2015	1991 CanCHEC	Canada	PM2.5	COPD	n	COPD	B90	y
A19	Crouse, 2015	1991 CanCHEC	Canada	PM2.5	IHD	n	n		y
A19	Crouse, 2015	1991 CanCHEC	Canada	PM2.5	lung cancer	n	n		y
A19	Crouse, 2015	1991 CanCHEC	Canada	PM2.5	non-accidental	n	n		y
A19	Crouse, 2015	1991 CanCHEC	Canada	PM2.5	respiratory	n	RESP	B90	y
A20	Dehbi, 2017	NSHD, SABRE	The United Kingdom	PM10	Cardiovascular	CIRC	CIRC
A20	Dehbi, 2017	NSHD, SABRE	The United Kingdom	PM2.5	Cardiovascular	CIRC	CIRC
A21	Di, 2017	Medicare	The United States	PM2.5	all-cause	n	ACM	B308	y
A21	Di, 2017	Medicare	The United States	PM2.5	all-cause	n	ACM	B308	y
A22	Dimakopoulou, 2014	ESCAPE	Europe	PM10	respiratory	RESP	RESP
A22	Dimakopoulou, 2014	ESCAPE	Europe	PM2.5	respiratory	n	RESP	B734
A23	Dockery, 1993	Harvard Six Cities	The United States	inhalable particles (<15µm before 1984; <10 µm after 1984)	all-cause	ACM	ACM
A23	Dockery, 1993	Harvard Six Cities	The United States	PM2.5	all-cause	n	n
A23	Dockery, 1993	Harvard Six Cities	The United States	PM2.5	cardiopulmonary	n	n
A23	Dockery, 1993	Harvard Six Cities	The United States	PM2.5	lung cancer	n	n
A24	Dong, 2012	Shenyang	China	PM10	respiratory	n	n		y
A25	Eckel, 2016	Lung cancer patients	The United States	PM10	all-cause	n	n		y
A25	Eckel, 2016	Lung cancer patients	The United States	PM10	lung cancer	n	n		y
A25	Eckel, 2016	Lung cancer patients	The United States	PM2.5	all-cause	n	n		y
A25	Eckel, 2016	Lung cancer patients	The United States	PM2.5	lung cancer	n	n		y
A26	Eftim, 2008	Med-ACS	The United States	PM2.5	all-cause	n	n		y
A26	Eftim, 2008	Med-SCS	The United States	PM2.5	all-cause	n	n		y
A27	Enstrom, 2005	CA CPS I	The United States	PM2.5	all-cause	ACM	ACM
A27	Enstrom, 2005	CA CPS I	The United States	PM2.5	all-cause	ACM	ACM
A27	Enstrom, 2005	CA CPS I	The United States	PM2.5	all-cause	ACM	ACM
A27	Enstrom, 2005	CA CPS I	The United States	PM2.5	all-cause	ACM	ACM
A27	Enstrom, 2005	CA CPS I	The United States	PM2.5	all-cause	ACM	ACM
A28	Enstrom, 2017	ACS-CPS II	The United States	PM2.5	all-cause	n		A90	y
A28	Enstrom, 2017	ACS-CPS II	The United States	PM2.5	all-cause	n		A90	y
A29	Fischer, 2015	DUELS	Netherlands (Kingdom of the)	PM10	Cardiovascular	CIRC	CIRC
A29	Fischer, 2015	DUELS	Netherlands (Kingdom of the)	PM10	lung cancer	LC	LC
A29	Fischer, 2015	DUELS	Netherlands (Kingdom of the)	PM10	non-accidental	ACM	ACM
A29	Fischer, 2015	DUELS	Netherlands (Kingdom of the)	PM10	respiratory	RESP	RESP
A30	Gan, 2011	Canadian cohort	Canada	PM2.5	CHD	IHD	IHD
A31	Gan, 2013	Canadian cohort	Canada	PM2.5	COPD	COPD	COPD
A32	Gehring, 2006	German cohort	Germany	PM10	all-cause	n	n		y
A32	Gehring, 2006	German cohort	Germany	PM10	Cardiopulmonary	n	n		y
A33	Gerber, 2014	Israel Study of First Acute Myocardial Infarction	Israel	PM2.5	all-cause	n	n		y
A33	Gerber, 2014	Israel Study of First Acute Myocardial Infarction	Israel	PM2.5	CVD	n	n		y
A34	Hales, 2012	New Zealand Census-Mortality Study	New Zealand	PM10	all-cause; non-accidental	n	n		y
A34	Hales, 2012	New Zealand Census-Mortality Study	New Zealand	PM10	CVD	n	n		y
A34	Hales, 2012	New Zealand Census-Mortality Study	New Zealand	PM10	lung cancer	n	n		y
A34	Hales, 2012	New Zealand Census-Mortality Study	New Zealand	PM10	respiratory	n	n		y
A35	Hansell, 2016	ONS longitudinal study	The United Kingdom	PM10	Cardiovascular	CIRC	CIRC
A35	Hansell, 2016	ONS longitudinal study	The United Kingdom	PM10	Cerebrovascular	CeVD	CeVD
A35	Hansell, 2016	ONS longitudinal study	The United Kingdom	PM10	CHD	IHD	IHD
A35	Hansell, 2016	ONS longitudinal study	The United Kingdom	PM10	COPD	COPD	COPD
A35	Hansell, 2016	ONS longitudinal study	The United Kingdom	PM10	Lung cancer	LC	LC
A35	Hansell, 2016	ONS longitudinal study	The United Kingdom	PM10	non-accidental	ACM	ACM
A35	Hansell, 2016	ONS longitudinal study	The United Kingdom	PM10	respiratory	RESP	RESP
A35	Hansell, 2016	ONS longitudinal study	The United Kingdom	PM10	Respiratory Infections	n	n
A36	Hart, 2011	Trucking industry cohort	The United States	PM10	all-cause	ACM	ACM
A36	Hart, 2011	Trucking industry cohort	The United States	PM10	Cardiovascular	CIRC	CIRC
A36	Hart, 2011	Trucking industry cohort	The United States	PM10	COPD	COPD	COPD
A36	Hart, 2011	Trucking industry cohort	The United States	PM10	IHD	IHD	IHD
A36	Hart, 2011	Trucking industry cohort	The United States	PM10	lung cancer	LC	LC
A36	Hart, 2011	Trucking industry cohort	The United States	PM10	respiratory	RESP	RESP
A36	Hart, 2011	Trucking industry cohort	The United States	PM2.5	all-cause	ACM	ACM
A36	Hart, 2011	Trucking industry cohort	The United States	PM2.5	Cardiovascular	CIRC	CIRC
A36	Hart, 2011	Trucking industry cohort	The United States	PM2.5	COPD	COPD	COPD
A36	Hart, 2011	Trucking industry cohort	The United States	PM2.5	IHD	IHD	IHD
A36	Hart, 2011	Trucking industry cohort	The United States	PM2.5	lung cancer	LC	LC
A36	Hart, 2011	Trucking industry cohort	The United States	PM2.5	respiratory	RESP	RESP
A37	Hart, 2015	NHS	The United States	PM2.5	all-cause	ACM	ACM
A38	Hartiala, 2016	Cleveland Clinic GeneBank study	The United States	PM2.5	all-cause	n	n		y
A39	Heinrich, 2013	German cohort	Germany	PM10	all-cause	ACM	ACM
A39	Heinrich, 2013	German cohort	Germany	PM10	cardiopulmonary	n	n
A39	Heinrich, 2013	German cohort	Germany	PM10	lung cancer	LC	LC
A39	Heinrich, 2013	German cohort	Germany	PM10	respiratory	RESP	RESP
A40	Huss, 2010	Swiss National Cohort	Swizerland	PM10	Cardiovascular	CIRC	CIRC
A40	Huss, 2010	Swiss National Cohort	Swizerland	PM10	Cerebrovascular	CeVD	CeVD
A40	Huss, 2010	Swiss National Cohort	Swizerland	PM10	lung cancer	LC	LC
A40	Huss, 2010	Swiss National Cohort	Swizerland	PM10	Myocardial infarction	IHD	IHD
A41	Jerrett, 2005	ACS-CPS II	The United States	PM2.5	all-cause	n	n		y
A41	Jerrett, 2005	ACS-CPS II	The United States	PM2.5	Cardiopulmonary	n	n		y
A41	Jerrett, 2005	ACS-CPS II	The United States	PM2.5	IHD	n	n		y
A41	Jerrett, 2005	ACS-CPS II	The United States	PM2.5	lung cancer	n	n		y
A42	Jerrett, 2009	ACS-CPS II	The United States	PM2.5	all-cause	n	n		y
A42	Jerrett, 2009	ACS-CPS II	The United States	PM2.5	cardiopulmonary	n	n		y
A42	Jerrett, 2009	ACS-CPS II	The United States	PM2.5	Cardiovascular	n	n		y
A42	Jerrett, 2009	ACS-CPS II	The United States	PM2.5	IHD	n	n		y
A42	Jerrett, 2009	ACS-CPS II	The United States	PM2.5	respiratory	n	n		y
A43	Jerrett, 2013	ACS-CPS II	The United States	PM2.5	all-cause	n	n		y
A43	Jerrett, 2013	ACS-CPS II	The United States	PM2.5	Cardiovascular	n	n		y
A43	Jerrett, 2013	ACS-CPS II	The United States	PM2.5	Cerebrovascular	n	n		y
A43	Jerrett, 2013	ACS-CPS II	The United States	PM2.5	IHD	n	n		y
A43	Jerrett, 2013	ACS-CPS II	The United States	PM2.5	lung cancer	n	n		y
A43	Jerrett, 2013	ACS-CPS II	The United States	PM2.5	respiratory	n	n		y
A44	Katanoda, 2011	Three-prefecture Cohort Study	Japan	PM2.5	COPD	COPD	COPD
A44	Katanoda, 2011	Three-prefecture Cohort Study	Japan	PM2.5	lung cancer	LC	LC
A44	Katanoda, 2011	Three-prefecture Cohort Study	Japan	PM2.5	pneumonia	ALRI	ALRI
A44	Katanoda, 2011	Three-prefecture Cohort Study	Japan	PM2.5	respiratory	RESP	RESP
A44	Katanoda, 2011	Three-prefecture Cohort Study	Japan	SPM	COPD	COPD	COPD
A44	Katanoda, 2011	Three-prefecture Cohort Study	Japan	SPM	lung cancer	LC	LC
A44	Katanoda, 2011	Three-prefecture Cohort Study	Japan	SPM	pneumonia	ALRI
A44	Katanoda, 2011	Three-prefecture Cohort Study	Japan	SPM	respiratory	RESP	RESP
A45	Kim H., 2017	NHIS-NSC	Republic of Korea	PM2.5	all-cause	n	n		y
A45	Kim H., 2017	NHIS-NSC	Republic of Korea	PM2.5	CVD	n	n		y
A46	Kim O., 2017	NHIS-NSC	Republic of Korea	PM10	Cardiovascular	CIRC	CIRC
A46	Kim O., 2017	NHIS-NSC	Republic of Korea	PM10	Cerebrovascular	CeVD	CeVD
A46	Kim O., 2017	NHIS-NSC	Republic of Korea	PM10	lung cancer	LC	LC
A46	Kim O., 2017	NHIS-NSC	Republic of Korea	PM10	non-accidental	ACM	ACM
A46	Kim O., 2017	NHIS-NSC	Republic of Korea	PM10	respiratory	RESP	RESP
A47	Kioumourtzoglou, 2015	Medicare	The United States	PM2.5	all-cause	n	n		y
A48	Koton, 2013	Israel Study of First Acute Myocardial Infarction	Israel	PM2.5	all-cause	n	n		y
A48	Koton, 2013	Israel Study of First Acute Myocardial Infarction	Israel	PM2.5	all-cause	n	n		y
A48	Koton, 2013	Israel Study of First Acute Myocardial Infarction	Israel	PM2.5	cardiac	n	n		y
A49	Krewski, 2009	ACS-CPS II	The United States	PM2.5	all-cause	n	n		y
A49	Krewski, 2009	ACS-CPS II	The United States	PM2.5	all-cause	n	n		y
A49	Krewski, 2009	ACS-CPS II	The United States	PM2.5	IHD	n	n		y
A49	Krewski, 2009	ACS-CPS II	The United States	PM2.5	IHD	n	n		y
A49	Krewski, 2009	ACS-CPS II	The United States	PM2.5	lung cancer	n	n		y
A49	Krewski, 2009	ACS-CPS II	The United States	PM2.5	lung cancer	n	n		y
A50	Laden, 2006	Harvard Six Cities	The United States	PM2.5	all-cause	n	n
A50	Laden, 2006	Harvard Six Cities	The United States	PM2.5	Cardiovascular	n	n
A50	Laden, 2006	Harvard Six Cities	The United States	PM2.5	lung cancer	n	n
A50	Laden, 2006	Harvard Six Cities	The United States	PM2.5	respiratory	RESP	RESP
A51	Lepeule, 2012	Harvard Six Cities	The United States	PM2.5	all-cause	ACM	ACM
A51	Lepeule, 2012	Harvard Six Cities	The United States	PM2.5	Cardiovascular	CIRC	CIRC
A51	Lepeule, 2012	Harvard Six Cities	The United States	PM2.5	COPD	COPD	COPD
A51	Lepeule, 2012	Harvard Six Cities	The United States	PM2.5	lung cancer	LC	LC
A52	Lipfert, 2006	American veterans	The United States	PM10	all-cause	n	n		y
A52	Lipfert, 2006	American veterans	The United States	PM2.5	all-cause	n	n		y
A53	Lipsett, 2011	California Teachers Study	The United States	PM10	all-cause	ACM	ACM
A53	Lipsett, 2011	California Teachers Study	The United States	PM10	Cardiovascular	CIRC	CIRC
A53	Lipsett, 2011	California Teachers Study	The United States	PM10	Cerebrovascular	CeVD	CeVD
A53	Lipsett, 2011	California Teachers Study	The United States	PM10	IHD	IHD	IHD
A53	Lipsett, 2011	California Teachers Study	The United States	PM10	lung cancer	LC	LC
A53	Lipsett, 2011	California Teachers Study	The United States	PM10	respiratory	RESP	RESP
A53	Lipsett, 2011	California Teachers Study	The United States	PM2.5	all-cause	n	n
A53	Lipsett, 2011	California Teachers Study	The United States	PM2.5	Cardiovascular	n	n
A53	Lipsett, 2011	California Teachers Study	The United States	PM2.5	Cerebrovascular	CeVD	CeVD
A53	Lipsett, 2011	California Teachers Study	The United States	PM2.5	IHD	n	n
A53	Lipsett, 2011	California Teachers Study	The United States	PM2.5	lung cancer	LC	LC
A53	Lipsett, 2011	California Teachers Study	The United States	PM2.5	respiratory	n	n
A54	Loop, 2018	REGARDS	The United States	PM2.5	CHD	IHD	IHD
A55	Maheswaran, 2010	Patients	The United Kingdom	PM10	all-cause	n	n		y
A56	Mcdonnell, 2000	AHSMOG	The United States	PM10	lung cancer	n	n
A56	Mcdonnell, 2000	AHSMOG	The United States	PM10	non-accidental	n	n
A56	Mcdonnell, 2000	AHSMOG	The United States	PM10	respiratory	n	n
A56	Mcdonnell, 2000	AHSMOG	The United States	PM2.5	lung cancer	LC	LC
A56	Mcdonnell, 2000	AHSMOG	The United States	PM2.5	non-accidental	ACM	ACM
A56	Mcdonnell, 2000	AHSMOG	The United States	PM2.5	respiratory	RESP	RESP
A57	Miller, 2007	WHI	The United States	PM2.5	Cardiovascular	n	n		y
A57	Miller, 2007	WHI	The United States	PM2.5	Cerebrovascular	n		B428
A57	Miller, 2007	WHI	The United States	PM2.5	CHD	n	n		y
A58	Næss, 2007	Oslo Administrative	Norway	PM10	all-cause	n	n		y
A58	Næss, 2007	Oslo Administrative	Norway	PM10	COPD	n	n		y
A58	Næss, 2007	Oslo Administrative	Norway	PM10	CVD	n	n		y
A58	Næss, 2007	Oslo Administrative	Norway	PM10	Lung cancer	n	n		y
A58	Næss, 2007	Oslo Administrative	Norway	PM2.5	all-cause	n	n		y
A58	Næss, 2007	Oslo Administrative	Norway	PM2.5	COPD	n	n		y
A58	Næss, 2007	Oslo Administrative	Norway	PM2.5	CVD	n	n		y
A58	Næss, 2007	Oslo Administrative	Norway	PM2.5	Lung cancer	n	n		y
A59	Næss, 2007	Oslo Administrative	Norway	PM2.5	COPD	n	n		y
A59	Næss, 2007	Oslo Administrative	Norway	PM2.5	CVD	n	n		y
A59	Næss, 2007	Oslo Administrative	Norway	PM2.5	Lung cancer	n	n		y
A60	Nishiwaki, 2013	JPHC	Japan	PM7	Cardiovascular	CIRC	CIRC
A60	Nishiwaki, 2013	JPHC	Japan	PM7	Cerebrovascular	CeVD	CeVD
A60	Nishiwaki, 2013	JPHC	Japan	PM7	CHD	IHD	IHD
A60	Nishiwaki, 2013	JPHC	Japan	PM7	lung cancer	LC	LC
A61	Ostro, 2010	California Teachers Study	The United States	PM2.5	all-cause	n	n		y
A61	Ostro, 2010	California Teachers Study	The United States	PM2.5	IHD	n	n		y
A61	Ostro, 2010	California Teachers Study	The United States	PM2.5	respiratory	n	n		y
A62	Ostro, 2015	California Teachers Study	The United States	PM2.5	all-cause	ACM	ACM
A62	Ostro, 2015	California Teachers Study	The United States	PM2.5	Cardiovascular	CIRC	CIRC
A62	Ostro, 2015	California Teachers Study	The United States	PM2.5	IHD	IHD	IHD
A62	Ostro, 2015	California Teachers Study	The United States	PM2.5	respiratory	RESP	RESP
A63	Parker, 2018	NHIS	The United States	PM2.5	all-cause	n	ACM	B624
A63	Parker, 2018	NHIS	The United States	PM2.5	all-cause	n	ACM	B624
A63	Parker, 2018	NHIS	The United States	PM2.5	Cerebrovascular	n	CeVD	B624
A63	Parker, 2018	NHIS	The United States	PM2.5	heart disease	n	CIRC	B624
A63	Parker, 2018	NHIS	The United States	PM2.5	heart disease	n	CIRC	B624
A63	Parker, 2018	NHIS	The United States	PM2.5	IHD	IHD	IHD
A64	Peng, 2017	Patients	China	PM2.5	all-cause	n	n		y
A64	Peng, 2017	Patients	China	PM2.5	other respiratory disease	n	n		y
A64	Peng, 2017	Patients	China	PM2.5	respiratory cancer	n	n		y
A65	Pinault, 2016	CCHS-Mortality Cohort	Canada	PM2.5	Cardiovascular	n	CIRC	B90	y
A65	Pinault, 2016	CCHS-Mortality Cohort	Canada	PM2.5	Cerebrovascular	n	CeVD	B90	y
A65	Pinault, 2016	CCHS-Mortality Cohort	Canada	PM2.5	COPD	n	COPD	B90	y
A65	Pinault, 2016	CCHS-Mortality Cohort	Canada	PM2.5	IHD	n	IHD	B90	y
A65	Pinault, 2016	CCHS-Mortality Cohort	Canada	PM2.5	lung cancer	n	LC	B730	y
A65	Pinault, 2016	CCHS-Mortality Cohort	Canada	PM2.5	non-accidental	n	ACM	B90	y
A65	Pinault, 2016	CCHS-Mortality Cohort	Canada	PM2.5	respiratory	n	RESP	B90	y
A66	Pinault, 2017	2001 CanCHEC	Canada	PM2.5	cardio-metabolic	n	n		y
A66	Pinault, 2017	2001 CanCHEC	Canada	PM2.5	cardio-metabolic	n	n		y
A66	Pinault, 2017	2001 CanCHEC	Canada	PM2.5	cardio-metabolic	n	n		y
A66	Pinault, 2017	2001 CanCHEC	Canada	PM2.5	cardio-metabolic	n	n		y
A66	Pinault, 2017	2001 CanCHEC	Canada	PM2.5	Cardiovascular	n	CIRC	B90	y
A66	Pinault, 2017	2001 CanCHEC	Canada	PM2.5	Cerebrovascular	n	CeVD	B90	y
A66	Pinault, 2017	2001 CanCHEC	Canada	PM2.5	Cerebrovascular	n	CeVD	B90	y
A66	Pinault, 2017	2001 CanCHEC	Canada	PM2.5	Cerebrovascular	n	CeVD	B90	y
A66	Pinault, 2017	2001 CanCHEC	Canada	PM2.5	Cerebrovascular	n	CeVD	B90	y
A66	Pinault, 2017	2001 CanCHEC	Canada	PM2.5	COPD	n	COPD	B90	y
A66	Pinault, 2017	2001 CanCHEC	Canada	PM2.5	COPD	n	COPD	B90	y
A66	Pinault, 2017	2001 CanCHEC	Canada	PM2.5	COPD	n	COPD	B90	y
A66	Pinault, 2017	2001 CanCHEC	Canada	PM2.5	COPD	n	COPD	B90	y
A66	Pinault, 2017	2001 CanCHEC	Canada	PM2.5	IHD	n	IHD	B90	y
A66	Pinault, 2017	2001 CanCHEC	Canada	PM2.5	IHD	n	IHD	B90	y
A66	Pinault, 2017	2001 CanCHEC	Canada	PM2.5	IHD	n	IHD	B90	y
A66	Pinault, 2017	2001 CanCHEC	Canada	PM2.5	IHD	n	IHD	B90	y
A66	Pinault, 2017	2001 CanCHEC	Canada	PM2.5	lung cancer	n	LC	B730	y
A66	Pinault, 2017	2001 CanCHEC	Canada	PM2.5	lung cancer	n	LC	B730	y
A66	Pinault, 2017	2001 CanCHEC	Canada	PM2.5	lung cancer	n	LC	B730	y
A66	Pinault, 2017	2001 CanCHEC	Canada	PM2.5	lung cancer	n	LC	B730	y
A66	Pinault, 2017	2001 CanCHEC	Canada	PM2.5	non-accidental	n	ACM	B90	y
A66	Pinault, 2017	2001 CanCHEC	Canada	PM2.5	pneumonia	n	ALRI	B90	y
A66	Pinault, 2017	2001 CanCHEC	Canada	PM2.5	respiratory	n	RESP	B90	y
A66	Pinault, 2017	2001 CanCHEC	Canada	PM2.5	respiratory	n	RESP	B90	y
A66	Pinault, 2017	2001 CanCHEC	Canada	PM2.5	respiratory	n	RESP	B90	y
A66	Pinault, 2017	2001 CanCHEC	Canada	PM2.5	respiratory	n	RESP	B90	y
A67	Pope, 1995	ACS-CPS II	The United States	PM2.5	all-cause	n	n		y
A67	Pope, 1995	ACS-CPS II	The United States	PM2.5	Cardiopulmonary	n	n		y
A67	Pope, 1995	ACS-CPS II	The United States	PM2.5	lung cancer	n	n		y
A68	Pope, 2002	ACS-CPS II	The United States	PM2.5	all-cause	n	n		y
A68	Pope, 2002	ACS-CPS II	The United States	PM2.5	cardiopulmonary	n	n		y
A68	Pope, 2002	ACS-CPS II	The United States	PM2.5	lung cancer	n	n		y
A69	Pope, 2004	ACS-CPS II	The United States	PM2.5	cardio-metabolic	n	n		y
A69	Pope, 2004	ACS-CPS II	The United States	PM2.5	Cerebrovascular	n	n		y
A69	Pope, 2004	ACS-CPS II	The United States	PM2.5	COPD	n	n		y
A69	Pope, 2004	ACS-CPS II	The United States	PM2.5	IHD	n	n		y
A69	Pope, 2004	ACS-CPS II	The United States	PM2.5	Pneumonia and influenza	n	n		y
A69	Pope, 2004	ACS-CPS II	The United States	PM2.5	respiratory	n	n		y
A70	Pope, 2015	ACS-CPS II	The United States	PM2.5	all-cause	n	n		y
A70	Pope, 2015	ACS-CPS II	The United States	PM2.5	Cardiovascular	n	n		y
A70	Pope, 2015	ACS-CPS II	The United States	PM2.5	Cerebrovascular	n	n		y
A70	Pope, 2015	ACS-CPS II	The United States	PM2.5	IHD	n	n		y
A71	Puett, 2008	NHS	The United States	PM10	all-cause	ACM	ACM
A71	Puett, 2008	NHS	The United States	PM10	CHD	IHD	IHD
A72	Puett, 2010	NHS	The United States	PM2.5	all-cause	n	n		y
A72	Puett, 2010	NHS	The United States	PM2.5	CHD	n	IHD	B221	y
A73	Puett, 2011	Health Professionals Follow­Up Study	The United States	PM10	all-cause	ACM	ACM
A73	Puett, 2011	Health Professionals Follow­Up Study	The United States	PM10	CHD	IHD	IHD
A73	Puett, 2011	Health Professionals Follow­Up Study	The United States	PM2.5	all-cause	ACM	ACM
A73	Puett, 2011	Health Professionals Follow­Up Study	The United States	PM2.5	CHD	IHD	IHD
A74	Pun, 2017	Medicare	The United States	PM2.5	all causes	n	n		y
A74	Pun, 2017	Medicare	The United States	PM2.5	cerebrovascular	n	n		y
A74	Pun, 2017	Medicare	The United States	PM2.5	copd	n	n		y
A74	Pun, 2017	Medicare	The United States	PM2.5	cvd	n	n		y
A74	Pun, 2017	Medicare	The United States	PM2.5	ihd	n	n		y
A74	Pun, 2017	Medicare	The United States	PM2.5	lung cancer	n	n		y
A74	Pun, 2017	Medicare	The United States	PM2.5	nonaccidental	n	n		y
A74	Pun, 2017	Medicare	The United States	PM2.5	pneumonia	n	n		y
A74	Pun, 2017	Medicare	The United States	PM2.5	respiratory	n	n		y
A77	Rosenlund, 2006	Stockholm Heart Epidemiology Program [SHEEP]	Sweden	PM10	Myocardial infarction	n	n		y
A78	Ruttens, 2016	Lung transplantation patients	Europe	PM10	all-cause	n	n		y
A78	Ruttens, 2016	Lung transplantation patients	Europe	PM10	all-cause	n	n		y
A79	Schwartz, 2008	Harvard Six Cities	The United States	PM2.5	all-cause	n	n		y
A80	Sese, 2018	COFI	France	PM10	all-cause	n	n		y
A80	Sese, 2018	COFI	France	PM2.5	all-cause	n	n		y
A81	Shi, 2016	Medicare	The United States	PM2.5	all-cause	n	n		y
A81	Shi, 2016	Medicare	The United States	PM2.5	all-cause	n	n		y
A82	Son, 2011	Infants	Republic of Korea	PM10	all-cause	PNN
A82	Son, 2011	Infants	Republic of Korea	PM10	all-cause	PNN
A82	Son, 2011	Infants	Republic of Korea	PM10	respiratory	PNN
A82	Son, 2011	Infants	Republic of Korea	PM2.5	all-cause	PNN
A82	Son, 2011	Infants	Republic of Korea	PM2.5	all-cause	PNN
A82	Son, 2011	Infants	Republic of Korea	PM2.5	respiratory	PNN
A83	Spencer-Hwang, 2011	Kidney transplant patients	The United States	PM10	CHD	n	n		y
A83	Spencer-Hwang, 2011	Kidney transplant patients	The United States	PM10	non-accidental	n	n		y
A84	Thurston, 2016	NIH-AARP	The United States	PM2.5	Cardiovascular	n	CIRC	B314	y
A84	Thurston, 2016	NIH-AARP	The United States	PM2.5	non-accidental	n	ACM	B479	y
A84	Thurston, 2016	NIH-AARP	The United States	PM2.5	respiratory	n	RESP	B479	y
A85	Thurston, 2016	ACS-CPS II	The United States	PM2.5	IHD	n	n		y
A86	Tonne, 2013	MINAP	The United Kingdom	PM10	all-cause	n	n		y
A86	Tonne, 2013	MINAP	The United Kingdom	PM2.5	all-cause	n	n		y
A87	Tonne, 2016	MINAP	The United Kingdom	PM10	all-cause	n	n		y
A87	Tonne, 2016	MINAP	The United Kingdom	PM10	all-cause	n	n		y
A87	Tonne, 2016	MINAP	The United Kingdom	PM10	all-cause	n	n		y
A87	Tonne, 2016	MINAP	The United Kingdom	PM2.5	all-cause	n	n		y
A87	Tonne, 2016	MINAP	The United Kingdom	PM2.5	all-cause	n	n		y
A87	Tonne, 2016	MINAP	The United Kingdom	PM2.5	all-cause	n	n		y
A88	Tseng, 2015	Civil servants and teachers	Taiwan, China	PM2.5	all-cause	ACM	ACM
A88	Tseng, 2015	Civil servants and teachers	Taiwan, China	PM2.5	Cardiovascular	CIRC	CIRC
A88	Tseng, 2015	Civil servants and teachers	Taiwan, China	PM2.5	Cerebrovascular	CeVD	CeVD
A88	Tseng, 2015	Civil servants and teachers	Taiwan, China	PM2.5	IHD	IHD	IHD
A89	Turner, 2011	ACS-CPS II	The United States	PM2.5	lung cancer	n	n		y
A89	Turner, 2011	ACS-CPS II	The United States	PM2.5	lung cancer	n	n		y
A89	Turner, 2011	ACS-CPS II	The United States	PM2.5	lung cancer	n	n		y
A89	Turner, 2011	ACS-CPS II	The United States	PM2.5	respiratory	n	n		y
A89	Turner, 2011	ACS-CPS II	The United States	PM2.5	respiratory	n	n		y
A89	Turner, 2011	ACS-CPS II	The United States	PM2.5	respiratory	n	n		y
A90	Turner, 2016	ACS-CPS II	The United States	PM2.5	all-cause	ACM	ACM
A90	Turner, 2016	ACS-CPS II	The United States	PM2.5	Cardiovascular	CIRC	CIRC
A90	Turner, 2016	ACS-CPS II	The United States	PM2.5	Cerebrovascular	CeVD	CeVD
A90	Turner, 2016	ACS-CPS II	The United States	PM2.5	COPD	COPD	COPD
A90	Turner, 2016	ACS-CPS II	The United States	PM2.5	IHD	IHD	IHD
A90	Turner, 2016	ACS-CPS II	The United States	PM2.5	lung cancer	LC	LC
A90	Turner, 2016	ACS-CPS II	The United States	PM2.5	pneumonia and influenza	ALRI	ALRI
A90	Turner, 2016	ACS-CPS II	The United States	PM2.5	respiratory	RESP	RESP
A91	Ueda, 2012	NIPPON	Japan	PM7	all-cause	ACM	ACM
A91	Ueda, 2012	NIPPON	Japan	PM7	Cardiovascular	CIRC	CIRC
A91	Ueda, 2012	NIPPON	Japan	PM7	Cerebrovascular	CeVD	CeVD
A91	Ueda, 2012	NIPPON	Japan	PM7	CHD	IHD	IHD
A92	Vedal, 2013	WHI-OS	The United States	PM2.5	Cardiovascular	CIRC	CIRC
A92	Vedal, 2013	WHI-OS	The United States	PM2.5	Cerebrovascular	n	CeVD	B428
A92	Vedal, 2013	WHI-OS	The United States	PM2.5	possible CHD	IHD	IHD
A93	Villeneuve, 2002	Harvard Six Cities	The United States	PM2.5	all-cause	n	n		y
A94	Villeneuve, 2015	CNBSS	Canada	PM2.5	all-cause	n	n
A94	Villeneuve, 2015	CNBSS	Canada	PM2.5	Cardiovascular	n	n
A94	Villeneuve, 2015	CNBSS	Canada	PM2.5	Cerebrovascular	CeVD	CeVD
A94	Villeneuve, 2015	CNBSS	Canada	PM2.5	circulatory	CIRC	CIRC
A94	Villeneuve, 2015	CNBSS	Canada	PM2.5	IHD	IHD	IHD
A94	Villeneuve, 2015	CNBSS	Canada	PM2.5	lung cancer	LC	LC
A94	Villeneuve, 2015	CNBSS	Canada	PM2.5	non-accidental	ACM	ACM
A94	Villeneuve, 2015	CNBSS	Canada	PM2.5	respiratory	RESP	RESP
A95	Wang, 2017	Medicare	The United States	PM2.5	all-cause	n	n		y
A95	Wang, 2017	Medicare	The United States	PM2.5	all-cause	n	n		y
A96	Weichenthal, 2014	AHS	The United States	PM2.5	Cardiovascular	CIRC	CIRC
A96	Weichenthal, 2014	AHS	The United States	PM2.5	Cerebrovascular	CeVD	CeVD
A96	Weichenthal, 2014	AHS	The United States	PM2.5	IHD	IHD	IHD
A96	Weichenthal, 2014	AHS	The United States	PM2.5	lung cancer	LC	LC
A96	Weichenthal, 2014	AHS	The United States	PM2.5	non-accidental	ACM	ACM
A97	Weichenthal, 2016	1991 CanCHEC	Canada	PM2.5	cardio-metabolic	n	n		y
A97	Weichenthal, 2016	1991 CanCHEC	Canada	PM2.5	IHD	n	n		y
A97	Weichenthal, 2016	1991 CanCHEC	Canada	PM2.5	lung cancer	n	n		y
A97	Weichenthal, 2016	1991 CanCHEC	Canada	PM2.5	non-accidental	n	n		y
A97	Weichenthal, 2016	1991 CanCHEC	Canada	PM2.5	respiratory	n	n		y
A98	Weichenthal, 2017	2001 CanCHEC	Canada	PM2.5	Cardiovascular	n	n		y
A98	Weichenthal, 2017	2001 CanCHEC	Canada	PM2.5	non-accidental	n	n		y
A98	Weichenthal, 2017	2001 CanCHEC	Canada	PM2.5	respiratory	n	n		y
A99	Wong, 2015	EHS	Hong Kong SAR (China)	PM2.5	Cardiovascular	n	n		y
A99	Wong, 2015	EHS	Hong Kong SAR (China)	PM2.5	Cerebrovascular	n	n		y
A99	Wong, 2015	EHS	Hong Kong SAR (China)	PM2.5	COPD	n	n		y
A99	Wong, 2015	EHS	Hong Kong SAR (China)	PM2.5	IHD	n	n		y
A99	Wong, 2015	EHS	Hong Kong SAR (China)	PM2.5	non-accidental	n	n		y
A99	Wong, 2015	EHS	Hong Kong SAR (China)	PM2.5	pneumonia	n	n		y
A99	Wong, 2015	EHS	Hong Kong SAR (China)	PM2.5	respiratory	n	n		y
A100	Yang, 2018	EHS	Hong Kong SAR (China)	PM2.5	all-cause	ACM	ACM
A100	Yang, 2018	EHS	Hong Kong SAR (China)	PM2.5	Cardiovascular	CIRC	CIRC
A100	Yang, 2018	EHS	Hong Kong SAR (China)	PM2.5	Cerebrovascular	CeVD	CeVD
A100	Yang, 2018	EHS	Hong Kong SAR (China)	PM2.5	COPD	COPD	COPD
A100	Yang, 2018	EHS	Hong Kong SAR (China)	PM2.5	IHD	IHD	IHD
A100	Yang, 2018	EHS	Hong Kong SAR (China)	PM2.5	pneumonia	ALRI	ALRI
A100	Yang, 2018	EHS	Hong Kong SAR (China)	PM2.5	respiratory	RESP	RESP
A101	Yin, 2017	Chinese men	China	PM2.5	Cardiovascular	CIRC	CIRC
A101	Yin, 2017	Chinese men	China	PM2.5	Cerebrovascular	CeVD	CeVD
A101	Yin, 2017	Chinese men	China	PM2.5	COPD	COPD	COPD
A101	Yin, 2017	Chinese men	China	PM2.5	IHD	IHD	IHD
A101	Yin, 2017	Chinese men	China	PM2.5	lung cancer	LC	LC
A101	Yin, 2017	Chinese men	China	PM2.5	non-accidental	ACM	ACM
A102	Zanobetti, 2007	MI patients	The United States	PM10	all-cause	n	n		y
A103	Zanobetti, 2008	COPD cohort	The United States	PM10	all-cause	n	n		y
A104	Zeger, 2008	Medicare	The United States	PM2.5	all-cause	n	n		y
A104	Zeger, 2008	Medicare	The United States	PM2.5	all-cause	n	n		y
A104	Zeger, 2008	Medicare	The United States	PM2.5	all-cause	n	n		y
A105	Zhang, 2014	Four Northern Chinese cities	China	PM10	all-cause	n	n		y
A105	Zhang, 2014	Four Northern Chinese cities	China	PM10	cerebrovascular	n	n		y
A105	Zhang, 2014	Four Northern Chinese cities	China	PM10	cvd	n	n		y
A105	Zhang, 2014	Four Northern Chinese cities	China	PM10	ihd	n	n		y
A106	Zhang, 2011	Shenyang	China	PM10	all-cause	n	n
A106	Zhang, 2011	Shenyang	China	PM10	Cardiovascular	CIRC	CIRC
A106	Zhang, 2011	Shenyang	China	PM10	Cerebrovascular	CeVD	CeVD
A107	Zhou, 2014	Chinese men	China	PM10	all-cause	ACM	ACM
A107	Zhou, 2014	Chinese men	China	PM10	Cardiovascular	CIRC	CIRC
A107	Zhou, 2014	Chinese men	China	PM10	lung cancer	LC	LC
A107	Zhou, 2014	Chinese men	China	PM10	respiratory	RESP	RESP

## Sheet: Notes
Abbreviation	Description
A	Articles retrieved in the previous review (2020)
B	Articles retrieved by the 2023 search
y	Yes
n	No
ACM	All-cause mortality
CIRC	Circulatory mortality
IHD	Ischaemic heart disease mortality
CeVD	Cerebrovascular disease mortality
ALRI	Acute lower respiratory infection mortality
LC	Lung cancer mortality
RESP	Respiratory mortality
COPD	Chronic obstructive pulmonary disease mortality
PNN	Post-neonatal mortality
MI/AMI	Myocardial infarction/Acute myocardial infarction
STR	Stroke
CHD	Congestive heart disease
CHF	Congestive heart failure
PNEU	Pneumonia
