# Supplementary material for: Long-Term Exposure to Particulate Matter and Mortality: An Update of the WHO Global Air Quality Guidelines Systematic Review and Meta-Analysis
Source: Int J Public Health. 2024 Sep 27;69:1607683. doi: 10.3389/ijph.2024.1607683 (PMC11466858; doi:10.3389/ijph.2024.1607683)
Supplement: Supplementary file 5 [file DataSheet5.xlsx]

## Sheet: RoB
ID	Author and Year	Exposure	Outcome	Study	Study design	1. Confounding							2. Selection bias			3. Exposure assessment									4. Outcome measurement							5. Missing data					6. Selective responding
						Were all confounders considered adjusted for in the analysis?	Rationale/Notes (Quotes from the text to justify judgment)	Validity of measuring of confounding factors	Rationale/Notes (Quotes from the text to justify judgment)	Control in analysis (Did the authors use an appropriate analysis method or study design that controlled for confounding domains?)	Rationale/Notes (Quotes from the text to justify judgment)	Overall	Selection of participants into the study (includes non-response)	Rationale/Notes (Quotes from the text to justify judgment)	Overall	Methods used for exposure assessment	Rationale/Notes (Quotes from the text to justify judgment)	Exposure measurement methods comparable across the range of exposure	Rationale/Notes (Quotes from the text to justify judgment)	Change in exposure status (for long-term studies only)	Rationale/Notes (Quotes from the text to justify judgment)	Exposure contrast	Rationale/Notes (Quotes from the text to justify judgment)	Overall	Blinding of outcome measurement	Rationale/Notes (Quotes from the text to justify judgment)	Validity of outcome measurements	Rationale/Notes (Quotes from the text to justify judgment)	Outcome measurement	Rationale/Notes (Quotes from the text to justify judgment)	Overall	Missing data of outcome measures	Rationale/Notes (Quotes from the text to justify judgment)	Missing data of exposures	Rationale/Notes (Quotes from the text to justify judgment)	Overall	Authors reported a priori primary and secondary study aims	Rationale/Notes (Quotes from the text to justify judgment)	Overall
B24	Alexeeff 2023	PM2.5	CIRC	KPNC	Cohort	moderate	All critical confounders adjusted for, but some additional confounders not included (diet, physical activity, marital status)	moderate	Data from electronic health records. Race and ethnicity self-reported.	low	Cox proportional hazards models	moderate	low	Participants were selected from the Kaiser Permanente Northern California (KPNC) health plan, a large, integrated health care system	low	low	Exposures were obtained from a model that combined PM2.5 daily ground monitoring data with more than 100 predictor variables including satellite-based data, chemical transport model outputs, meteorologic data, and land-use data.	low	Same exposure method used throughout the study.	low	PM2.5 concentration may have varied during the study period, but these potential changes were accounted for by modelling the PM2.5 exposure as a time-updated variable	low	Not available for assessment as within-subject variance was not measured.	low	low	Cause of death data was obtained from official state of California death certificates and the National Death Index	low	CVD mortality (ICD-9: 400.x-440.x; ICD-10: I10.x-I70.x)	low	Same method of outcome assessment for all groups	low	low	No data on missing outcomes, but the authors report a reduced proportion of missing data on covariates, and the fully conditional specification (FSC) method for data imputation	low	No data on missing exposures, but the authors report a reduced proportion of missing data on covariates, and the fully conditional specification (FSC) method for data imputation	low	low	Estimated risks reported for all exposures and outcomes listed in the objective	low
B24	Alexeeff 2023	PM2.5	IHD	KPNC	Cohort	moderate	All critical confounders adjusted for, but some additional confounders not included (diet, physical activity, marital status)	moderate	Data from electronic health records. Race and ethnicity self-reported.	low	Cox proportional hazards models	moderate	low	Participants were selected from the Kaiser Permanente Northern California (KPNC) health plan, a large, integrated health care system	low	low	Exposures were obtained from a model that combined PM2.5 daily ground monitoring data with more than 100 predictor variables including satellite-based data, chemical transport model outputs, meteorologic data, and land-use data.	low	Same exposure method used throughout the study.	low	PM2.5 concentration may have varied during the study period, but these potential changes were accounted for by modelling the PM2.5 exposure as a time-updated variable	low	Not available for assessment as within-subject variance was not measured.	low	low	Cause of death data was obtained from official state of California death certificates and the National Death Index	low	IHD mortality (ICD-9: 410.x-414.x; ICD-10: I20.x-I25.x)	low	Same method of outcome assessment for all groups	low	low	No data on missing outcomes, but the authors report a reduced proportion of missing data on covariates, and the fully conditional specification (FSC) method for data imputation	low	No data on missing exposures, but the authors report a reduced proportion of missing data on covariates, and the fully conditional specification (FSC) method for data imputation	low	low	Estimated risks reported for all exposures and outcomes listed in the objective	low
B52	Bauleo 2019	PM10	ACM		Cohort	high	Less than all critical or additional confounders adjusted for (BMI) and no additional analysis	low	Data from the National Pension Fund database	low	Cox proportional hazards models	high	high	People living in areas with higher concentrations of PM10 or NOx were more likely to be younger and have a lower SEP compared with people living in areas with lower concentrations of pollutants.	high	low	The SPRAY model simulates the transport, dispersion and deposition of pollutants using orography, meteorological data, turbulence and hourly spatial distribution.	low	Same exposure method used throughout the study.	low	the relative spatial gradients of concentrations in the area are likely to be the same across various periods of time due to likely constant meteorological conditions in various decades.	low	Not available for assessment as within-subject variance was not measured.	low	low	The follow-up for vital status was carried out through the municipal registry and record linkage with the regional mortality database, which includes all deaths of the resident population.	low	(ICD-9 codes in online supplementary appendix 1)	low	Same method of outcome assessment for all groups	low	low	No data on missing outcomes, but the authors report a reduced proportion of missing data on covariates, and the fully conditional specification (FSC) method for data imputation	low	No data on missing exposures, but the authors report a reduced proportion of missing data on covariates, and the fully conditional specification (FSC) method for data imputation	low	low	Estimated risks reported for all exposures and outcomes listed in the objective	low
B52	Bauleo 2019	PM10	CIRC		Cohort	high	Less than all critical or additional confounders adjusted for (BMI) and no additional analysis	low	Data from the National Pension Fund database	low	Cox proportional hazards models	high	high	People living in areas with higher concentrations of PM10 or NOx were more likely to be younger and have a lower SEP compared with people living in areas with lower concentrations of pollutants.	high	low	The SPRAY model simulates the transport, dispersion and deposition of pollutants using orography, meteorological data, turbulence and hourly spatial distribution.	low	Same exposure method used throughout the study.	low	the relative spatial gradients of concentrations in the area are likely to be the same across various periods of time due to likely constant meteorological conditions in various decades.	low	Not available for assessment as within-subject variance was not measured.	low	low	The follow-up for vital status was carried out through the municipal registry and record linkage with the regional mortality database, which includes all deaths of the resident population.	low	(ICD-9 codes in online supplementary appendix 1)	low	Same method of outcome assessment for all groups	low	low	No data on missing outcomes, but the authors report a reduced proportion of missing data on covariates, and the fully conditional specification (FSC) method for data imputation	low	No data on missing exposures, but the authors report a reduced proportion of missing data on covariates, and the fully conditional specification (FSC) method for data imputation	low	low	Estimated risks reported for all exposures and outcomes listed in the objective	low
B52	Bauleo 2019	PM10	CeVD		Cohort	high	Less than all critical or additional confounders adjusted for (BMI) and no additional analysis	low	Data from the National Pension Fund database	low	Cox proportional hazards models	high	high	People living in areas with higher concentrations of PM10 or NOx were more likely to be younger and have a lower SEP compared with people living in areas with lower concentrations of pollutants.	high	low	The SPRAY model simulates the transport, dispersion and deposition of pollutants using orography, meteorological data, turbulence and hourly spatial distribution.	low	Same exposure method used throughout the study.	low	the relative spatial gradients of concentrations in the area are likely to be the same across various periods of time due to likely constant meteorological conditions in various decades.	low	Not available for assessment as within-subject variance was not measured.	low	low	The follow-up for vital status was carried out through the municipal registry and record linkage with the regional mortality database, which includes all deaths of the resident population.	low	(ICD-9 codes in online supplementary appendix 1)	low	Same method of outcome assessment for all groups	low	low	No data on missing outcomes, but the authors report a reduced proportion of missing data on covariates, and the fully conditional specification (FSC) method for data imputation	low	No data on missing exposures, but the authors report a reduced proportion of missing data on covariates, and the fully conditional specification (FSC) method for data imputation	low	low	Estimated risks reported for all exposures and outcomes listed in the objective	low
B52	Bauleo 2019	PM10	LC		Cohort	high	Less than all critical or additional confounders adjusted for (smoking) and no additional analysis	low	Data from the National Pension Fund database	low	Cox proportional hazards models	high	high	People living in areas with higher concentrations of PM10 or NOx were more likely to be younger and have a lower SEP compared with people living in areas with lower concentrations of pollutants.	high	low	The SPRAY model simulates the transport, dispersion and deposition of pollutants using orography, meteorological data, turbulence and hourly spatial distribution.	low	Same exposure method used throughout the study.	low	the relative spatial gradients of concentrations in the area are likely to be the same across various periods of time due to likely constant meteorological conditions in various decades.	low	Not available for assessment as within-subject variance was not measured.	low	low	The follow-up for vital status was carried out through the municipal registry and record linkage with the regional mortality database, which includes all deaths of the resident population.	low	(ICD-9 codes in online supplementary appendix 1)	low	Same method of outcome assessment for all groups	low	low	No data on missing outcomes, but the authors report a reduced proportion of missing data on covariates, and the fully conditional specification (FSC) method for data imputation	low	No data on missing exposures, but the authors report a reduced proportion of missing data on covariates, and the fully conditional specification (FSC) method for data imputation	low	low	Estimated risks reported for all exposures and outcomes listed in the objective	low
B52	Bauleo 2019	PM10	RESP		Cohort	high	Less than all critical or additional confounders adjusted for (smoking) and no additional analysis	low	Data from the National Pension Fund database	low	Cox proportional hazards models	high	high	People living in areas with higher concentrations of PM10 or NOx were more likely to be younger and have a lower SEP compared with people living in areas with lower concentrations of pollutants.	high	low	The SPRAY model simulates the transport, dispersion and deposition of pollutants using orography, meteorological data, turbulence and hourly spatial distribution.	low	Same exposure method used throughout the study.	low	the relative spatial gradients of concentrations in the area are likely to be the same across various periods of time due to likely constant meteorological conditions in various decades.	low	Not available for assessment as within-subject variance was not measured.	low	low	The follow-up for vital status was carried out through the municipal registry and record linkage with the regional mortality database, which includes all deaths of the resident population.	low	(ICD-9 codes in online supplementary appendix 1)	low	Same method of outcome assessment for all groups	low	low	No data on missing outcomes, but the authors report a reduced proportion of missing data on covariates, and the fully conditional specification (FSC) method for data imputation	low	No data on missing exposures, but the authors report a reduced proportion of missing data on covariates, and the fully conditional specification (FSC) method for data imputation	low	low	Estimated risks reported for all exposures and outcomes listed in the objective	low
B52	Bauleo 2019	PM10	COPD		Cohort	high	Less than all critical or additional confounders adjusted for (smoking) and no additional analysis	low	Data from the National Pension Fund database	low	Cox proportional hazards models	high	high	People living in areas with higher concentrations of PM10 or NOx were more likely to be younger and have a lower SEP compared with people living in areas with lower concentrations of pollutants.	high	low	The SPRAY model simulates the transport, dispersion and deposition of pollutants using orography, meteorological data, turbulence and hourly spatial distribution.	low	Same exposure method used throughout the study.	low	the relative spatial gradients of concentrations in the area are likely to be the same across various periods of time due to likely constant meteorological conditions in various decades.	low	Not available for assessment as within-subject variance was not measured.	low	low	The follow-up for vital status was carried out through the municipal registry and record linkage with the regional mortality database, which includes all deaths of the resident population.	low	(ICD-9 codes in online supplementary appendix 1)	low	Same method of outcome assessment for all groups	low	low	No data on missing outcomes, but the authors report a reduced proportion of missing data on covariates, and the fully conditional specification (FSC) method for data imputation	low	No data on missing exposures, but the authors report a reduced proportion of missing data on covariates, and the fully conditional specification (FSC) method for data imputation	low	low	Estimated risks reported for all exposures and outcomes listed in the objective	low
B84	Bouma 2023	PM2.5	ACM	Dutch administrative	Cohort	moderate	As we did not have data on smoking and body mass index (BMI), two major risk factors for natural cause and cause-specific mortality, we used indirect adjustment following the method developed by Shin and colleagues	low	Statistics Netherlands compiles data for each individual in the Dutch digital municipal population registers into longitudinal files, in which demographic changes are updated yearly.	low	Cox proportional hazards models	moderate	low	The administrative cohort created for this study consisted of 10.8 million adults aged 30 years and older	low	low	Annual average UFP exposure at each residential address was predicted individually using a nationwide UFP land-use regression (LUR) model. Annual average exposure to PM2.5, PM10, NO2, and EC was estimated at a resolution of 10 m × 10 m	low	Same exposure method used throughout the study.	low	No data on variation in exposure levels for PM. However, significant variation in PM concentrations is not expected in this area over this short period.	low	Not available for assessment as within-subject variance was not measured.	low	low	Statistics Netherlands compiles data for each individual in the Dutch digital municipal population registers into longitudinal files, in which demographic changes are updated yearly. These files are supplemented with other data from Statistics Netherlands, such as tax and residential mobility data	low	The mortality outcomes investigated in this study were natural cause (International Classification of Diseases, 10th Revision (ICD-10) codes: A00-R99), cardiovascular disease (CVD) (I10-I70), non-malignant respiratory disease (J00-J99), and lung cancer mortality (C34)	low	Same method of outcome assessment for all groups	low	low	No data on missing outcomes, but estimates are unlikely to be biased for this reason.	low	No data on missing exposures or outcomes, but estimates are unlikely to be biased for this reason.	low	low	Estimated risks reported for all exposures and outcomes listed in the objective	low
B84	Bouma 2023	PM2.5	CIRC	Dutch administrative	Cohort	moderate	As we did not have data on smoking and body mass index (BMI), two major risk factors for natural cause and cause-specific mortality, we used indirect adjustment following the method developed by Shin and colleagues	low	Statistics Netherlands compiles data for each individual in the Dutch digital municipal population registers into longitudinal files, in which demographic changes are updated yearly.	low	Cox proportional hazards models	moderate	low	The administrative cohort created for this study consisted of 10.8 million adults aged 30 years and older	low	low	Annual average UFP exposure at each residential address was predicted individually using a nationwide UFP land-use regression (LUR) model. Annual average exposure to PM2.5, PM10, NO2, and EC was estimated at a resolution of 10 m × 10 m	low	Same exposure method used throughout the study.	low	No data on variation in exposure levels for PM. However, significant variation in PM concentrations is not expected in this area over this short period.	low	Not available for assessment as within-subject variance was not measured.	low	low	Statistics Netherlands compiles data for each individual in the Dutch digital municipal population registers into longitudinal files, in which demographic changes are updated yearly. These files are supplemented with other data from Statistics Netherlands, such as tax and residential mobility data	low	The mortality outcomes investigated in this study were natural cause (International Classification of Diseases, 10th Revision (ICD-10) codes: A00-R99), cardiovascular disease (CVD) (I10-I70), non-malignant respiratory disease (J00-J99), and lung cancer mortality (C34)	low	Same method of outcome assessment for all groups	low	low	No data on missing outcomes, but estimates are unlikely to be biased for this reason.	low	No data on missing exposures or outcomes, but estimates are unlikely to be biased for this reason.	low	low	Estimated risks reported for all exposures and outcomes listed in the objective	low
B84	Bouma 2023	PM2.5	LC	Dutch administrative	Cohort	moderate	As we did not have data on smoking and body mass index (BMI), two major risk factors for natural cause and cause-specific mortality, we used indirect adjustment following the method developed by Shin and colleagues	low	Statistics Netherlands compiles data for each individual in the Dutch digital municipal population registers into longitudinal files, in which demographic changes are updated yearly.	low	Cox proportional hazards models	moderate	low	The administrative cohort created for this study consisted of 10.8 million adults aged 30 years and older	low	low	Annual average UFP exposure at each residential address was predicted individually using a nationwide UFP land-use regression (LUR) model. Annual average exposure to PM2.5, PM10, NO2, and EC was estimated at a resolution of 10 m × 10 m	low	Same exposure method used throughout the study.	low	No data on variation in exposure levels for PM. However, significant variation in PM concentrations is not expected in this area over this short period.	low	Not available for assessment as within-subject variance was not measured.	low	low	Statistics Netherlands compiles data for each individual in the Dutch digital municipal population registers into longitudinal files, in which demographic changes are updated yearly. These files are supplemented with other data from Statistics Netherlands, such as tax and residential mobility data	low	The mortality outcomes investigated in this study were natural cause (International Classification of Diseases, 10th Revision (ICD-10) codes: A00-R99), cardiovascular disease (CVD) (I10-I70), non-malignant respiratory disease (J00-J99), and lung cancer mortality (C34)	low	Same method of outcome assessment for all groups	low	low	No data on missing outcomes, but estimates are unlikely to be biased for this reason.	low	No data on missing exposures or outcomes, but estimates are unlikely to be biased for this reason.	low	low	Estimated risks reported for all exposures and outcomes listed in the objective	low
B84	Bouma 2023	PM2.5	RESP	Dutch administrative	Cohort	moderate	As we did not have data on smoking and body mass index (BMI), two major risk factors for natural cause and cause-specific mortality, we used indirect adjustment following the method developed by Shin and colleagues	low	Statistics Netherlands compiles data for each individual in the Dutch digital municipal population registers into longitudinal files, in which demographic changes are updated yearly.	low	Cox proportional hazards models	moderate	low	The administrative cohort created for this study consisted of 10.8 million adults aged 30 years and older	low	low	Annual average UFP exposure at each residential address was predicted individually using a nationwide UFP land-use regression (LUR) model. Annual average exposure to PM2.5, PM10, NO2, and EC was estimated at a resolution of 10 m × 10 m	low	Same exposure method used throughout the study.	low	No data on variation in exposure levels for PM. However, significant variation in PM concentrations is not expected in this area over this short period.	low	Not available for assessment as within-subject variance was not measured.	low	low	Statistics Netherlands compiles data for each individual in the Dutch digital municipal population registers into longitudinal files, in which demographic changes are updated yearly. These files are supplemented with other data from Statistics Netherlands, such as tax and residential mobility data	low	The mortality outcomes investigated in this study were natural cause (International Classification of Diseases, 10th Revision (ICD-10) codes: A00-R99), cardiovascular disease (CVD) (I10-I70), non-malignant respiratory disease (J00-J99), and lung cancer mortality (C34)	low	Same method of outcome assessment for all groups	low	low	No data on missing outcomes, but estimates are unlikely to be biased for this reason.	low	No data on missing exposures or outcomes, but estimates are unlikely to be biased for this reason.	low	low	Estimated risks reported for all exposures and outcomes listed in the objective	low
B84	Bouma 2023	PM10	ACM	Dutch administrative	Cohort	moderate	As we did not have data on smoking and body mass index (BMI), two major risk factors for natural cause and cause-specific mortality, we used indirect adjustment following the method developed by Shin and colleagues	low	Statistics Netherlands compiles data for each individual in the Dutch digital municipal population registers into longitudinal files, in which demographic changes are updated yearly.	low	Cox proportional hazards models	moderate	low	The administrative cohort created for this study consisted of 10.8 million adults aged 30 years and older	low	low	Annual average UFP exposure at each residential address was predicted individually using a nationwide UFP land-use regression (LUR) model. Annual average exposure to PM2.5, PM10, NO2, and EC was estimated at a resolution of 10 m × 10 m	low	Same exposure method used throughout the study.	low	No data on variation in exposure levels for PM. However, significant variation in PM concentrations is not expected in this area over this short period.	low	Not available for assessment as within-subject variance was not measured.	low	low	Statistics Netherlands compiles data for each individual in the Dutch digital municipal population registers into longitudinal files, in which demographic changes are updated yearly. These files are supplemented with other data from Statistics Netherlands, such as tax and residential mobility data	low	The mortality outcomes investigated in this study were natural cause (International Classification of Diseases, 10th Revision (ICD-10) codes: A00-R99), cardiovascular disease (CVD) (I10-I70), non-malignant respiratory disease (J00-J99), and lung cancer mortality (C34)	low	Same method of outcome assessment for all groups	low	low	No data on missing outcomes, but estimates are unlikely to be biased for this reason.	low	No data on missing exposures or outcomes, but estimates are unlikely to be biased for this reason.	low	low	Estimated risks reported for all exposures and outcomes listed in the objective	low
B84	Bouma 2023	PM10	CIRC	Dutch administrative	Cohort	moderate	As we did not have data on smoking and body mass index (BMI), two major risk factors for natural cause and cause-specific mortality, we used indirect adjustment following the method developed by Shin and colleagues	low	Statistics Netherlands compiles data for each individual in the Dutch digital municipal population registers into longitudinal files, in which demographic changes are updated yearly.	low	Cox proportional hazards models	moderate	low	The administrative cohort created for this study consisted of 10.8 million adults aged 30 years and older	low	low	Annual average UFP exposure at each residential address was predicted individually using a nationwide UFP land-use regression (LUR) model. Annual average exposure to PM2.5, PM10, NO2, and EC was estimated at a resolution of 10 m × 10 m	low	Same exposure method used throughout the study.	low	No data on variation in exposure levels for PM. However, significant variation in PM concentrations is not expected in this area over this short period.	low	Not available for assessment as within-subject variance was not measured.	low	low	Statistics Netherlands compiles data for each individual in the Dutch digital municipal population registers into longitudinal files, in which demographic changes are updated yearly. These files are supplemented with other data from Statistics Netherlands, such as tax and residential mobility data	low	The mortality outcomes investigated in this study were natural cause (International Classification of Diseases, 10th Revision (ICD-10) codes: A00-R99), cardiovascular disease (CVD) (I10-I70), non-malignant respiratory disease (J00-J99), and lung cancer mortality (C34)	low	Same method of outcome assessment for all groups	low	low	No data on missing outcomes, but estimates are unlikely to be biased for this reason.	low	No data on missing exposures or outcomes, but estimates are unlikely to be biased for this reason.	low	low	Estimated risks reported for all exposures and outcomes listed in the objective	low
B84	Bouma 2023	PM10	LC	Dutch administrative	Cohort	moderate	As we did not have data on smoking and body mass index (BMI), two major risk factors for natural cause and cause-specific mortality, we used indirect adjustment following the method developed by Shin and colleagues	low	Statistics Netherlands compiles data for each individual in the Dutch digital municipal population registers into longitudinal files, in which demographic changes are updated yearly.	low	Cox proportional hazards models	moderate	low	The administrative cohort created for this study consisted of 10.8 million adults aged 30 years and older	low	low	Annual average UFP exposure at each residential address was predicted individually using a nationwide UFP land-use regression (LUR) model. Annual average exposure to PM2.5, PM10, NO2, and EC was estimated at a resolution of 10 m × 10 m	low	Same exposure method used throughout the study.	low	No data on variation in exposure levels for PM. However, significant variation in PM concentrations is not expected in this area over this short period.	low	Not available for assessment as within-subject variance was not measured.	low	low	Statistics Netherlands compiles data for each individual in the Dutch digital municipal population registers into longitudinal files, in which demographic changes are updated yearly. These files are supplemented with other data from Statistics Netherlands, such as tax and residential mobility data	low	The mortality outcomes investigated in this study were natural cause (International Classification of Diseases, 10th Revision (ICD-10) codes: A00-R99), cardiovascular disease (CVD) (I10-I70), non-malignant respiratory disease (J00-J99), and lung cancer mortality (C34)	low	Same method of outcome assessment for all groups	low	low	No data on missing outcomes, but estimates are unlikely to be biased for this reason.	low	No data on missing exposures or outcomes, but estimates are unlikely to be biased for this reason.	low	low	Estimated risks reported for all exposures and outcomes listed in the objective	low
B84	Bouma 2023	PM10	RESP	Dutch administrative	Cohort	moderate	As we did not have data on smoking and body mass index (BMI), two major risk factors for natural cause and cause-specific mortality, we used indirect adjustment following the method developed by Shin and colleagues	low	Statistics Netherlands compiles data for each individual in the Dutch digital municipal population registers into longitudinal files, in which demographic changes are updated yearly.	low	Cox proportional hazards models	moderate	low	The administrative cohort created for this study consisted of 10.8 million adults aged 30 years and older	low	low	Annual average UFP exposure at each residential address was predicted individually using a nationwide UFP land-use regression (LUR) model. Annual average exposure to PM2.5, PM10, NO2, and EC was estimated at a resolution of 10 m × 10 m	low	Same exposure method used throughout the study.	low	No data on variation in exposure levels for PM. However, significant variation in PM concentrations is not expected in this area over this short period.	low	Not available for assessment as within-subject variance was not measured.	low	low	Statistics Netherlands compiles data for each individual in the Dutch digital municipal population registers into longitudinal files, in which demographic changes are updated yearly. These files are supplemented with other data from Statistics Netherlands, such as tax and residential mobility data	low	The mortality outcomes investigated in this study were natural cause (International Classification of Diseases, 10th Revision (ICD-10) codes: A00-R99), cardiovascular disease (CVD) (I10-I70), non-malignant respiratory disease (J00-J99), and lung cancer mortality (C34)	low	Same method of outcome assessment for all groups	low	low	No data on missing outcomes, but estimates are unlikely to be biased for this reason.	low	No data on missing exposures or outcomes, but estimates are unlikely to be biased for this reason.	low	low	Estimated risks reported for all exposures and outcomes listed in the objective	low
B90	Brauer 2022	PM2.5	ACM	MAPLE (CanCHEC)	Cohort	moderate	Less than all critical or additional confounders adjusted for (smoking, BMI) and no additional analysis. But indirect adjustment for missing behavioral covariates (e.g., smoking and BMI) had very little effect on these associations.	low	The CanCHEC cycles used individual data from the long form census questionnaire	low	Cox proportional hazards models	moderate	low	subjects over the age of 25 years who completed the long-form census linked to vital statistics, tax records, and cause of death from census day	low	low	The development process combines daily satellite retrievals of AOD at 1 km × 1 km resolution with simulations of the daily AOD to PM2.5 relationship (h) using the GEOS-Chem at 0.5° × 0.67° resolution to produce geophysical PM2.5 estimates following the methods described in van Donkelaar and colleagues (2015, 2016).	low	Same exposure method used throughout the study.	low	MAPLE used time-varying exposures based on year-adjusted estimates from 1981 onward.	low	Not available for assessment as within-subject variance was not measured.	low	low	subjects who completed the long-form census linked to vital statistics, tax records, and cause of death from census day	low	Events were determined by year of death for nonaccidental and cause-specific mortality, using International Classification of Disease, 10th edition (ICD–10) codes	low	Same method of outcome assessment for all groups	low	low	Person-years excluded because of missing data were associated with persons who: died during follow-up, were age 80–89 years at baseline, reported being a visible minority, reported Indigenous identity, were unemployed, lived in Northern communities, or lived in rural communities.	low	Missing postal codes were imputed for 2.1% of the person-years, with exposure assigned based on the population-weighted average of postal codes	low	low	Estimated risks reported for all exposures and outcomes listed in the objective	low
B90	Brauer 2022	PM2.5	ACM	MAPLE (CCHS)	Cohort	low	In addition to basic sociodemographic content, the CCHS also includes individual-level information on self-reported health status, such as BMI, and health behaviors, including diet, physical activity, smoking, and alcohol consumption.	low	The CCHS is an annual nationally representative interview survey (Statistics Canada 2005). In addition to basic sociodemographic content, the CCHS also includes individual-level information on self-reported health status	low	Cox proportional hazards models	low	low	subjects over the age of 25 years who completed one of the CCHS panels which are linked to vital statistics, tax records, and cause of death	low	low	The development process combines daily satellite retrievals of AOD at 1 km × 1 km resolution with simulations of the daily AOD to PM2.5 relationship (h) using the GEOS-Chem at 0.5° × 0.67° resolution to produce geophysical PM2.5 estimates following the methods described in van Donkelaar and colleagues (2015, 2016).	low	Same exposure method used throughout the study.	low	MAPLE used time-varying exposures based on year-adjusted estimates from 1981 onward.	low	Not available for assessment as within-subject variance was not measured.	low	low	subjects who completed the long-form census linked to vital statistics, tax records, and cause of death from census day	low	Events were determined by year of death for nonaccidental and cause-specific mortality, using International Classification of Disease, 10th edition (ICD–10) codes	low	Same method of outcome assessment for all groups	low	low	Person-years excluded because of missing data were associated with persons who: died during follow-up, were age 80–89 years at baseline, reported being a visible minority, reported Indigenous identity, were unemployed, lived in Northern communities, or lived in rural communities.	low	Missing postal codes were imputed for 2.1% of the person-years, with exposure assigned based on the population-weighted average of postal codes	low	low	Estimated risks reported for all exposures and outcomes listed in the objective	low
B90	Brauer 2022	PM2.5	CIRC	MAPLE (CanCHEC)	Cohort	moderate	Less than all critical or additional confounders adjusted for (smoking, BMI) and no additional analysis. But indirect adjustment for missing behavioral covariates (e.g., smoking and BMI) had very little effect on these associations.	low	The CanCHEC cycles used individual data from the long form census questionnaire	low	Cox proportional hazards models	moderate	low	subjects over the age of 25 years who completed the long-form census linked to vital statistics, tax records, and cause of death from census day	low	low	The development process combines daily satellite retrievals of AOD at 1 km × 1 km resolution with simulations of the daily AOD to PM2.5 relationship (h) using the GEOS-Chem at 0.5° × 0.67° resolution to produce geophysical PM2.5 estimates following the methods described in van Donkelaar and colleagues (2015, 2016).	low	Same exposure method used throughout the study.	low	MAPLE used time-varying exposures based on year-adjusted estimates from 1981 onward.	low	Not available for assessment as within-subject variance was not measured.	low	low	subjects who completed the long-form census linked to vital statistics, tax records, and cause of death from census day	low	Events were determined by year of death for nonaccidental and cause-specific mortality, using International Classification of Disease, 10th edition (ICD–10) codes	low	Same method of outcome assessment for all groups	low	low	Person-years excluded because of missing data were associated with persons who: died during follow-up, were age 80–89 years at baseline, reported being a visible minority, reported Indigenous identity, were unemployed, lived in Northern communities, or lived in rural communities.	low	Missing postal codes were imputed for 2.1% of the person-years, with exposure assigned based on the population-weighted average of postal codes	low	low	Estimated risks reported for all exposures and outcomes listed in the objective	low
B90	Brauer 2022	PM2.5	CIRC	MAPLE (CCHS)	Cohort	low	All critical and additional confounders adjusted for	low	The CCHS is an annual nationally representative interview survey (Statistics Canada 2005). In addition to basic sociodemographic content, the CCHS also includes individual-level information on self-reported health status	low	Cox proportional hazards models	low	low	subjects over the age of 25 years who completed one of the CCHS panels which are linked to vital statistics, tax records, and cause of death	low	low	The development process combines daily satellite retrievals of AOD at 1 km × 1 km resolution with simulations of the daily AOD to PM2.5 relationship (h) using the GEOS-Chem at 0.5° × 0.67° resolution to produce geophysical PM2.5 estimates following the methods described in van Donkelaar and colleagues (2015, 2016).	low	Same exposure method used throughout the study.	low	MAPLE used time-varying exposures based on year-adjusted estimates from 1981 onward.	low	Not available for assessment as within-subject variance was not measured.	low	low	subjects who completed the long-form census linked to vital statistics, tax records, and cause of death from census day	low	Events were determined by year of death for nonaccidental and cause-specific mortality, using International Classification of Disease, 10th edition (ICD–10) codes	low	Same method of outcome assessment for all groups	low	low	Person-years excluded because of missing data were associated with persons who: died during follow-up, were age 80–89 years at baseline, reported being a visible minority, reported Indigenous identity, were unemployed, lived in Northern communities, or lived in rural communities.	low	Missing postal codes were imputed for 2.1% of the person-years, with exposure assigned based on the population-weighted average of postal codes	low	low	Estimated risks reported for all exposures and outcomes listed in the objective	low
B90	Brauer 2022	PM2.5	IHD	MAPLE (CanCHEC)	Cohort	moderate	Less than all critical or additional confounders adjusted for (smoking, BMI) and no additional analysis. But indirect adjustment for missing behavioral covariates (e.g., smoking and BMI) had very little effect on these associations.	low	The CanCHEC cycles used individual data from the long form census questionnaire	low	Cox proportional hazards models	moderate	low	subjects over the age of 25 years who completed the long-form census linked to vital statistics, tax records, and cause of death from census day	low	low	The development process combines daily satellite retrievals of AOD at 1 km × 1 km resolution with simulations of the daily AOD to PM2.5 relationship (h) using the GEOS-Chem at 0.5° × 0.67° resolution to produce geophysical PM2.5 estimates following the methods described in van Donkelaar and colleagues (2015, 2016).	low	Same exposure method used throughout the study.	low	MAPLE used time-varying exposures based on year-adjusted estimates from 1981 onward.	low	Not available for assessment as within-subject variance was not measured.	low	low	subjects who completed the long-form census linked to vital statistics, tax records, and cause of death from census day	low	Events were determined by year of death for nonaccidental and cause-specific mortality, using International Classification of Disease, 10th edition (ICD–10) codes	low	Same method of outcome assessment for all groups	low	low	Person-years excluded because of missing data were associated with persons who: died during follow-up, were age 80–89 years at baseline, reported being a visible minority, reported Indigenous identity, were unemployed, lived in Northern communities, or lived in rural communities.	low	Missing postal codes were imputed for 2.1% of the person-years, with exposure assigned based on the population-weighted average of postal codes	low	low	Estimated risks reported for all exposures and outcomes listed in the objective	low
B90	Brauer 2022	PM2.5	IHD	MAPLE (CCHS)	Cohort	low	In addition to basic sociodemographic content, the CCHS also includes individual-level information on self-reported health status, such as BMI, and health behaviors, including diet, physical activity, smoking, and alcohol consumption.	low	The CCHS is an annual nationally representative interview survey (Statistics Canada 2005). In addition to basic sociodemographic content, the CCHS also includes individual-level information on self-reported health status	low	Cox proportional hazards models	low	low	subjects over the age of 25 years who completed one of the CCHS panels which are linked to vital statistics, tax records, and cause of death	low	low	The development process combines daily satellite retrievals of AOD at 1 km × 1 km resolution with simulations of the daily AOD to PM2.5 relationship (h) using the GEOS-Chem at 0.5° × 0.67° resolution to produce geophysical PM2.5 estimates following the methods described in van Donkelaar and colleagues (2015, 2016).	low	Same exposure method used throughout the study.	low	MAPLE used time-varying exposures based on year-adjusted estimates from 1981 onward.	low	Not available for assessment as within-subject variance was not measured.	low	low	subjects who completed the long-form census linked to vital statistics, tax records, and cause of death from census day	low	Events were determined by year of death for nonaccidental and cause-specific mortality, using International Classification of Disease, 10th edition (ICD–10) codes	low	Same method of outcome assessment for all groups	low	low	Person-years excluded because of missing data were associated with persons who: died during follow-up, were age 80–89 years at baseline, reported being a visible minority, reported Indigenous identity, were unemployed, lived in Northern communities, or lived in rural communities.	low	Missing postal codes were imputed for 2.1% of the person-years, with exposure assigned based on the population-weighted average of postal codes	low	low	Estimated risks reported for all exposures and outcomes listed in the objective	low
B90	Brauer 2022	PM2.5	CeVD	MAPLE (CanCHEC)	Cohort	moderate	Less than all critical or additional confounders adjusted for (smoking, BMI) and no additional analysis. But indirect adjustment for missing behavioral covariates (e.g., smoking and BMI) had very little effect on these associations.	low	The CanCHEC cycles used individual data from the long form census questionnaire	low	Cox proportional hazards models	moderate	low	subjects over the age of 25 years who completed the long-form census linked to vital statistics, tax records, and cause of death from census day	low	low	The development process combines daily satellite retrievals of AOD at 1 km × 1 km resolution with simulations of the daily AOD to PM2.5 relationship (h) using the GEOS-Chem at 0.5° × 0.67° resolution to produce geophysical PM2.5 estimates following the methods described in van Donkelaar and colleagues (2015, 2016).	low	Same exposure method used throughout the study.	low	MAPLE used time-varying exposures based on year-adjusted estimates from 1981 onward.	low	Not available for assessment as within-subject variance was not measured.	low	low	subjects who completed the long-form census linked to vital statistics, tax records, and cause of death from census day	low	Events were determined by year of death for nonaccidental and cause-specific mortality, using International Classification of Disease, 10th edition (ICD–10) codes	low	Same method of outcome assessment for all groups	low	low	Person-years excluded because of missing data were associated with persons who: died during follow-up, were age 80–89 years at baseline, reported being a visible minority, reported Indigenous identity, were unemployed, lived in Northern communities, or lived in rural communities.	low	Missing postal codes were imputed for 2.1% of the person-years, with exposure assigned based on the population-weighted average of postal codes	low	low	Estimated risks reported for all exposures and outcomes listed in the objective	low
B90	Brauer 2022	PM2.5	CeVD	MAPLE (CCHS)	Cohort	low	In addition to basic sociodemographic content, the CCHS also includes individual-level information on self-reported health status, such as BMI, and health behaviors, including diet, physical activity, smoking, and alcohol consumption.	low	The CCHS is an annual nationally representative interview survey (Statistics Canada 2005). In addition to basic sociodemographic content, the CCHS also includes individual-level information on self-reported health status	low	Cox proportional hazards models	low	low	subjects over the age of 25 years who completed one of the CCHS panels which are linked to vital statistics, tax records, and cause of death	low	low	The development process combines daily satellite retrievals of AOD at 1 km × 1 km resolution with simulations of the daily AOD to PM2.5 relationship (h) using the GEOS-Chem at 0.5° × 0.67° resolution to produce geophysical PM2.5 estimates following the methods described in van Donkelaar and colleagues (2015, 2016).	low	Same exposure method used throughout the study.	low	MAPLE used time-varying exposures based on year-adjusted estimates from 1981 onward.	low	Not available for assessment as within-subject variance was not measured.	low	low	subjects who completed the long-form census linked to vital statistics, tax records, and cause of death from census day	low	Events were determined by year of death for nonaccidental and cause-specific mortality, using International Classification of Disease, 10th edition (ICD–10) codes	low	Same method of outcome assessment for all groups	low	low	Person-years excluded because of missing data were associated with persons who: died during follow-up, were age 80–89 years at baseline, reported being a visible minority, reported Indigenous identity, were unemployed, lived in Northern communities, or lived in rural communities.	low	Missing postal codes were imputed for 2.1% of the person-years, with exposure assigned based on the population-weighted average of postal codes	low	low	Estimated risks reported for all exposures and outcomes listed in the objective	low
B90	Brauer 2022	PM2.5	LC	MAPLE (CanCHEC)	Cohort	moderate	Less than all critical or additional confounders adjusted for (smoking, BMI) and no additional analysis. But indirect adjustment for missing behavioral covariates (e.g., smoking and BMI) had very little effect on these associations.	low	The CanCHEC cycles used individual data from the long form census questionnaire	low	Cox proportional hazards models	moderate	low	subjects over the age of 25 years who completed the long-form census linked to vital statistics, tax records, and cause of death from census day	low	low	The development process combines daily satellite retrievals of AOD at 1 km × 1 km resolution with simulations of the daily AOD to PM2.5 relationship (h) using the GEOS-Chem at 0.5° × 0.67° resolution to produce geophysical PM2.5 estimates following the methods described in van Donkelaar and colleagues (2015, 2016).	low	Same exposure method used throughout the study.	low	MAPLE used time-varying exposures based on year-adjusted estimates from 1981 onward.	low	Not available for assessment as within-subject variance was not measured.	low	low	subjects who completed the long-form census linked to vital statistics, tax records, and cause of death from census day	low	Events were determined by year of death for nonaccidental and cause-specific mortality, using International Classification of Disease, 10th edition (ICD–10) codes	low	Same method of outcome assessment for all groups	low	low	Person-years excluded because of missing data were associated with persons who: died during follow-up, were age 80–89 years at baseline, reported being a visible minority, reported Indigenous identity, were unemployed, lived in Northern communities, or lived in rural communities.	low	Missing postal codes were imputed for 2.1% of the person-years, with exposure assigned based on the population-weighted average of postal codes	low	low	Estimated risks reported for all exposures and outcomes listed in the objective	low
B90	Brauer 2022	PM2.5	LC	MAPLE (CCHS)	Cohort	low	All critical and additional confounders adjusted for	low	The CCHS is an annual nationally representative interview survey (Statistics Canada 2005). In addition to basic sociodemographic content, the CCHS also includes individual-level information on self-reported health status	low	Cox proportional hazards models	low	low	subjects over the age of 25 years who completed one of the CCHS panels which are linked to vital statistics, tax records, and cause of death	low	low	The development process combines daily satellite retrievals of AOD at 1 km × 1 km resolution with simulations of the daily AOD to PM2.5 relationship (h) using the GEOS-Chem at 0.5° × 0.67° resolution to produce geophysical PM2.5 estimates following the methods described in van Donkelaar and colleagues (2015, 2016).	low	Same exposure method used throughout the study.	low	MAPLE used time-varying exposures based on year-adjusted estimates from 1981 onward.	low	Not available for assessment as within-subject variance was not measured.	low	low	subjects who completed the long-form census linked to vital statistics, tax records, and cause of death from census day	low	Events were determined by year of death for nonaccidental and cause-specific mortality, using International Classification of Disease, 10th edition (ICD–10) codes	low	Same method of outcome assessment for all groups	low	low	Person-years excluded because of missing data were associated with persons who: died during follow-up, were age 80–89 years at baseline, reported being a visible minority, reported Indigenous identity, were unemployed, lived in Northern communities, or lived in rural communities.	low	Missing postal codes were imputed for 2.1% of the person-years, with exposure assigned based on the population-weighted average of postal codes	low	low	Estimated risks reported for all exposures and outcomes listed in the objective	low
B90	Brauer 2022	PM2.5	RESP	MAPLE (CanCHEC)	Cohort	moderate	Less than all critical or additional confounders adjusted for (smoking, BMI) and no additional analysis. But indirect adjustment for missing behavioral covariates (e.g., smoking and BMI) had very little effect on these associations.	low	The CanCHEC cycles used individual data from the long form census questionnaire	low	Cox proportional hazards models	moderate	low	subjects over the age of 25 years who completed the long-form census linked to vital statistics, tax records, and cause of death from census day	low	low	The development process combines daily satellite retrievals of AOD at 1 km × 1 km resolution with simulations of the daily AOD to PM2.5 relationship (h) using the GEOS-Chem at 0.5° × 0.67° resolution to produce geophysical PM2.5 estimates following the methods described in van Donkelaar and colleagues (2015, 2016).	low	Same exposure method used throughout the study.	low	MAPLE used time-varying exposures based on year-adjusted estimates from 1981 onward.	low	Not available for assessment as within-subject variance was not measured.	low	low	subjects who completed the long-form census linked to vital statistics, tax records, and cause of death from census day	low	Events were determined by year of death for nonaccidental and cause-specific mortality, using International Classification of Disease, 10th edition (ICD–10) codes	low	Same method of outcome assessment for all groups	low	low	Person-years excluded because of missing data were associated with persons who: died during follow-up, were age 80–89 years at baseline, reported being a visible minority, reported Indigenous identity, were unemployed, lived in Northern communities, or lived in rural communities.	low	Missing postal codes were imputed for 2.1% of the person-years, with exposure assigned based on the population-weighted average of postal codes	low	low	Estimated risks reported for all exposures and outcomes listed in the objective	low
B90	Brauer 2022	PM2.5	RESP	MAPLE (CCHS)	Cohort	low	All critical and additional confounders adjusted for	low	The CCHS is an annual nationally representative interview survey (Statistics Canada 2005). In addition to basic sociodemographic content, the CCHS also includes individual-level information on self-reported health status	low	Cox proportional hazards models	low	low	subjects over the age of 25 years who completed one of the CCHS panels which are linked to vital statistics, tax records, and cause of death	low	low	The development process combines daily satellite retrievals of AOD at 1 km × 1 km resolution with simulations of the daily AOD to PM2.5 relationship (h) using the GEOS-Chem at 0.5° × 0.67° resolution to produce geophysical PM2.5 estimates following the methods described in van Donkelaar and colleagues (2015, 2016).	low	Same exposure method used throughout the study.	low	MAPLE used time-varying exposures based on year-adjusted estimates from 1981 onward.	low	Not available for assessment as within-subject variance was not measured.	low	low	subjects who completed the long-form census linked to vital statistics, tax records, and cause of death from census day	low	Events were determined by year of death for nonaccidental and cause-specific mortality, using International Classification of Disease, 10th edition (ICD–10) codes	low	Same method of outcome assessment for all groups	low	low	Person-years excluded because of missing data were associated with persons who: died during follow-up, were age 80–89 years at baseline, reported being a visible minority, reported Indigenous identity, were unemployed, lived in Northern communities, or lived in rural communities.	low	Missing postal codes were imputed for 2.1% of the person-years, with exposure assigned based on the population-weighted average of postal codes	low	low	Estimated risks reported for all exposures and outcomes listed in the objective	low
B90	Brauer 2022	PM2.5	COPD	MAPLE (CanCHEC)	Cohort	moderate	Less than all critical or additional confounders adjusted for (smoking, BMI) and no additional analysis. But indirect adjustment for missing behavioral covariates (e.g., smoking and BMI) had very little effect on these associations.	low	The CanCHEC cycles used individual data from the long form census questionnaire	low	Cox proportional hazards models	moderate	low	subjects over the age of 25 years who completed the long-form census linked to vital statistics, tax records, and cause of death from census day	low	low	The development process combines daily satellite retrievals of AOD at 1 km × 1 km resolution with simulations of the daily AOD to PM2.5 relationship (h) using the GEOS-Chem at 0.5° × 0.67° resolution to produce geophysical PM2.5 estimates following the methods described in van Donkelaar and colleagues (2015, 2016).	low	Same exposure method used throughout the study.	low	MAPLE used time-varying exposures based on year-adjusted estimates from 1981 onward.	low	Not available for assessment as within-subject variance was not measured.	low	low	subjects who completed the long-form census linked to vital statistics, tax records, and cause of death from census day	low	Events were determined by year of death for nonaccidental and cause-specific mortality, using International Classification of Disease, 10th edition (ICD–10) codes	low	Same method of outcome assessment for all groups	low	low	Person-years excluded because of missing data were associated with persons who: died during follow-up, were age 80–89 years at baseline, reported being a visible minority, reported Indigenous identity, were unemployed, lived in Northern communities, or lived in rural communities.	low	Missing postal codes were imputed for 2.1% of the person-years, with exposure assigned based on the population-weighted average of postal codes	low	low	Estimated risks reported for all exposures and outcomes listed in the objective	low
B90	Brauer 2022	PM2.5	COPD	MAPLE (CCHS)	Cohort	low	All critical and additional confounders adjusted for	low	The CCHS is an annual nationally representative interview survey (Statistics Canada 2005). In addition to basic sociodemographic content, the CCHS also includes individual-level information on self-reported health status	low	Cox proportional hazards models	low	low	subjects over the age of 25 years who completed one of the CCHS panels which are linked to vital statistics, tax records, and cause of death	low	low	The development process combines daily satellite retrievals of AOD at 1 km × 1 km resolution with simulations of the daily AOD to PM2.5 relationship (h) using the GEOS-Chem at 0.5° × 0.67° resolution to produce geophysical PM2.5 estimates following the methods described in van Donkelaar and colleagues (2015, 2016).	low	Same exposure method used throughout the study.	low	MAPLE used time-varying exposures based on year-adjusted estimates from 1981 onward.	low	Not available for assessment as within-subject variance was not measured.	low	low	subjects who completed the long-form census linked to vital statistics, tax records, and cause of death from census day	low	Events were determined by year of death for nonaccidental and cause-specific mortality, using International Classification of Disease, 10th edition (ICD–10) codes	low	Same method of outcome assessment for all groups	low	low	Person-years excluded because of missing data were associated with persons who: died during follow-up, were age 80–89 years at baseline, reported being a visible minority, reported Indigenous identity, were unemployed, lived in Northern communities, or lived in rural communities.	low	Missing postal codes were imputed for 2.1% of the person-years, with exposure assigned based on the population-weighted average of postal codes	low	low	Estimated risks reported for all exposures and outcomes listed in the objective	low
B90	Brauer 2022	PM2.5	ALRI	MAPLE (CanCHEC)	Cohort	moderate	Less than all critical or additional confounders adjusted for (smoking, BMI) and no additional analysis. But indirect adjustment for missing behavioral covariates (e.g., smoking and BMI) had very little effect on these associations.	low	The CanCHEC cycles used individual data from the long form census questionnaire	low	Cox proportional hazards models	moderate	low	subjects over the age of 25 years who completed the long-form census linked to vital statistics, tax records, and cause of death from census day	low	low	The development process combines daily satellite retrievals of AOD at 1 km × 1 km resolution with simulations of the daily AOD to PM2.5 relationship (h) using the GEOS-Chem at 0.5° × 0.67° resolution to produce geophysical PM2.5 estimates following the methods described in van Donkelaar and colleagues (2015, 2016).	low	Same exposure method used throughout the study.	low	MAPLE used time-varying exposures based on year-adjusted estimates from 1981 onward.	low	Not available for assessment as within-subject variance was not measured.	low	low	subjects who completed the long-form census linked to vital statistics, tax records, and cause of death from census day	low	Events were determined by year of death for nonaccidental and cause-specific mortality, using International Classification of Disease, 10th edition (ICD–10) codes	low	Same method of outcome assessment for all groups	low	low	Person-years excluded because of missing data were associated with persons who: died during follow-up, were age 80–89 years at baseline, reported being a visible minority, reported Indigenous identity, were unemployed, lived in Northern communities, or lived in rural communities.	low	Missing postal codes were imputed for 2.1% of the person-years, with exposure assigned based on the population-weighted average of postal codes	low	low	Estimated risks reported for all exposures and outcomes listed in the objective	low
B90	Brauer 2022	PM2.5	ALRI	MAPLE (CCHS)	Cohort	low	All critical and additional confounders adjusted for	low	The CCHS is an annual nationally representative interview survey (Statistics Canada 2005). In addition to basic sociodemographic content, the CCHS also includes individual-level information on self-reported health status	low	Cox proportional hazards models	low	low	subjects over the age of 25 years who completed one of the CCHS panels which are linked to vital statistics, tax records, and cause of death	low	low	The development process combines daily satellite retrievals of AOD at 1 km × 1 km resolution with simulations of the daily AOD to PM2.5 relationship (h) using the GEOS-Chem at 0.5° × 0.67° resolution to produce geophysical PM2.5 estimates following the methods described in van Donkelaar and colleagues (2015, 2016).	low	Same exposure method used throughout the study.	low	MAPLE used time-varying exposures based on year-adjusted estimates from 1981 onward.	low	Not available for assessment as within-subject variance was not measured.	low	low	subjects who completed the long-form census linked to vital statistics, tax records, and cause of death from census day	low	Events were determined by year of death for nonaccidental and cause-specific mortality, using International Classification of Disease, 10th edition (ICD–10) codes	low	Same method of outcome assessment for all groups	low	low	Person-years excluded because of missing data were associated with persons who: died during follow-up, were age 80–89 years at baseline, reported being a visible minority, reported Indigenous identity, were unemployed, lived in Northern communities, or lived in rural communities.	low	Missing postal codes were imputed for 2.1% of the person-years, with exposure assigned based on the population-weighted average of postal codes	low	low	Estimated risks reported for all exposures and outcomes listed in the objective	low
B96	Brown 2022	PM2.5	ACM	MDS	Cohort	high	Less than all critical or additional confounders adjusted for (BMI) and no additional analysis	moderate	Every 6 months, full-time, trained, non-medical surveyors update the population composition in these households using a well-validated verbal autopsy instrument	low	Simple Poisson regression model	high	low	The sample frames comprised 6,671 (2001–2003) and 7,597 (2004–2013) sampling units, typically villages or small census urban blocks	low	low	combined data from three types of satellite instruments together with the GEOS-Chem chemical transport model to estimate global surface PM2.5 concentrations at a resolution of 0.1 degrees (approximately 11 km at the equator)	low	Same exposure method used throughout the study.	low	Time trend included in the regression.	low	Not available for assessment as within-subject variance was not measured.	low	low	Each field report of a death is converted to an electronic form and randomly assigned to 2 of 404 specially trained physicians.The two physicians independently assigned a cause of death	low	using the WHO’s International Classification of Diseases-10th revision (ICD-10)	low	Same method of outcome assessment for all groups	low	low	No data on missing outcomes, but 1.2% of deaths excluded due to missing covariates	low	No data on missing exposures, but estimates are unlikely to be biased for this reason.	low	low	Estimated risks reported for all exposures and outcomes listed in the objective	low
B96	Brown 2022	PM2.5	CeVD	MDS	Cohort	high	Less than all critical or additional confounders adjusted for (BMI) and no additional analysis	moderate	Every 6 months, full-time, trained, non-medical surveyors update the population composition in these households using a well-validated verbal autopsy instrument	low	Simple Poisson regression model	high	low	The sample frames comprised 6,671 (2001–2003) and 7,597 (2004–2013) sampling units, typically villages or small census urban blocks	low	low	combined data from three types of satellite instruments together with the GEOS-Chem chemical transport model to estimate global surface PM2.5 concentrations at a resolution of 0.1 degrees (approximately 11 km at the equator)	low	Same exposure method used throughout the study.	low	Time trend included in the regression.	low	Not available for assessment as within-subject variance was not measured.	low	low	Each field report of a death is converted to an electronic form and randomly assigned to 2 of 404 specially trained physicians.The two physicians independently assigned a cause of death	low	using the WHO’s International Classification of Diseases-10th revision (ICD-10)	low	Same method of outcome assessment for all groups	low	low	No data on missing outcomes, but 1.2% of deaths excluded due to missing covariates	low	No data on missing exposures, but estimates are unlikely to be biased for this reason.	low	low	Estimated risks reported for all exposures and outcomes listed in the objective	low
B96	Brown 2022	PM2.5	IHD	MDS	Cohort	high	Less than all critical or additional confounders adjusted for (BMI) and no additional analysis	moderate	Every 6 months, full-time, trained, non-medical surveyors update the population composition in these households using a well-validated verbal autopsy instrument	low	Simple Poisson regression model	high	low	The sample frames comprised 6,671 (2001–2003) and 7,597 (2004–2013) sampling units, typically villages or small census urban blocks	low	low	combined data from three types of satellite instruments together with the GEOS-Chem chemical transport model to estimate global surface PM2.5 concentrations at a resolution of 0.1 degrees (approximately 11 km at the equator)	low	Same exposure method used throughout the study.	low	Time trend included in the regression.	low	Not available for assessment as within-subject variance was not measured.	low	low	Each field report of a death is converted to an electronic form and randomly assigned to 2 of 404 specially trained physicians.The two physicians independently assigned a cause of death	low	using the WHO’s International Classification of Diseases-10th revision (ICD-10)	low	Same method of outcome assessment for all groups	low	low	No data on missing outcomes, but 1.2% of deaths excluded due to missing covariates	low	No data on missing exposures, but estimates are unlikely to be biased for this reason.	low	low	Estimated risks reported for all exposures and outcomes listed in the objective	low
B97	Brunekreef 2021	PM2.5	IHD	ELAPSE administrative	Cohort	moderate	Less than all critical or additional confounders adjusted for (BMI) and no additional analysis. Indirect adjustment for BMI and smoking.	low	National databases	low	Cox proportional hazards models	moderate	low	The cohorts were based on linking different administrative databases including a census, a population registry, and death registries under strict national data protection regulations	low	low	European LUR AirBase routine monitoring data. The satellite data were the satellite-derived PM2.5 product at a 0.1° × 0.1° (~10 km) resolution	low	Same exposure method used throughout the study.	low	For PM2.5, measurements have not been performed long enough to test the stability assumption, but time-varying exposure analyses were performed as sensitivity analyses	low	Not available for assessment as within-subject variance was not measured.	low	low	Data from large administrative cohorts	low	one harmonized definition (based on codes from the International Classification of Diseases [ICD]) for specific diseases and outcomes	low	Same method of outcome assessment for all groups	low	low	Missing frequency not reported, but deaths were linked to residential registers, so bias due to missing values is unlikely.	low	We had a small fraction of subjects with missing data on exposure and confounders. Selection bias related to missing values is unlikely because of the small fraction of missing data.	low	low	Estimated risks reported for all exposures and outcomes listed in the objective	low
B97	Brunekreef 2021	PM2.5	CeVD	ELAPSE administrative	Cohort	moderate	Less than all critical or additional confounders adjusted for (BMI) and no additional analysis. Indirect adjustment for BMI and smoking.	low	National databases	low	Cox proportional hazards models	moderate	low	The cohorts were based on linking different administrative databases including a census, a population registry, and death registries under strict national data protection regulations	low	low	European LUR AirBase routine monitoring data. The satellite data were the satellite-derived PM2.5 product at a 0.1° × 0.1° (~10 km) resolution	low	Same exposure method used throughout the study.	low	For PM2.5, measurements have not been performed long enough to test the stability assumption, but time-varying exposure analyses were performed as sensitivity analyses	low	Not available for assessment as within-subject variance was not measured.	low	low	Data from large administrative cohorts	low	one harmonized definition (based on codes from the International Classification of Diseases [ICD]) for specific diseases and outcomes	low	Same method of outcome assessment for all groups	low	low	Missing frequency not reported, but deaths were linked to residential registers, so bias due to missing values is unlikely.	low	We had a small fraction of subjects with missing data on exposure and confounders. Selection bias related to missing values is unlikely because of the small fraction of missing data.	low	low	Estimated risks reported for all exposures and outcomes listed in the objective	low
B97	Brunekreef 2021	PM2.5	COPD	ELAPSE administrative	Cohort	moderate	Less than all critical or additional confounders adjusted for (BMI) and no additional analysis. Indirect adjustment for BMI and smoking.	low	National databases	low	Cox proportional hazards models	moderate	low	The cohorts were based on linking different administrative databases including a census, a population registry, and death registries under strict national data protection regulations	low	low	European LUR AirBase routine monitoring data. The satellite data were the satellite-derived PM2.5 product at a 0.1° × 0.1° (~10 km) resolution	low	Same exposure method used throughout the study.	low	For PM2.5, measurements have not been performed long enough to test the stability assumption, but time-varying exposure analyses were performed as sensitivity analyses	low	Not available for assessment as within-subject variance was not measured.	low	low	Data from large administrative cohorts	low	one harmonized definition (based on codes from the International Classification of Diseases [ICD]) for specific diseases and outcomes	low	Same method of outcome assessment for all groups	low	low	Missing frequency not reported, but deaths were linked to residential registers, so bias due to missing values is unlikely.	low	We had a small fraction of subjects with missing data on exposure and confounders. Selection bias related to missing values is unlikely because of the small fraction of missing data.	low	low	Estimated risks reported for all exposures and outcomes listed in the objective	low
B117	Carlsen 2022	PM2.5	IHD	MDC	Cohort	high	Less than all critical or additional confounders adjusted for (BMI) and no additional analysis	low	extensive questionnaires about lifestyle and diet, clinical examination, and blood sampling.	low	Cox proportional hazards models	high	low	a random selection of individuals born from 1923 to 1950 in Malmo, Sweden, were invited to participate in the study.	low	low	Air pollution levels in Malmo (18 × 18 km) were modeled by the Environmental Department of the City of Malmo using EnviMan software package	low	Same exposure method used throughout the study.	low	Concentrations for in-between years (between 1992, 2000, and 2011) were interpolated linearly and adjusted for year-to-year variations in meteorology based on local measured data. The same technique was used for extrapolations from 1990 to 1992 and from 2011 to 2016, the end of our study period.	low	Not available for assessment as within-subject variance was not measured.	low	low	Information on incidence of CVD was retrieved by linking the participants’ unique personal identification numbers to the National Board of Health and Welfare’s Swedish National Patient Register and Swedish Cause of Death Register and the Uppsala Clinical Research Center’s Swedish Coronary Angiography and Angioplasty Register	low	Outcomes were classified according to ICD-9 and ICD-10.	low	Same method of outcome assessment for all groups	low	low	No data on missing outcomes, but estimates are unlikely to be biased for this reason.	low	Missing data due to covariates or exposure less than 0.05%.	low	low	Estimated risks reported for all exposures and outcomes listed in the objective	low
B117	Carlsen 2022	PM10	IHD	MDC	Cohort	high	Less than all critical or additional confounders adjusted for (BMI) and no additional analysis	low	extensive questionnaires about lifestyle and diet, clinical examination, and blood sampling.	low	Cox proportional hazards models	high	low	a random selection of individuals born from 1923 to 1950 in Malmo, Sweden, were invited to participate in the study.	low	low	Air pollution levels in Malmo (18 × 18 km) were modeled by the Environmental Department of the City of Malmo using EnviMan software package	low	Same exposure method used throughout the study.	low	Concentrations for in-between years (between 1992, 2000, and 2011) were interpolated linearly and adjusted for year-to-year variations in meteorology based on local measured data. The same technique was used for extrapolations from 1990 to 1992 and from 2011 to 2016, the end of our study period.	low	Not available for assessment as within-subject variance was not measured.	low	low	Information on incidence of CVD was retrieved by linking the participants’ unique personal identification numbers to the National Board of Health and Welfare’s Swedish National Patient Register and Swedish Cause of Death Register and the Uppsala Clinical Research Center’s Swedish Coronary Angiography and Angioplasty Register	low	Outcomes were classified according to ICD-9 and ICD-10.	low	Same method of outcome assessment for all groups	low	low	No data on missing outcomes, but estimates are unlikely to be biased for this reason.	low	Missing data due to covariates or exposure less than 0.05%.	low	low	Estimated risks reported for all exposures and outcomes listed in the objective	low
B144	Chen 2022	PM2.5	LC	ELAPSE	Cohort	moderate	All critical confounders adjusted for, but less than all additional confounders included (physical activity)	low	Confounders were measured using questionnaires. Although different questionnaires were used for different cohorts, analyses were performed per cohort and a common codebook was applied.	low	Cox proportional hazards models	moderate	low	The ELAPSE pooled cohort consists of 14 subcohorts across six European countries.	low	low	The models were previously built on ground-based measurements with satellite-derived and chemical transport modeled air pollutant estimates, land use, road, and population data as predictors.	low	Same exposure method used throughout the study.	low	No data on change in exposure over time, and time dependence is not considered, but influence on effect estimates is assumed to be minimal.	low	Not available for assessment as within-subject variance was not measured.	low	low	Identification of outcomes was based upon linkage to mortality registries within each cohort.	low	Based on the underlying cause of death recorded on death certificates according to the International Classification of Diseases, Ninth Revision (ICD-9)47 and the International Statistical Classification of Diseases and Related Health Problems, Tenth Revision (ICD-10)	low	Same method of outcome assessment for all groups	low	low	No data on missing outcomes, but estimates are unlikely to be biased for this reason.	low	15% of participants were excluded due to missing information on covariates or exposures, but a comparison was made with model 1 (including participants with missing information on covariates).	low	low	Estimated risks reported for all exposures and outcomes listed in the objective	low
B150	Chen 2023	PM2.5	CeVD		Cohort	moderate	Some critical confounders not adjusted for in the main analysis (e.g. BMI) but included in a sensitivity analysis that was consistent with the main results	low	questionnaires	low	Cox proportional hazards models	moderate	low	we recruited 654,115 participants from 35 communities randomly selected from Guangzhou.	low	low	A satellite-based forest approach was employed to estimate the annual mean PM2.5 and PM10 concentrations at a spatial resolution of 1-km2. The validity of this approach was confirmed using the ground measurements of PM2.5 and PM10 concentrations	low	Same exposure method used throughout the study.	low	Marginal structural Cox models with time-varying covariates were fitted due to the presence of time-dependent variables, including annual PM concentration and NDVI	low	Not available for assessment as within-subject variance was not measured.	low	low	The survival outcome was determined by linking with the Death Registry operated by the Guangzhou Center for Disease Control and Prevention (GCDC)	low	cases were identified using the 10th version of the International Classification of Diseases (ICD-10).	low	Same method of outcome assessment for all groups	low	low	No missing data	low	No missing data	low	low	Estimated risks reported for all exposures and outcomes listed in the objective	low
B150	Chen 2023	PM10	CeVD		Cohort	moderate	Some critical confounders not adjusted for in the main analysis (e.g. BMI) but included in a sensitivity analysis that was consistent with the main results	low	questionnaires	low	Cox proportional hazards models	moderate	low	we recruited 654,115 participants from 35 communities randomly selected from Guangzhou.	low	low	A satellite-based forest approach was employed to estimate the annual mean PM2.5 and PM10 concentrations at a spatial resolution of 1-km2. The validity of this approach was confirmed using the ground measurements of PM2.5 and PM10 concentrations	low	Same exposure method used throughout the study.	low	Marginal structural Cox models with time-varying covariates were fitted due to the presence of time-dependent variables, including annual PM concentration and NDVI	low	Not available for assessment as within-subject variance was not measured.	low	low	The survival outcome was determined by linking with the Death Registry operated by the Guangzhou Center for Disease Control and Prevention (GCDC)	low	cases were identified using the 10th version of the International Classification of Diseases (ICD-10).	low	Same method of outcome assessment for all groups	low	low	No missing data	low	No missing data	low	low	Estimated risks reported for all exposures and outcomes listed in the objective	low
B153	Chen 2021	PM2.5	ACM	RDCS	Cohort	moderate	Some additional confounders not adjusted for (e.g. ethnicity, marital status)	low	Questionnaires and anthropometric measurements administered by trained health professionals	low	Cox proportional hazards models	moderate	low	The inclusion criteria were residents: 1) living in the study region and having no plan to move out; 2) aging 18–65 years (2006–2008) or aging 18 years or above (2011–2014); 3) completing survey questionnaire and physical examination; 4) signing the informed consent.	low	low	Annual average ground-level PM2.5 and constituents were obtained from the satellite-based predicting model, which provided estimates at 1*1 km spatial resolution	low	Same exposure method used throughout the study.	high	information was collected only once at baseline, which can lead to residual confounding as these covariates can be time-varying.	low	Not available for assessment as within-subject variance was not measured.	high	low	the date and cause of death were collected from the death certificate	low	causes were classified according to the International Classification of Diseases, 10th Revision (ICD-10).	low	Same method of outcome assessment for all groups	low	low	No data on missing outcomes, but estimates are unlikely to be biased for this reason.	low	No data on missing exposures, but estimates are unlikely to be biased for this reason.	low	low	Estimated risks reported for all exposures and outcomes listed in the objective	low
B153	Chen 2021	PM2.5	CIRC	RDCS	Cohort	moderate	Some additional confounders not adjusted for (e.g. ethnicity, marital status)	low	Questionnaires and anthropometric measurements administered by trained health professionals	low	Cox proportional hazards models	moderate	low	The inclusion criteria were residents: 1) living in the study region and having no plan to move out; 2) aging 18–65 years (2006–2008) or aging 18 years or above (2011–2014); 3) completing survey questionnaire and physical examination; 4) signing the informed consent.	low	low	Annual average ground-level PM2.5 and constituents were obtained from the satellite-based predicting model, which provided estimates at 1*1 km spatial resolution	low	Same exposure method used throughout the study.	high	information was collected only once at baseline, which can lead to residual confounding as these covariates can be time-varying.	low	Not available for assessment as within-subject variance was not measured.	high	low	the date and cause of death were collected from the death certificate	low	causes were classified according to the International Classification of Diseases, 10th Revision (ICD-10).	low	Same method of outcome assessment for all groups	low	low	No data on missing outcomes, but estimates are unlikely to be biased for this reason.	low	No data on missing exposures, but estimates are unlikely to be biased for this reason.	low	low	Estimated risks reported for all exposures and outcomes listed in the objective	low
B153	Chen 2021	PM2.5	RESP	RDCS	Cohort	moderate	Some additional confounders not adjusted for (e.g. ethnicity, marital status)	low	Questionnaires and anthropometric measurements administered by trained health professionals	low	Cox proportional hazards models	moderate	low	The inclusion criteria were residents: 1) living in the study region and having no plan to move out; 2) aging 18–65 years (2006–2008) or aging 18 years or above (2011–2014); 3) completing survey questionnaire and physical examination; 4) signing the informed consent.	low	low	Annual average ground-level PM2.5 and constituents were obtained from the satellite-based predicting model, which provided estimates at 1*1 km spatial resolution	low	Same exposure method used throughout the study.	high	information was collected only once at baseline, which can lead to residual confounding as these covariates can be time-varying.	low	Not available for assessment as within-subject variance was not measured.	high	low	the date and cause of death were collected from the death certificate	low	causes were classified according to the International Classification of Diseases, 10th Revision (ICD-10).	low	Same method of outcome assessment for all groups	low	low	No data on missing outcomes, but estimates are unlikely to be biased for this reason.	low	No data on missing exposures, but estimates are unlikely to be biased for this reason.	low	low	Estimated risks reported for all exposures and outcomes listed in the objective	low
B206	Dirgawati 2019	PM2.5	ACM	HIMS	Cohort	moderate	Some additional confounders not adjusted for (e.g. marital status)	low	These men completed physical and health assessments, self-reported questionnaires at baseline and every 2 to 4 years..	low	Cox proportional hazards models	moderate	low	The study population comprised men aged ≥65 years who were recruited in a population-based cohort study in Perth, the Health in Men Study (HIMS).22 HIMS commenced as a randomized controlled trial	low	low	Land use regression (LUR) models were used to estimate residential long-term exposure to PM2.5	low	Same exposure method used throughout the study.	low	Time-varying annual concentrations were used to assign past-year exposure. The average exposure was the mean of annual concentrations from the time of recruitment until the date of outcome event.	low	Not available for assessment as within-subject variance was not measured.	low	low	Data from two core datasets of the Western Australia Data Linkage System, the Mortality Register and the Hospital Morbidity Data System, were linked to the HIMS cohort dataset	low	Mortality and hospitalization data were recorded using the clinical modification of the ninth revision of the International Statistical Classification of Diseases (ICD-9-CM) before 1 July 1999, and the Australian modification of the tenth revision (ICD-10-AM) subsequent to 1 July 1999.	low	Same method of outcome assessment for all groups	low	low	No data on missing outcomes, but estimates are unlikely to be biased for this reason.	low	No data on missing exposures, but estimates are unlikely to be biased for this reason.	low	low	Estimated risks reported for all exposures and outcomes listed in the objective	low
B249	Fischer 2020	PM10	ACM	DUELS	Cohort	moderate	No information on individual risk factors such as smoking, diet, alcohol use, and body weight was available. In a previous paper we evaluated the possibility whether uncontrolled confounding from life style factors might have biased our results using data from over 60,000 30–65 year old participants of health surveys conducted in 2003–2005 by 11 Community Health Services (Fischer et al., 2015). A…	low	Statistics Netherlands combines the data from the GBA into a longitudinal file for each individual registered in the GBA (de Bruin et al., 2004). These records start on 1-1-1995. Changes in demographic attributes (e.g. death, address, marital status, emigration) are updated on a daily basis.	low	Cox proportional hazards models	moderate	low	in the Netherlands population statistics are compiled by Statistics Netherlands and are based on digital municipal population registers	low	low	The basis is a 1 × 1 km map. Input to this map are emissions of all relevant sources and many different components. National emissions are extracted from the National Emission Registration. Emissions from neighbouring countries are extracted from the CLRTAP data base. All these emissions are feed into a dispersion model OPS...	low	Same exposure method used throughout the study.	low	Annual air pollution was calculated for the year 2008. However, the variation (decreasing trend) was not significant enough for the study period.	low	Not available for assessment as within-subject variance was not measured.	low	low	A database with non-accidental mortality data (ICD-10: A–R) was available from Statistics Netherlands.	low	A database with non-accidental mortality data (ICD-10: A–R) was available from Statistics Netherlands.	low	Same method of outcome assessment for all groups	low	low	No data on missing outcomes, but estimates are unlikely to be biased for this reason.	low	No data on missing exposures, but estimates are unlikely to be biased for this reason.	low	low	Estimated risks reported for all exposures and outcomes listed in the objective	low
B265	Gariazzo 2021	PM10	RESP	RoLS	Cohort	high	Some critical confounders not adjusted for in the main analysis (smoking)	moderate	the RoLS is a cohort built on administrative data and information on individual risk factors such as smoking habit, diet, alcohol consumption, BMI and obesity were not available.	low	Cox proportional hazards models	high	low	All residents above 30 years of age at baseline, and who had resided in the same address since at least 5 years before the enrolment, have been included.	low	low	Exposure assessment studies were carried out using three modelling techniques applied at different temporal and spatial resolutions: 1) a CTM; 2) a ML model; 3) a micro-scale Lagrangian particle dispersion model (LPDM).	low	Same exposure method used throughout the study.	low	Exposure assessment studies were carried out using three modelling techniques applied at different temporal and spatial resolutions	low	Not available for assessment as within-subject variance was not measured.	low	low	Population records have been linked to health information systems, such as mortality registry, hospital discharge files, and drugs prescriptions	low	We analysed mortality for natural non-accidental causes (International Classification of diseases, 9th revision - ICD-9: codes <1–799), cardiovascular (CVD) (ICD-9: codes 390–459) and respiratory (RESP) (ICD-9: codes 460–519) causes.	low	Same method of outcome assessment for all groups	low	low	No data on missing outcomes, but estimates are unlikely to be biased for this reason.	low	No data on missing exposures, but estimates are unlikely to be biased for this reason.	low	low	Estimated risks reported for all exposures and outcomes listed in the objective	low
B292	Guo 2022	PM2.5	ACM	MJ	Cohort	moderate	Some additional confounders not adjusted for (e.g. marital status)	low	A self-administrated questionnaire that includes demographic information, lifestyle, and medical history is also completed at each medical examination.	low	Cox proportional hazards models	moderate	moderate	All Taiwanese residents are eligible to enter the program with a paid membership for medical check-ups.	moderate	low	We derived aerosol optical depth data from Moderate Resolution Imaging Spectroradiometer instruments (on the Terra and Aqua satellites launched by the US National Aeronautics and Space Administration, NASA) at a resolution of 1 km2.	low	Same exposure method used throughout the study.	low	PM2.5 concentrations and all covariates except for sex were treated as time-dependent variables in the model	low	Not available for assessment as within-subject variance was not measured.	low	low	We followed the participants enrolled between 2001 and 2016 until 31 May 2019. We collected repeated measures of the examination data described below at each medical visit.	low	health outcomes include all-cause mortality and cause-specific mortality as identified by the International Classification of Diseases (ICD) codes.	low	Same method of outcome assessment for all groups	low	low	No data on missing outcomes, but estimates are unlikely to be biased for this reason.	low	A total of 442,482 participants 18 years of age or above were enrolled between 2001 and 2016, when PM2.5 concentrations were available.Because of incomplete information, 42,023 participants were excluded (3,000 had no PM2.5 data due to missing addresses and 39,023 had missing covariates).	low	low	Estimated risks reported for all exposures and outcomes listed in the objective	low
B292	Guo 2022	PM2.5	CIRC	MJ	Cohort	moderate	Some additional confounders not adjusted for (e.g. marital status)	low	A self-administrated questionnaire that includes demographic information, lifestyle, and medical history is also completed at each medical examination.	low	Cox proportional hazards models	moderate	moderate	All Taiwanese residents are eligible to enter the program with a paid membership for medical check-ups.	moderate	low	We derived aerosol optical depth data from Moderate Resolution Imaging Spectroradiometer instruments (on the Terra and Aqua satellites launched by the US National Aeronautics and Space Administration, NASA) at a resolution of 1 km2.	low	Same exposure method used throughout the study.	low	PM2.5 concentrations and all covariates except for sex were treated as time-dependent variables in the model	low	Not available for assessment as within-subject variance was not measured.	low	low	We followed the participants enrolled between 2001 and 2016 until 31 May 2019. We collected repeated measures of the examination data described below at each medical visit.	low	health outcomes include all-cause mortality and cause-specific mortality as identified by the International Classification of Diseases (ICD) codes.	low	Same method of outcome assessment for all groups	low	low	No data on missing outcomes, but estimates are unlikely to be biased for this reason (see sensitivity analysis).	low	A total of 442,482 participants 18 years of age or above were enrolled between 2001 and 2016, when PM2.5 concentrations were available.Because of incomplete information, 42,023 participants were excluded (3,000 had no PM2.5 data due to missing addresses and 39,023 had missing covariates).	low	low	Estimated risks reported for all exposures and outcomes listed in the objective	low
B292	Guo 2022	PM2.5	ALRI	MJ	Cohort	moderate	Some additional confounders not adjusted for (e.g. marital status)	low	A self-administrated questionnaire that includes demographic information, lifestyle, and medical history is also completed at each medical examination.	low	Cox proportional hazards models	moderate	moderate	All Taiwanese residents are eligible to enter the program with a paid membership for medical check-ups.	moderate	low	We derived aerosol optical depth data from Moderate Resolution Imaging Spectroradiometer instruments (on the Terra and Aqua satellites launched by the US National Aeronautics and Space Administration, NASA) at a resolution of 1 km2.	low	Same exposure method used throughout the study.	low	PM2.5 concentrations and all covariates except for sex were treated as time-dependent variables in the model	low	Not available for assessment as within-subject variance was not measured.	low	low	We followed the participants enrolled between 2001 and 2016 until 31 May 2019. We collected repeated measures of the examination data described below at each medical visit.	low	health outcomes include all-cause mortality and cause-specific mortality as identified by the International Classification of Diseases (ICD) codes.	low	Same method of outcome assessment for all groups	low	low	No data on missing outcomes, but estimates are unlikely to be biased for this reason (see sensitivity analysis).	low	A total of 442,482 participants 18 years of age or above were enrolled between 2001 and 2016, when PM2.5 concentrations were available.Because of incomplete information, 42,023 participants were excluded (3,000 had no PM2.5 data due to missing addresses and 39,023 had missing covariates).	low	low	Estimated risks reported for all exposures and outcomes listed in the objective	low
B299	Hales 2021	PM2.5	ACM	New Zealand Statistics	Cohort	moderate	BMI, a critical confounder, was not controlled for. However, the study controlled for ethnicity in the multivariate analysis, which would be expected to indirectly control for BMI, as BMI is strongly associated with ethnicity in New Zealand.	low	Participants who died, or were admitted to hospital, between March 2013 and December 2016 were linked anonymously at individual level to the 2013 census	low	Poisson regression	moderate	low	Analyses relied on the Integrated Data Infrastructure (IDI) in the Statistics New Zealand data laboratory, a national dataset covering the entire New Zealand population	low	moderate	Estimates of fine particulate matter (PM2.5) concentration were available, nominally for 2006 and 2016, at CAU scale from ambient air quality monitoring data extrapolated to cover New Zealand	low	Same exposure method used throughout the study.	low	The associations between ambient air pollution and health could be biased if concentrations change over time. We can be reasonably confident that this does not affect results for PM2.5, given that they were substantially unchanged when estimating exposure over a 10-year period (2006 to 2016) in participants who were in the same census area unit for at least 5 years (2009 to 2013).	low	Not available for assessment as within-subject variance was not measured.	moderate	low	Participants who died, or were admitted to hospital, between March 2013 and December 2016 were linked anonymously at individual level to the 2013 census	low	based on reported ICD10 codes	low	Same method of outcome assessment for all groups	low	low	No missing data due to outcome, as this study is based on a census. Missing data due to covariates always less than 5%.	low	0.2% missing participants due to PM2.5	low	low	Estimated risks reported for all exposures and outcomes listed in the objective	low
B299	Hales 2021	PM2.5	CIRC	New Zealand Statistics	Cohort	moderate	BMI, a critical confounder, was not controlled for. However, the study controlled for ethnicity in the multivariate analysis, which would be expected to indirectly control for BMI, as BMI is strongly associated with ethnicity in New Zealand.	low	Participants who died, or were admitted to hospital, between March 2013 and December 2016 were linked anonymously at individual level to the 2013 census	low	Poisson regression	moderate	low	Analyses relied on the Integrated Data Infrastructure (IDI) in the Statistics New Zealand data laboratory, a national dataset covering the entire New Zealand population	low	moderate	Estimates of fine particulate matter (PM2.5) concentration were available, nominally for 2006 and 2016, at CAU scale from ambient air quality monitoring data extrapolated to cover New Zealand	low	Same exposure method used throughout the study.	low	The associations between ambient air pollution and health could be biased if concentrations change over time. We can be reasonably confident that this does not affect results for PM2.5, given that they were substantially unchanged when estimating exposure over a 10-year period (2006 to 2016) in participants who were in the same census area unit for at least 5 years (2009 to 2013).	low	Not available for assessment as within-subject variance was not measured.	moderate	low	Participants who died, or were admitted to hospital, between March 2013 and December 2016 were linked anonymously at individual level to the 2013 census	low	based on reported ICD10 codes	low	Same method of outcome assessment for all groups	low	low	No missing data due to outcome, as this study is based on a census. Missing data due to covariates always less than 5%.	low	0.2% missing participants due to PM2.5	low	low	Estimated risks reported for all exposures and outcomes listed in the objective	low
B299	Hales 2021	PM2.5	IHD	New Zealand Statistics	Cohort	moderate	BMI, a critical confounder, was not controlled for. However, the study controlled for ethnicity in the multivariate analysis, which would be expected to indirectly control for BMI, as BMI is strongly associated with ethnicity in New Zealand.	low	Participants who died, or were admitted to hospital, between March 2013 and December 2016 were linked anonymously at individual level to the 2013 census	low	Poisson regression	moderate	low	Analyses relied on the Integrated Data Infrastructure (IDI) in the Statistics New Zealand data laboratory, a national dataset covering the entire New Zealand population	low	moderate	Estimates of fine particulate matter (PM2.5) concentration were available, nominally for 2006 and 2016, at CAU scale from ambient air quality monitoring data extrapolated to cover New Zealand	low	Same exposure method used throughout the study.	low	The associations between ambient air pollution and health could be biased if concentrations change over time. We can be reasonably confident that this does not affect results for PM2.5, given that they were substantially unchanged when estimating exposure over a 10-year period (2006 to 2016) in participants who were in the same census area unit for at least 5 years (2009 to 2013).	low	Not available for assessment as within-subject variance was not measured.	moderate	low	Participants who died, or were admitted to hospital, between March 2013 and December 2016 were linked anonymously at individual level to the 2013 census	low	based on reported ICD10 codes	low	Same method of outcome assessment for all groups	low	low	No missing data due to outcome, as this study is based on a census. Missing data due to covariates always less than 5%.	low	0.2% missing participants due to PM2.5	low	low	Estimated risks reported for all exposures and outcomes listed in the objective	low
B299	Hales 2021	PM2.5	CeVD	New Zealand Statistics	Cohort	moderate	BMI, a critical confounder, was not controlled for. However, the study controlled for ethnicity in the multivariate analysis, which would be expected to indirectly control for BMI, as BMI is strongly associated with ethnicity in New Zealand.	low	Participants who died, or were admitted to hospital, between March 2013 and December 2016 were linked anonymously at individual level to the 2013 census	low	Poisson regression	moderate	low	Analyses relied on the Integrated Data Infrastructure (IDI) in the Statistics New Zealand data laboratory, a national dataset covering the entire New Zealand population	low	moderate	Estimates of fine particulate matter (PM2.5) concentration were available, nominally for 2006 and 2016, at CAU scale from ambient air quality monitoring data extrapolated to cover New Zealand	low	Same exposure method used throughout the study.	low	The associations between ambient air pollution and health could be biased if concentrations change over time. We can be reasonably confident that this does not affect results for PM2.5, given that they were substantially unchanged when estimating exposure over a 10-year period (2006 to 2016) in participants who were in the same census area unit for at least 5 years (2009 to 2013).	low	Not available for assessment as within-subject variance was not measured.	moderate	low	Participants who died, or were admitted to hospital, between March 2013 and December 2016 were linked anonymously at individual level to the 2013 census	low	based on reported ICD10 codes	low	Same method of outcome assessment for all groups	low	low	No missing data due to outcome, as this study is based on a census. Missing data due to covariates always less than 5%.	low	0.2% missing participants due to PM2.5	low	low	Estimated risks reported for all exposures and outcomes listed in the objective	low
B299	Hales 2021	PM2.5	RESP	New Zealand Statistics	Cohort	moderate	Some additional confounders not adjusted for (e.g. marital status, diet)	low	Participants who died, or were admitted to hospital, between March 2013 and December 2016 were linked anonymously at individual level to the 2013 census	low	Poisson regression	moderate	low	Analyses relied on the Integrated Data Infrastructure (IDI) in the Statistics New Zealand data laboratory, a national dataset covering the entire New Zealand population	low	moderate	Estimates of fine particulate matter (PM2.5) concentration were available, nominally for 2006 and 2016, at CAU scale from ambient air quality monitoring data extrapolated to cover New Zealand	low	Same exposure method used throughout the study.	low	The associations between ambient air pollution and health could be biased if concentrations change over time. We can be reasonably confident that this does not affect results for PM2.5, given that they were substantially unchanged when estimating exposure over a 10-year period (2006 to 2016) in participants who were in the same census area unit for at least 5 years (2009 to 2013).	low	Not available for assessment as within-subject variance was not measured.	moderate	low	Participants who died, or were admitted to hospital, between March 2013 and December 2016 were linked anonymously at individual level to the 2013 census	low	based on reported ICD10 codes	low	Same method of outcome assessment for all groups	low	low	No missing data due to outcome, as this study is based on a census. Missing data due to covariates always less than 5%.	low	0.2% missing participants due to PM2.5	low	low	Estimated risks reported for all exposures and outcomes listed in the objective	low
B299	Hales 2021	PM2.5	LC	New Zealand Statistics	Cohort	moderate	Some additional confounders not adjusted for (e.g. marital status, diet)	low	Participants who died, or were admitted to hospital, between March 2013 and December 2016 were linked anonymously at individual level to the 2013 census	low	Poisson regression	moderate	low	Analyses relied on the Integrated Data Infrastructure (IDI) in the Statistics New Zealand data laboratory, a national dataset covering the entire New Zealand population	low	moderate	Estimates of fine particulate matter (PM2.5) concentration were available, nominally for 2006 and 2016, at CAU scale from ambient air quality monitoring data extrapolated to cover New Zealand	low	Same exposure method used throughout the study.	low	The associations between ambient air pollution and health could be biased if concentrations change over time. We can be reasonably confident that this does not affect results for PM2.5, given that they were substantially unchanged when estimating exposure over a 10-year period (2006 to 2016) in participants who were in the same census area unit for at least 5 years (2009 to 2013).	low	Not available for assessment as within-subject variance was not measured.	moderate	low	Participants who died, or were admitted to hospital, between March 2013 and December 2016 were linked anonymously at individual level to the 2013 census	low	based on reported ICD10 codes	low	Same method of outcome assessment for all groups	low	low	No missing data due to outcome, as this study is based on a census. Missing data due to covariates always less than 5%.	low	0.2% missing participants due to PM2.5	low	low	Estimated risks reported for all exposures and outcomes listed in the objective	low
B299	Hales 2021	PM10	ACM	New Zealand Statistics	Cohort	moderate	BMI, a critical confounder, was not controlled for. However, the study controlled for ethnicity in the multivariate analysis, which would be expected to indirectly control for BMI, as BMI is strongly associated with ethnicity in New Zealand.	low	Participants who died, or were admitted to hospital, between March 2013 and December 2016 were linked anonymously at individual level to the 2013 census	low	Poisson regression	moderate	low	Analyses relied on the Integrated Data Infrastructure (IDI) in the Statistics New Zealand data laboratory, a national dataset covering the entire New Zealand population	low	moderate	Estimates of fine particulate matter (PM2.5) concentration were available, nominally for 2006 and 2016, at CAU scale from ambient air quality monitoring data extrapolated to cover New Zealand	low	Same exposure method used throughout the study.	low	The associations between ambient air pollution and health could be biased if concentrations change over time. We can be reasonably confident that this does not affect results for PM2.5, given that they were substantially unchanged when estimating exposure over a 10-year period (2006 to 2016) in participants who were in the same census area unit for at least 5 years (2009 to 2013).	low	Not available for assessment as within-subject variance was not measured.	moderate	low	Participants who died, or were admitted to hospital, between March 2013 and December 2016 were linked anonymously at individual level to the 2013 census	low	based on reported ICD10 codes	low	Same method of outcome assessment for all groups	low	low	No missing data due to outcome, as this study is based on a census. Missing data due to covariates always less than 5%.	low	0.2% missing participants due to PM2.5	low	low	Estimated risks reported for all exposures and outcomes listed in the objective	low
B299	Hales 2021	PM10	CIRC	New Zealand Statistics	Cohort	moderate	BMI, a critical confounder, was not controlled for. However, the study controlled for ethnicity in the multivariate analysis, which would be expected to indirectly control for BMI, as BMI is strongly associated with ethnicity in New Zealand.	low	Participants who died, or were admitted to hospital, between March 2013 and December 2016 were linked anonymously at individual level to the 2013 census	low	Poisson regression	moderate	low	Analyses relied on the Integrated Data Infrastructure (IDI) in the Statistics New Zealand data laboratory, a national dataset covering the entire New Zealand population	low	moderate	Estimates of fine particulate matter (PM2.5) concentration were available, nominally for 2006 and 2016, at CAU scale from ambient air quality monitoring data extrapolated to cover New Zealand	low	Same exposure method used throughout the study.	low	The associations between ambient air pollution and health could be biased if concentrations change over time. We can be reasonably confident that this does not affect results for PM2.5, given that they were substantially unchanged when estimating exposure over a 10-year period (2006 to 2016) in participants who were in the same census area unit for at least 5 years (2009 to 2013).	low	Not available for assessment as within-subject variance was not measured.	moderate	low	Participants who died, or were admitted to hospital, between March 2013 and December 2016 were linked anonymously at individual level to the 2013 census	low	based on reported ICD10 codes	low	Same method of outcome assessment for all groups	low	low	No missing data due to outcome, as this study is based on a census. Missing data due to covariates always less than 5%.	low	0.2% missing participants due to PM2.5	low	low	Estimated risks reported for all exposures and outcomes listed in the objective	low
B299	Hales 2021	PM10	IHD	New Zealand Statistics	Cohort	moderate	BMI, a critical confounder, was not controlled for. However, the study controlled for ethnicity in the multivariate analysis, which would be expected to indirectly control for BMI, as BMI is strongly associated with ethnicity in New Zealand.	low	Participants who died, or were admitted to hospital, between March 2013 and December 2016 were linked anonymously at individual level to the 2013 census	low	Poisson regression	moderate	low	Analyses relied on the Integrated Data Infrastructure (IDI) in the Statistics New Zealand data laboratory, a national dataset covering the entire New Zealand population	low	moderate	Estimates of fine particulate matter (PM2.5) concentration were available, nominally for 2006 and 2016, at CAU scale from ambient air quality monitoring data extrapolated to cover New Zealand	low	Same exposure method used throughout the study.	low	The associations between ambient air pollution and health could be biased if concentrations change over time. We can be reasonably confident that this does not affect results for PM2.5, given that they were substantially unchanged when estimating exposure over a 10-year period (2006 to 2016) in participants who were in the same census area unit for at least 5 years (2009 to 2013).	low	Not available for assessment as within-subject variance was not measured.	moderate	low	Participants who died, or were admitted to hospital, between March 2013 and December 2016 were linked anonymously at individual level to the 2013 census	low	based on reported ICD10 codes	low	Same method of outcome assessment for all groups	low	low	No missing data due to outcome, as this study is based on a census. Missing data due to covariates always less than 5%.	low	0.2% missing participants due to PM2.5	low	low	Estimated risks reported for all exposures and outcomes listed in the objective	low
B299	Hales 2021	PM10	CeVD	New Zealand Statistics	Cohort	moderate	BMI, a critical confounder, was not controlled for. However, the study controlled for ethnicity in the multivariate analysis, which would be expected to indirectly control for BMI, as BMI is strongly associated with ethnicity in New Zealand.	low	Participants who died, or were admitted to hospital, between March 2013 and December 2016 were linked anonymously at individual level to the 2013 census	low	Poisson regression	moderate	low	Analyses relied on the Integrated Data Infrastructure (IDI) in the Statistics New Zealand data laboratory, a national dataset covering the entire New Zealand population	low	moderate	Estimates of fine particulate matter (PM2.5) concentration were available, nominally for 2006 and 2016, at CAU scale from ambient air quality monitoring data extrapolated to cover New Zealand	low	Same exposure method used throughout the study.	low	The associations between ambient air pollution and health could be biased if concentrations change over time. We can be reasonably confident that this does not affect results for PM2.5, given that they were substantially unchanged when estimating exposure over a 10-year period (2006 to 2016) in participants who were in the same census area unit for at least 5 years (2009 to 2013).	low	Not available for assessment as within-subject variance was not measured.	moderate	low	Participants who died, or were admitted to hospital, between March 2013 and December 2016 were linked anonymously at individual level to the 2013 census	low	based on reported ICD10 codes	low	Same method of outcome assessment for all groups	low	low	No missing data due to outcome, as this study is based on a census. Missing data due to covariates always less than 5%.	low	0.2% missing participants due to PM2.5	low	low	Estimated risks reported for all exposures and outcomes listed in the objective	low
B299	Hales 2021	PM10	RESP	New Zealand Statistics	Cohort	moderate	Some additional confounders not adjusted for (e.g. marital status, diet)	low	Participants who died, or were admitted to hospital, between March 2013 and December 2016 were linked anonymously at individual level to the 2013 census	low	Poisson regression	moderate	low	Analyses relied on the Integrated Data Infrastructure (IDI) in the Statistics New Zealand data laboratory, a national dataset covering the entire New Zealand population	low	moderate	Estimates of fine particulate matter (PM2.5) concentration were available, nominally for 2006 and 2016, at CAU scale from ambient air quality monitoring data extrapolated to cover New Zealand	low	Same exposure method used throughout the study.	low	The associations between ambient air pollution and health could be biased if concentrations change over time. We can be reasonably confident that this does not affect results for PM2.5, given that they were substantially unchanged when estimating exposure over a 10-year period (2006 to 2016) in participants who were in the same census area unit for at least 5 years (2009 to 2013).	low	Not available for assessment as within-subject variance was not measured.	moderate	low	Participants who died, or were admitted to hospital, between March 2013 and December 2016 were linked anonymously at individual level to the 2013 census	low	based on reported ICD10 codes	low	Same method of outcome assessment for all groups	low	low	No missing data due to outcome, as this study is based on a census. Missing data due to covariates always less than 5%.	low	0.2% missing participants due to PM2.5	low	low	Estimated risks reported for all exposures and outcomes listed in the objective	low
B299	Hales 2021	PM10	LC	New Zealand Statistics	Cohort	moderate	Some additional confounders not adjusted for (e.g. marital status, diet)	low	Participants who died, or were admitted to hospital, between March 2013 and December 2016 were linked anonymously at individual level to the 2013 census	low	Poisson regression	moderate	low	Analyses relied on the Integrated Data Infrastructure (IDI) in the Statistics New Zealand data laboratory, a national dataset covering the entire New Zealand population	low	moderate	Estimates of fine particulate matter (PM2.5) concentration were available, nominally for 2006 and 2016, at CAU scale from ambient air quality monitoring data extrapolated to cover New Zealand	low	Same exposure method used throughout the study.	low	The associations between ambient air pollution and health could be biased if concentrations change over time. We can be reasonably confident that this does not affect results for PM2.5, given that they were substantially unchanged when estimating exposure over a 10-year period (2006 to 2016) in participants who were in the same census area unit for at least 5 years (2009 to 2013).	low	Not available for assessment as within-subject variance was not measured.	moderate	low	Participants who died, or were admitted to hospital, between March 2013 and December 2016 were linked anonymously at individual level to the 2013 census	low	based on reported ICD10 codes	low	Same method of outcome assessment for all groups	low	low	No missing data due to outcome, as this study is based on a census. Missing data due to covariates always less than 5%.	low	0.2% missing participants due to PM2.5	low	low	Estimated risks reported for all exposures and outcomes listed in the objective	low
B307	Hanigan 2019	PM2.5	ACM	45 and Up Study	Cohort	moderate	Some additional confounders not adjusted for (e.g. diet)	low	Information on the participants was collected in the baseline questionnaire	low	Cox proportional hazards models	moderate	low	Participants aged 45 years or older were randomly sampled from the Department of Human Service enrolment database	low	low	For PM2.5 we used a chemical transport model (CTM) with estimated air pollutant concentration fields from a meteorological and air emissions model. The CTM estimates were computed for a grid of 1 km×1 km cells over a 100 km×100 km region covering the Sydney region.	low	Same exposure method used throughout the study.	low	We assessed the temporal trends in PM2.5 and consider the spatial pattern in this year to be representative of the annual averages in previous years.	low	Not available for assessment as within-subject variance was not measured.	low	low	Mortality data from 2007 to 2015 was extracted from the NSW Register of Births Deaths and Marriages (RBDM) and linked to ‘45 and Up Study’ participants.	low	This data included date and age of death and other individual level information but not cause of death coding.	low	Same method of outcome assessment for all groups	low	low	Finally, there is a potential limitation related to missing data from the death registry because it only records deaths which occurred in the state of NSW. Thus, a small number of participants who may have died in other states of Australia or overseas are not captured in this database, however numbers are likely to be so low that we consider this issue negligible for our analysis.	low	No data on missing exposures, but estimates are unlikely to be biased for this reason.	low	low	Estimated risks reported for all exposures and outcomes listed in the objective	low
B308	Hao 2023	PM2.5	ACM	Medicare	Cohort	moderate	Some additional confounders not adjusted for (e.g. marital status, diet, physical activity)	low	Demographic information on sex, age, race, residential ZIP code, Medicaid eligibility (a low socioeconomic status indicator), and date of death were obtained from the denominator file for each Medicare beneficiary annuallyIn addition to the individual-level demographic and Medicaid eligibility data, we also included various geographic and area-level covariates in our analysis.	low	Cox proportional hazards models	moderate	low	We utilized the Medicare denominator file from the Centers for Medicare and Medicaid Services (CMS), a publicly available privacy-protected national database.	low	low	The monthly mean PM2.5 total mass concentrations were calculated using satellite retrievals of aerosol optical depth and a chemical transport model (CTM) and then statistically integrated with 3364 ground-based PM2.5 observations using geographically weighted regression.	low	Same exposure method used throughout the study.	low	The monthly mean PM2.5 total mass concentrations were calculated….	low	Not available for assessment as within-subject variance was not measured.	low	low	date of death were obtained from the denominator file for each Medicare beneficiary annually, and each beneficiary was assigned a unique ID to enable tracking over time.	low	Not classified by ICD codes, but all-cause mortality unlikely to be biased by exposure status	low	Same method of outcome assessment for all groups	low	low	No data on missing outcomes, but estimates are unlikely to be biased for this reason.	low	No data on missing exposures, but estimates are unlikely to be biased for this reason.	low	low	Estimated risks reported for all exposures and outcomes listed in the objective	low
B314	Hayes 2020	PM2.5	CIRC	NIH-AARP Diet and Health	Cohort	low	All critical and additional confounders adjusted for	moderate	A baseline questionnaire to assess diet, physical activity and medical history was mailed to 3.5 million American Association of Retired Persons members and was satisfactorily completed by 566 398 individuals aged 50 to 71 years.	low	Cox proportional hazards models	moderate	low	members of the American Association of Retired Persons residing in six US states	low	low	PM2.5 exposure estimates were based on a spatio-temporal prediction model recently developed by Kim et al. for the continental USA, 1980–2010.	low	Same exposure method used throughout the study.	low	The models used time-dependent exposures	low	Not available for assessment as within-subject variance was not measured.	low	low	Vital status was determined by annual linkage to the Social Security Administration Death Master File, linkage to cancer registries, and by responses to follow-up questionnaires and other mailings to study participants.	low	We used the International Statistical Classification of Diseases, 10th Revision	low	Same method of outcome assessment for all groups	low	low	No data on missing outcomes, but participants excluded for any reason represent less than 0.1%.	low	missing PM2.5 data (n=182) represents less than 0.05% of the participants	low	low	Estimated risks reported for all exposures and outcomes listed in the objective	low
B314	Hayes 2020	PM2.5	IHD	NIH-AARP Diet and Health	Cohort	low	All critical and additional confounders adjusted for	moderate	A baseline questionnaire to assess diet, physical activity and medical history was mailed to 3.5 million American Association of Retired Persons members and was satisfactorily completed by 566 398 individuals aged 50 to 71 years.	low	Cox proportional hazards models	moderate	low	members of the American Association of Retired Persons residing in six US states	low	low	PM2.5 exposure estimates were based on a spatio-temporal prediction model recently developed by Kim et al. for the continental USA, 1980–2010.	low	Same exposure method used throughout the study.	low	The models used time-dependent exposures	low	Not available for assessment as within-subject variance was not measured.	low	low	Vital status was determined by annual linkage to the Social Security Administration Death Master File, linkage to cancer registries, and by responses to follow-up questionnaires and other mailings to study participants.	low	We used the International Statistical Classification of Diseases, 10th Revision	low	Same method of outcome assessment for all groups	low	low	No data on missing outcomes, but participants excluded for any reason represent less than 0.1%.	low	missing PM2.5 data (n=182) represents less than 0.05% of the participants	low	low	Estimated risks reported for all exposures and outcomes listed in the objective	low
B314	Hayes 2020	PM2.5	CeVD	NIH-AARP Diet and Health	Cohort	low	All critical and additional confounders adjusted for	moderate	A baseline questionnaire to assess diet, physical activity and medical history was mailed to 3.5 million American Association of Retired Persons members and was satisfactorily completed by 566 398 individuals aged 50 to 71 years.	low	Cox proportional hazards models	moderate	low	members of the American Association of Retired Persons residing in six US states	low	low	PM2.5 exposure estimates were based on a spatio-temporal prediction model recently developed by Kim et al. for the continental USA, 1980–2010.	low	Same exposure method used throughout the study.	low	The models used time-dependent exposures	low	Not available for assessment as within-subject variance was not measured.	low	low	Vital status was determined by annual linkage to the Social Security Administration Death Master File, linkage to cancer registries, and by responses to follow-up questionnaires and other mailings to study participants.	low	We used the International Statistical Classification of Diseases, 10th Revision	low	Same method of outcome assessment for all groups	low	low	No data on missing outcomes, but participants excluded for any reason represent less than 0.1%.	low	missing PM2.5 data (n=182) represents less than 0.05% of the participants	low	low	Estimated risks reported for all exposures and outcomes listed in the objective	low
B348	Hvidtfeldt 2019	PM10	ACM	DCH	Cohort	moderate	Some additional confounders not adjusted for (e.g. ethnicity)	low	self-administered questionnaire	low	Cox proportional hazards models	moderate	low	Men and women aged 50–64 years residing in the areas of Copenhagen and Aarhus, who were born in Denmark and without a cancer diagnosis at the time of inclusion, were invited.	low	low	The PM, NO2, BC, and O3 concentrations at residential addresses of the cohort members were derived by a high-resolution dispersion modelling system which incorporates contributions from local, urban, and regional sources of precursors to PM, NO2, BC, and O3.	low	Same exposure method used throughout the study.	low	The environmental exposures PM, NO2, BC, O3 and noise were modelled as time-dependent variables	low	Not available for assessment as within-subject variance was not measured.	low	low	We established follow-up based on linkage to the CRS, which includes date of emigration and death, and the Danish Register of Causes of Death	low	ICD-10 codes	low	Same method of outcome assessment for all groups	low	low	No data on participants with missing data due to exposures or outcomes specifically, but less than 15% of participants were excluded due to missing exposures, outcomes or confounders	low	No data on participants with missing data due to exposures or outcomes specifically, but less than 15% of participants were excluded due to missing exposures, outcomes or confounders	low	low	Estimated risks reported for all exposures and outcomes listed in the objective	low
B350	Hwang 2020	PM2.5	ACM	National Health Insurance	Cohort	high	Some critical confounders not adjusted for in the main analysis (BMI)	low	Data on all medical visits for each participant during the follow-up period were retrieved	low	Cox proportional hazards models	high	low	For each study area, we created a study cohort of participants who had (1) lived or worked in the area since the start date of January 1, 2001 and (2) had been in the area until the end of 2016 or died during the follow-up.	low	moderate	No information on the model used to assign exposures, presumably exposures were assigned by proximity or interpolated.	low	Same exposure method used throughout the study.	low	The lifetime exposure of a participant is given by the average of monthly mean PM2.5 concentrations of the area the participant lived or worked in during the period from 12 months before the start date of January 1, 2001	low	Not available for assessment as within-subject variance was not measured.	moderate	low	Data in the registry of beneficiaries comprise a unique encrypted identifier, sex, date of birth and an insured payroll-related amount. The claims data contain diagnoses, prescriptions, and details of inpatient care or outpatient visits.	low	Disease diagnoses are coded using the International Classification of Diseases, Ninth Revision (ICD9).	low	Same method of outcome assessment for all groups	low	low	No data on missing outcomes, but estimates are unlikely to be biased for this reason.	low	No data on missing exposures, but estimates are unlikely to be biased for this reason.	low	low	Estimated risks reported for all exposures and outcomes listed in the objective	low
B355	Hystad 2020	PM2.5	ACM	PURE	Cohort	high	Some critical confounders not adjusted for in the main analysis (BMI)	low	were collected at study enrolment via standardised protocols	low	Cox proportional hazards models	high	low	Within each community, sampling was designed to achieve a broadly representative sample of that community of adults	low	low	PM2·5 estimates were derived using a Bayesian hierarchical model that integrates PM2.5 ground monitor measurements, satellite retrievals of aerosol optical depth, and chemical transport models. 3-year rolling mean PM2·5 estimates were available for 2000, 2005, 2010, and 2011–16 at an approximate spatial resolution of 11 × 11 km.	low	Same exposure method used throughout the study.	low	PM2·5 concentrations for PURE communities were highly correlated (r=0·98) for these different time periods and sensitivity analyses using another PM2·5 prediction model with annual estimates revealed similar results.	low	Not available for assessment as within-subject variance was not measured.	low	low	We contacted participants at least every 3 years to ascertain the occurrence of clinical events and vital status. Up to three attempts were made to interview all households, supplemented with administrative health record information when available	low	ICD-10 codes	low	Same method of outcome assessment for all groups	low	low	No data on missing outcomes, but estimates are unlikely to be biased for this reason.	low	No data on missing exposures, but estimates are unlikely to be biased for this reason.	low	low	Estimated risks reported for all exposures and outcomes listed in the objective	low
B355	Hystad 2020	PM2.5	CIRC	PURE	Cohort	high	Some critical confounders not adjusted for in the main analysis (BMI)	low	were collected at study enrolment via standardised protocols	low	Cox proportional hazards models	high	low	Within each community, sampling was designed to achieve a broadly representative sample of that community of adults	low	low	PM2·5 estimates were derived using a Bayesian hierarchical model that integrates PM2.5 ground monitor measurements, satellite retrievals of aerosol optical depth, and chemical transport models. 3-year rolling mean PM2·5 estimates were available for 2000, 2005, 2010, and 2011–16 at an approximate spatial resolution of 11 × 11 km.	low	Same exposure method used throughout the study.	low	PM2·5 concentrations for PURE communities were highly correlated (r=0·98) for these different time periods and sensitivity analyses using another PM2·5 prediction model with annual estimates revealed similar results.	low	Not available for assessment as within-subject variance was not measured.	low	low	We contacted participants at least every 3 years to ascertain the occurrence of clinical events and vital status. Up to three attempts were made to interview all households, supplemented with administrative health record information when available	low	ICD-10 codes	low	Same method of outcome assessment for all groups	low	low	No data on missing outcomes, but estimates are unlikely to be biased for this reason.	low	No data on missing exposures, but estimates are unlikely to be biased for this reason.	low	low	Estimated risks reported for all exposures and outcomes listed in the objective	low
B367	Jalali 2021	PM2.5	ACM	ICS	Cohort	moderate	Some additional confounders not adjusted for (e.g. ethnicity)	low	questionnaire	low	Cox proportional hazards models	moderate	low	ICS is a population-based, longitudinal study that targets 6504 adults living in urban and rural areas from three counties in central Iran	low	low	A satellite-based spatiotemporal model with a spatial resolution of 1 × 1 km was utilized to measure ambient PM2.5 levels. PM2.5 modeling refers to Land Use Regression (LUR) models	low	Same exposure method used throughout the study.	low	three-year rolling average of PM2·5 estimates was available in 2001, 2007, and 2013 with an approximate resolution of 1 × 1 km.	low	Not available for assessment as within-subject variance was not measured.	low	low	In the event of death, hospitalization, or neurological symptoms, the date of the event and the physician’s diagnosis must be taken into account. In case of any event, the questionnaire was reviewed along with relevant health records. In the case of out-of-hospital deaths, death certificates from the provincial mortality database were obtained and a verbal autopsy was performed by a specialist nu…	moderate	There is no information on the coding of mortality, but this is not expected to bias the classification for all-cause mortality.	low	Same method of outcome assessment for all groups	moderate	low	No data on missing outcomes, but estimates are unlikely to be biased for this reason.	low	No data on missing exposures, but estimates are unlikely to be biased for this reason.	low	low	Estimated risks reported for all exposures and outcomes listed in the objective	low
B367	Jalali 2021	PM2.5	CIRC	ICS	Cohort	moderate	Some additional confounders not adjusted for (e.g. ethnicity)	low	questionnaire	low	Cox proportional hazards models	moderate	low	ICS is a population-based, longitudinal study that targets 6504 adults living in urban and rural areas from three counties in central Iran	low	low	A satellite-based spatiotemporal model with a spatial resolution of 1 × 1 km was utilized to measure ambient PM2.5 levels. PM2.5 modeling refers to Land Use Regression (LUR) models	low	Same exposure method used throughout the study.	low	three-year rolling average of PM2·5 estimates was available in 2001, 2007, and 2013 with an approximate resolution of 1 × 1 km.	low	Not available for assessment as within-subject variance was not measured.	low	low	In the event of death, hospitalization, or neurological symptoms, the date of the event and the physician’s diagnosis must be taken into account. In case of any event, the questionnaire was reviewed along with relevant health records. In the case of out-of-hospital deaths, death certificates from the provincial mortality database were obtained and a verbal autopsy was performed by a specialist nu…	high	No information on coding	low	Same method of outcome assessment for all groups	high	low	No data on missing outcomes, but estimates are unlikely to be biased for this reason.	low	No data on missing exposures, but estimates are unlikely to be biased for this reason.	low	low	Estimated risks reported for all exposures and outcomes listed in the objective	low
B400	Kazemiparkouhi 2022	PM2.5	RESP	Medicare	Cohort	moderate	Some additional confounders not adjusted for (e.g. marital status)	moderate	We obtained behavioral covariate data from the Selected Metropolitan/Micropolitan Area Risk Trends of the Behavioral Risk Factor Surveillance System (BRFSS).... Note that BRFSS factors were available for a subset of our cohort	low	Cox proportional hazards models	moderate	low	We compiled enrollment data from 15.4 million Medicare beneficiaries aged 65 to 120 years residing within 12 miles of a PM2.5 component monitor in the conterminous US between December 2000 and 2008 from the Centers for Medicare and Medicaid Services.	low	low	We considered 317 stationary air monitors (SAM) that had 24-hr average measurements for 4 + calendar years... and at least one Medicare beneficiary who live in ZIP codes with a geographic centroid within a 12-mile radius of that monitor…	low	Same exposure method used throughout the study.	low	we assessed the impact of exposure windows, running additional models for 2–5 year moving averages using data from 2005 to 2008, for which 5-year moving average PM2.5 constituent data were available.	low	Not available for assessment as within-subject variance was not measured.	low	low	For each enrollee, we obtained beneficiary-specific information on date of birth, sex, race, ZIP code of residence, and survival.	low	Using the International Classification of Disease codes 10th version from the National Death Index, we extracted mortality from non-accidental and accidental causes…	low	Same method of outcome assessment for all groups	low	low	No data on missing outcomes, but estimates are unlikely to be biased for this reason.	low	No data on missing exposures, but estimates are unlikely to be biased for this reason.	low	low	Estimated risks reported for all exposures and outcomes listed in the objective	low
B407	Kim 2021	PM10	CIRC	KNHANES-M	Cohort	moderate	Some additional confounders not adjusted for (e.g. diet, ethnicity)	low	KNHANES collects a number of variables regarding participants’ demographic, social, health and nutritional status from three component surveys: the health interview, health examination and nutrition survey (Kweon et al., 2014)	low	Cox proportional hazards models	moderate	low	The target population of KNHANES comprises non-institutionalized Korean citizens residing in Korea. The sampling plan follows a multi-stage clustered probability design (Kweon et al., 2014)	low	moderate	Since the smallest level of residence of subjects in the KNHANES available was the district (an administrative unit below the city), district-specific exposure metrics of PM10, SO2, and NO2 from 2005 to 2016 were linked to study subjects through their residential address reported during the surveys	low	Same exposure method used throughout the study.	low	A time scale of the analysis was calendar time (day) and a baseline hazard was time-varying so that unmeasured confounding over calendar time (e.g., seasonality) was automatically adjusted	low	Not available for assessment as within-subject variance was not measured.	moderate	low	The KNHANES-M consists of approximately 90% of the KNHANES IV–VI (2007–2015) subjects whose records had been linked with death certificates with their consent.	low	The dates of all-cause death (International Classification of Disease 10th revision (ICD-10), A00-R99), cardiovascular death (ICD-10, I00-99), and respiratory death (ICD-10, J00-99) were identified from 2007 to 2016.	low	Same method of outcome assessment for all groups	low	low	No data on missing outcomes, but estimates are unlikely to be biased for this reason.	low	We treated daily average values of air pollutants as missing if they were calculated for less than 75% of the hourly values: approximately 4% of the values were missing. These values were imputed as annual averages.	low	low	Estimated risks reported for all exposures and outcomes listed in the objective	low
B407	Kim 2021	PM10	RESP	KNHANES-M	Cohort	moderate	Some additional confounders not adjusted for (e.g. diet, ethnicity)	low	KNHANES collects a number of variables regarding participants’ demographic, social, health and nutritional status from three component surveys: the health interview, health examination and nutrition survey (Kweon et al., 2014)	low	Cox proportional hazards models	moderate	low	The target population of KNHANES comprises non-institutionalized Korean citizens residing in Korea. The sampling plan follows a multi-stage clustered probability design (Kweon et al., 2014)	low	moderate	Since the smallest level of residence of subjects in the KNHANES available was the district (an administrative unit below the city), district-specific exposure metrics of PM10, SO2, and NO2 from 2005 to 2016 were linked to study subjects through their residential address reported during the surveys	low	Same exposure method used throughout the study.	low	A time scale of the analysis was calendar time (day) and a baseline hazard was time-varying so that unmeasured confounding over calendar time (e.g., seasonality) was automatically adjusted	low	Not available for assessment as within-subject variance was not measured.	moderate	low	The KNHANES-M consists of approximately 90% of the KNHANES IV–VI (2007–2015) subjects whose records had been linked with death certificates with their consent.	low	The dates of all-cause death (International Classification of Disease 10th revision (ICD-10), A00-R99), cardiovascular death (ICD-10, I00-99), and respiratory death (ICD-10, J00-99) were identified from 2007 to 2016.	low	Same method of outcome assessment for all groups	low	low	No data on missing outcomes, but estimates are unlikely to be biased for this reason.	low	We treated daily average values of air pollutants as missing if they were calculated for less than 75% of the hourly values: approximately 4% of the values were missing. These values were imputed as annual averages.	low	low	Estimated risks reported for all exposures and outcomes listed in the objective	low
B410	Kim 2020	PM2.5	ACM	NHIS-NSC	Cohort	moderate	Some additional confounders not adjusted for (e.g. diet, ethnicity, marital status)	low	Past medical histories were analyzed using medical claim data with ICD-10 codes (Supplementary Table 1) and using questionnaires regarding disease history and measurements of blood pressure and fasting blood glucose levels collected during health examinations.	low	Cox proportional hazards models	moderate	low	Adults over 18 years of age who received a National Health Examination at least once between 2009 and 2013 (n = 506,805) among the total population (n = 1,025,340) were included in the NHIS-NSC (NHIS-2016-2-189)	low	moderate	The nearest monitor to each residence was identified and used to assess the average annual pollutant concentration for each study subject	low	Same exposure method used throughout the study.	low	Mortality events were analyzed with geographically-based long-term average of each air pollutant concentration during the study period for each subject.	low	Not available for assessment as within-subject variance was not measured.	moderate	low	The death registration database of the Korea National Statistical Office, which includes the date and cause of death, was linked with the NHIS cohort database. Every subject in the sample cohort was linked using Korean social security numbers, and all social security numbers were deleted after constructing the cohort by assigning serial numbers to each subject to prevent leakage of personal infor…	low	… medical claims including information on diagnoses based on the 10th revision of the International Classification of Disease (ICD-10) codes	low	Same method of outcome assessment for all groups	low	low	No data on missing outcomes, but estimates are unlikely to be biased for this reason.	low	No data on missing exposures, but estimates are unlikely to be biased for this reason.	low	low	Estimated risks reported for all exposures and outcomes listed in the objective	low
B410	Kim 2020	PM2.5	CIRC	NHIS-NSC	Cohort	moderate	Some additional confounders not adjusted for (e.g. diet, ethnicity, marital status)	low	Past medical histories were analyzed using medical claim data with ICD-10 codes (Supplementary Table 1) and using questionnaires regarding disease history and measurements of blood pressure and fasting blood glucose levels collected during health examinations.	low	Cox proportional hazards models	moderate	low	Adults over 18 years of age who received a National Health Examination at least once between 2009 and 2013 (n = 506,805) among the total population (n = 1,025,340) were included in the NHIS-NSC (NHIS-2016-2-189)	low	moderate	The nearest monitor to each residence was identified and used to assess the average annual pollutant concentration for each study subject	low	Same exposure method used throughout the study.	low	Mortality events were analyzed with geographically-based long-term average of each air pollutant concentration during the study period for each subject.	low	Not available for assessment as within-subject variance was not measured.	moderate	low	The death registration database of the Korea National Statistical Office, which includes the date and cause of death, was linked with the NHIS cohort database. Every subject in the sample cohort was linked using Korean social security numbers, and all social security numbers were deleted after constructing the cohort by assigning serial numbers to each subject to prevent leakage of personal infor…	low	… medical claims including information on diagnoses based on the 10th revision of the International Classification of Disease (ICD-10) codes	low	Same method of outcome assessment for all groups	low	low	No data on missing outcomes, but estimates are unlikely to be biased for this reason.	low	No data on missing exposures, but estimates are unlikely to be biased for this reason.	low	low	Estimated risks reported for all exposures and outcomes listed in the objective	low
B418	Klompmaker 2020	PM2.5	ACM	DNHS	Cohort	moderate	Some additional confounders not adjusted for (e.g. diet, ethnicity)	low	Dutch national health survey (Public Health Monitor, PHM (Gezondheidsmonitor Volwassenen GGD-en, CBS en RIVM 2012)) that covered issues related to personal characteristics, lifestyle and socio-economic status (SES)	low	Cox proportional hazards models	moderate	low	We linked the PHM to the Dutch longitudinal mortality database, with a follow-up period from 1 January 2013 until 31 December 2017 that has been provided by Statistics Netherlands (CBS).	low	low	For each home address, long-term average concentrations of particulate matter [including particulate matter with aerodynamic diameter ≤10 μm (PM10), particulate matter with aerodynamic diameter between 10 and 2.5 μm (PMcoarse), particulate matter with aerodynamic diameter ≤2.5 μm (PM2.5), PM2.5absorbance (PM2.5abs), a marker of black carbon] and nitrogen dioxide (NO2) were assessed by land-use re…	low	Same exposure method used throughout the study.	low	Moreover, all environmental exposures were assessed between 2009 and 2011, i.e. relatively closely before the time the survey was conducted (2012).	low	Not available for assessment as within-subject variance was not measured.	low	low	From 2013, Statistics Netherlands (CBS) switched from manual coding of mortality statistics to an automatic system (IRIS) for the selection of the underlying cause of death. IRIS automatically selects the underlying cause of death when multiple causes of death are reported based on internationally agreed decision tables.	low	We selected non-accidental mortality [International Classification of Diseases, 10th Revision (ICD-10) codes: A00-R99], circulatory disease mortality (I00-I99), respiratory disease mortality (J00-J99), lung cancer mortality (C34) and neurodegenerative disease mortality [including dementia (F00-F03), motor neuron disease (G12.2), Parkinson (G20-G22), Alzheimer (G30), MS (G35)] as our main outcomes…	low	Same method of outcome assessment for all groups	low	low	No data on missing outcomes, but estimates are unlikely to be biased for this reason.	low	No data on missing exposures, but estimates are unlikely to be biased for this reason.	low	low	Estimated risks reported for all exposures and outcomes listed in the objective	low
B418	Klompmaker 2020	PM2.5	CIRC	DNHS	Cohort	moderate	Some additional confounders not adjusted for (e.g. diet, ethnicity)	low	Dutch national health survey (Public Health Monitor, PHM (Gezondheidsmonitor Volwassenen GGD-en, CBS en RIVM 2012)) that covered issues related to personal characteristics, lifestyle and socio-economic status (SES)	low	Cox proportional hazards models	moderate	low	We linked the PHM to the Dutch longitudinal mortality database, with a follow-up period from 1 January 2013 until 31 December 2017 that has been provided by Statistics Netherlands (CBS).	low	low	For each home address, long-term average concentrations of particulate matter [including particulate matter with aerodynamic diameter ≤10 μm (PM10), particulate matter with aerodynamic diameter between 10 and 2.5 μm (PMcoarse), particulate matter with aerodynamic diameter ≤2.5 μm (PM2.5), PM2.5absorbance (PM2.5abs), a marker of black carbon] and nitrogen dioxide (NO2) were assessed by land-use re…	low	Same exposure method used throughout the study.	low	Moreover, all environmental exposures were assessed between 2009 and 2011, i.e. relatively closely before the time the survey was conducted (2012).	low	Not available for assessment as within-subject variance was not measured.	low	low	From 2013, Statistics Netherlands (CBS) switched from manual coding of mortality statistics to an automatic system (IRIS) for the selection of the underlying cause of death. IRIS automatically selects the underlying cause of death when multiple causes of death are reported based on internationally agreed decision tables.	low	We selected non-accidental mortality [International Classification of Diseases, 10th Revision (ICD-10) codes: A00-R99], circulatory disease mortality (I00-I99), respiratory disease mortality (J00-J99), lung cancer mortality (C34) and neurodegenerative disease mortality [including dementia (F00-F03), motor neuron disease (G12.2), Parkinson (G20-G22), Alzheimer (G30), MS (G35)] as our main outcomes…	low	Same method of outcome assessment for all groups	low	low	No data on missing outcomes, but estimates are unlikely to be biased for this reason.	low	No data on missing exposures, but estimates are unlikely to be biased for this reason.	low	low	Estimated risks reported for all exposures and outcomes listed in the objective	low
B418	Klompmaker 2020	PM2.5	RESP	DNHS	Cohort	moderate	Some additional confounders not adjusted for (e.g. diet, ethnicity)	low	Dutch national health survey (Public Health Monitor, PHM (Gezondheidsmonitor Volwassenen GGD-en, CBS en RIVM 2012)) that covered issues related to personal characteristics, lifestyle and socio-economic status (SES)	low	Cox proportional hazards models	moderate	low	We linked the PHM to the Dutch longitudinal mortality database, with a follow-up period from 1 January 2013 until 31 December 2017 that has been provided by Statistics Netherlands (CBS).	low	low	For each home address, long-term average concentrations of particulate matter [including particulate matter with aerodynamic diameter ≤10 μm (PM10), particulate matter with aerodynamic diameter between 10 and 2.5 μm (PMcoarse), particulate matter with aerodynamic diameter ≤2.5 μm (PM2.5), PM2.5absorbance (PM2.5abs), a marker of black carbon] and nitrogen dioxide (NO2) were assessed by land-use re…	low	Same exposure method used throughout the study.	low	Moreover, all environmental exposures were assessed between 2009 and 2011, i.e. relatively closely before the time the survey was conducted (2012).	low	Not available for assessment as within-subject variance was not measured.	low	low	From 2013, Statistics Netherlands (CBS) switched from manual coding of mortality statistics to an automatic system (IRIS) for the selection of the underlying cause of death. IRIS automatically selects the underlying cause of death when multiple causes of death are reported based on internationally agreed decision tables.	low	We selected non-accidental mortality [International Classification of Diseases, 10th Revision (ICD-10) codes: A00-R99], circulatory disease mortality (I00-I99), respiratory disease mortality (J00-J99), lung cancer mortality (C34) and neurodegenerative disease mortality [including dementia (F00-F03), motor neuron disease (G12.2), Parkinson (G20-G22), Alzheimer (G30), MS (G35)] as our main outcomes…	low	Same method of outcome assessment for all groups	low	low	No data on missing outcomes, but estimates are unlikely to be biased for this reason.	low	No data on missing exposures, but estimates are unlikely to be biased for this reason.	low	low	Estimated risks reported for all exposures and outcomes listed in the objective	low
B418	Klompmaker 2020	PM2.5	LC	DNHS	Cohort	moderate	Some additional confounders not adjusted for (e.g. diet, ethnicity)	low	Dutch national health survey (Public Health Monitor, PHM (Gezondheidsmonitor Volwassenen GGD-en, CBS en RIVM 2012)) that covered issues related to personal characteristics, lifestyle and socio-economic status (SES)	low	Cox proportional hazards models	moderate	low	We linked the PHM to the Dutch longitudinal mortality database, with a follow-up period from 1 January 2013 until 31 December 2017 that has been provided by Statistics Netherlands (CBS).	low	low	For each home address, long-term average concentrations of particulate matter [including particulate matter with aerodynamic diameter ≤10 μm (PM10), particulate matter with aerodynamic diameter between 10 and 2.5 μm (PMcoarse), particulate matter with aerodynamic diameter ≤2.5 μm (PM2.5), PM2.5absorbance (PM2.5abs), a marker of black carbon] and nitrogen dioxide (NO2) were assessed by land-use re…	low	Same exposure method used throughout the study.	low	Moreover, all environmental exposures were assessed between 2009 and 2011, i.e. relatively closely before the time the survey was conducted (2012).	low	Not available for assessment as within-subject variance was not measured.	low	low	From 2013, Statistics Netherlands (CBS) switched from manual coding of mortality statistics to an automatic system (IRIS) for the selection of the underlying cause of death. IRIS automatically selects the underlying cause of death when multiple causes of death are reported based on internationally agreed decision tables.	low	We selected non-accidental mortality [International Classification of Diseases, 10th Revision (ICD-10) codes: A00-R99], circulatory disease mortality (I00-I99), respiratory disease mortality (J00-J99), lung cancer mortality (C34) and neurodegenerative disease mortality [including dementia (F00-F03), motor neuron disease (G12.2), Parkinson (G20-G22), Alzheimer (G30), MS (G35)] as our main outcomes…	low	Same method of outcome assessment for all groups	low	low	No data on missing outcomes, but estimates are unlikely to be biased for this reason.	low	No data on missing exposures, but estimates are unlikely to be biased for this reason.	low	low	Estimated risks reported for all exposures and outcomes listed in the objective	low
B418	Klompmaker 2020	PM10	ACM	DNHS	Cohort	moderate	Some additional confounders not adjusted for (e.g. diet, ethnicity)	low	Dutch national health survey (Public Health Monitor, PHM (Gezondheidsmonitor Volwassenen GGD-en, CBS en RIVM 2012)) that covered issues related to personal characteristics, lifestyle and socio-economic status (SES)	low	Cox proportional hazards models	moderate	low	We linked the PHM to the Dutch longitudinal mortality database, with a follow-up period from 1 January 2013 until 31 December 2017 that has been provided by Statistics Netherlands (CBS).	low	low	For each home address, long-term average concentrations of particulate matter [including particulate matter with aerodynamic diameter ≤10 μm (PM10), particulate matter with aerodynamic diameter between 10 and 2.5 μm (PMcoarse), particulate matter with aerodynamic diameter ≤2.5 μm (PM2.5), PM2.5absorbance (PM2.5abs), a marker of black carbon] and nitrogen dioxide (NO2) were assessed by land-use re…	low	Same exposure method used throughout the study.	low	Moreover, all environmental exposures were assessed between 2009 and 2011, i.e. relatively closely before the time the survey was conducted (2012).	low	Not available for assessment as within-subject variance was not measured.	low	low	From 2013, Statistics Netherlands (CBS) switched from manual coding of mortality statistics to an automatic system (IRIS) for the selection of the underlying cause of death. IRIS automatically selects the underlying cause of death when multiple causes of death are reported based on internationally agreed decision tables.	low	We selected non-accidental mortality [International Classification of Diseases, 10th Revision (ICD-10) codes: A00-R99], circulatory disease mortality (I00-I99), respiratory disease mortality (J00-J99), lung cancer mortality (C34) and neurodegenerative disease mortality [including dementia (F00-F03), motor neuron disease (G12.2), Parkinson (G20-G22), Alzheimer (G30), MS (G35)] as our main outcomes…	low	Same method of outcome assessment for all groups	low	low	No data on missing outcomes, but estimates are unlikely to be biased for this reason.	low	No data on missing exposures, but estimates are unlikely to be biased for this reason.	low	low	Estimated risks reported for all exposures and outcomes listed in the objective	low
B418	Klompmaker 2020	PM10	CIRC	DNHS	Cohort	moderate	Some additional confounders not adjusted for (e.g. diet, ethnicity)	low	Dutch national health survey (Public Health Monitor, PHM (Gezondheidsmonitor Volwassenen GGD-en, CBS en RIVM 2012)) that covered issues related to personal characteristics, lifestyle and socio-economic status (SES)	low	Cox proportional hazards models	moderate	low	We linked the PHM to the Dutch longitudinal mortality database, with a follow-up period from 1 January 2013 until 31 December 2017 that has been provided by Statistics Netherlands (CBS).	low	low	For each home address, long-term average concentrations of particulate matter [including particulate matter with aerodynamic diameter ≤10 μm (PM10), particulate matter with aerodynamic diameter between 10 and 2.5 μm (PMcoarse), particulate matter with aerodynamic diameter ≤2.5 μm (PM2.5), PM2.5absorbance (PM2.5abs), a marker of black carbon] and nitrogen dioxide (NO2) were assessed by land-use re…	low	Same exposure method used throughout the study.	low	Moreover, all environmental exposures were assessed between 2009 and 2011, i.e. relatively closely before the time the survey was conducted (2012).	low	Not available for assessment as within-subject variance was not measured.	low	low	From 2013, Statistics Netherlands (CBS) switched from manual coding of mortality statistics to an automatic system (IRIS) for the selection of the underlying cause of death. IRIS automatically selects the underlying cause of death when multiple causes of death are reported based on internationally agreed decision tables.	low	We selected non-accidental mortality [International Classification of Diseases, 10th Revision (ICD-10) codes: A00-R99], circulatory disease mortality (I00-I99), respiratory disease mortality (J00-J99), lung cancer mortality (C34) and neurodegenerative disease mortality [including dementia (F00-F03), motor neuron disease (G12.2), Parkinson (G20-G22), Alzheimer (G30), MS (G35)] as our main outcomes…	low	Same method of outcome assessment for all groups	low	low	No data on missing outcomes, but estimates are unlikely to be biased for this reason.	low	No data on missing exposures, but estimates are unlikely to be biased for this reason.	low	low	Estimated risks reported for all exposures and outcomes listed in the objective	low
B418	Klompmaker 2020	PM10	RESP	DNHS	Cohort	moderate	Some additional confounders not adjusted for (e.g. diet, ethnicity)	low	Dutch national health survey (Public Health Monitor, PHM (Gezondheidsmonitor Volwassenen GGD-en, CBS en RIVM 2012)) that covered issues related to personal characteristics, lifestyle and socio-economic status (SES)	low	Cox proportional hazards models	moderate	low	We linked the PHM to the Dutch longitudinal mortality database, with a follow-up period from 1 January 2013 until 31 December 2017 that has been provided by Statistics Netherlands (CBS).	low	low	For each home address, long-term average concentrations of particulate matter [including particulate matter with aerodynamic diameter ≤10 μm (PM10), particulate matter with aerodynamic diameter between 10 and 2.5 μm (PMcoarse), particulate matter with aerodynamic diameter ≤2.5 μm (PM2.5), PM2.5absorbance (PM2.5abs), a marker of black carbon] and nitrogen dioxide (NO2) were assessed by land-use re…	low	Same exposure method used throughout the study.	low	Moreover, all environmental exposures were assessed between 2009 and 2011, i.e. relatively closely before the time the survey was conducted (2012).	low	Not available for assessment as within-subject variance was not measured.	low	low	From 2013, Statistics Netherlands (CBS) switched from manual coding of mortality statistics to an automatic system (IRIS) for the selection of the underlying cause of death. IRIS automatically selects the underlying cause of death when multiple causes of death are reported based on internationally agreed decision tables.	low	We selected non-accidental mortality [International Classification of Diseases, 10th Revision (ICD-10) codes: A00-R99], circulatory disease mortality (I00-I99), respiratory disease mortality (J00-J99), lung cancer mortality (C34) and neurodegenerative disease mortality [including dementia (F00-F03), motor neuron disease (G12.2), Parkinson (G20-G22), Alzheimer (G30), MS (G35)] as our main outcomes…	low	Same method of outcome assessment for all groups	low	low	No data on missing outcomes, but estimates are unlikely to be biased for this reason.	low	No data on missing exposures, but estimates are unlikely to be biased for this reason.	low	low	Estimated risks reported for all exposures and outcomes listed in the objective	low
B418	Klompmaker 2020	PM10	LC	DNHS	Cohort	moderate	Some additional confounders not adjusted for (e.g. diet, ethnicity)	low	Dutch national health survey (Public Health Monitor, PHM (Gezondheidsmonitor Volwassenen GGD-en, CBS en RIVM 2012)) that covered issues related to personal characteristics, lifestyle and socio-economic status (SES)	low	Cox proportional hazards models	moderate	low	We linked the PHM to the Dutch longitudinal mortality database, with a follow-up period from 1 January 2013 until 31 December 2017 that has been provided by Statistics Netherlands (CBS).	low	low	For each home address, long-term average concentrations of particulate matter [including particulate matter with aerodynamic diameter ≤10 μm (PM10), particulate matter with aerodynamic diameter between 10 and 2.5 μm (PMcoarse), particulate matter with aerodynamic diameter ≤2.5 μm (PM2.5), PM2.5absorbance (PM2.5abs), a marker of black carbon] and nitrogen dioxide (NO2) were assessed by land-use re…	low	Same exposure method used throughout the study.	low	Moreover, all environmental exposures were assessed between 2009 and 2011, i.e. relatively closely before the time the survey was conducted (2012).	low	Not available for assessment as within-subject variance was not measured.	low	low	From 2013, Statistics Netherlands (CBS) switched from manual coding of mortality statistics to an automatic system (IRIS) for the selection of the underlying cause of death. IRIS automatically selects the underlying cause of death when multiple causes of death are reported based on internationally agreed decision tables.	low	We selected non-accidental mortality [International Classification of Diseases, 10th Revision (ICD-10) codes: A00-R99], circulatory disease mortality (I00-I99), respiratory disease mortality (J00-J99), lung cancer mortality (C34) and neurodegenerative disease mortality [including dementia (F00-F03), motor neuron disease (G12.2), Parkinson (G20-G22), Alzheimer (G30), MS (G35)] as our main outcomes…	low	Same method of outcome assessment for all groups	low	low	No data on missing outcomes, but estimates are unlikely to be biased for this reason.	low	No data on missing exposures, but estimates are unlikely to be biased for this reason.	low	low	Estimated risks reported for all exposures and outcomes listed in the objective	low
B420	Klompmaker 2021	PM2.5	IHD	Dutch administrative	Cohort	moderate	Smoking and BMI were adjusted using an indirect technique. Some additional confounders not adjusted for (e.g. diet, ethnicity)	low	The cohort was compiled based on data from several databases from Statistics Netherlands (CBS), including the longitudinal mortality registry for follow-up, individual covariates (such as sex, marital status, region of origin and standardized household income) and regional socioeconomic status (SES) covariates.	low	Cox proportional hazards models	moderate	low	We created an administrative cohort that includes the full Dutch population aged 30 + , on January 1, 2013.	low	low	Particulate matter with aerodynamic diameter ≤ 2.5 μm (PM2.5) and nitrogen dioxide (NO2) concentrations were estimated with national land-use regression (LUR), Europewide hybrid and dispersion models.	low	Same exposure method used throughout the study.	low	Long-term average concentrations of PM10, Pmcoarse and two Oxidative Potential (OP) metrics, electron spin resonance (OPESR) and dithiothreitol (OPDTT), were estimated by national LUR models	low	Not available for assessment as within-subject variance was not measured.	low	low	The cohort was compiled based on data from several databases from Statistics Netherlands (CBS), including the longitudinal mortality registry for follow-up…	low	We selected non-accidental mortality [International Classification of Diseases, 10th Revision (ICD-10) codes: A00-R99], circulatory disease mortality (I00-I99), respiratory disease mortality (J00-J99), lung cancer mortality (C34)…	low	Same method of outcome assessment for all groups	low	low	No data on missing outcomes, but estimates are unlikely to be biased for this reason.	low	Furthermore, we excluded subjects with missing exposure data, resulting in a study population of 10,481,566 subjects (less than 1% missing data)	low	low	Estimated risks reported for all exposures and outcomes listed in the objective	low
B420	Klompmaker 2021	PM2.5	CeVD	Dutch administrative	Cohort	moderate	Smoking and BMI were adjusted using an indirect technique. Some additional confounders not adjusted for (e.g. diet, ethnicity)	low	The cohort was compiled based on data from several databases from Statistics Netherlands (CBS), including the longitudinal mortality registry for follow-up, individual covariates (such as sex, marital status, region of origin and standardized household income) and regional socioeconomic status (SES) covariates.	low	Cox proportional hazards models	moderate	low	We created an administrative cohort that includes the full Dutch population aged 30 + , on January 1, 2013.	low	low	Particulate matter with aerodynamic diameter ≤ 2.5 μm (PM2.5) and nitrogen dioxide (NO2) concentrations were estimated with national land-use regression (LUR), Europewide hybrid and dispersion models.	low	Same exposure method used throughout the study.	low	Long-term average concentrations of PM10, Pmcoarse and two Oxidative Potential (OP) metrics, electron spin resonance (OPESR) and dithiothreitol (OPDTT), were estimated by national LUR models	low	Not available for assessment as within-subject variance was not measured.	low	low	The cohort was compiled based on data from several databases from Statistics Netherlands (CBS), including the longitudinal mortality registry for follow-up…	low	We selected non-accidental mortality [International Classification of Diseases, 10th Revision (ICD-10) codes: A00-R99], circulatory disease mortality (I00-I99), respiratory disease mortality (J00-J99), lung cancer mortality (C34)…	low	Same method of outcome assessment for all groups	low	low	No data on missing outcomes, but estimates are unlikely to be biased for this reason.	low	Furthermore, we excluded subjects with missing exposure data, resulting in a study population of 10,481,566 subjects (less than 1% missing data)	low	low	Estimated risks reported for all exposures and outcomes listed in the objective	low
B420	Klompmaker 2021	PM10	IHD	Dutch administrative	Cohort	moderate	Smoking and BMI were adjusted using an indirect technique. Some additional confounders not adjusted for (e.g. diet, ethnicity)	low	The cohort was compiled based on data from several databases from Statistics Netherlands (CBS), including the longitudinal mortality registry for follow-up, individual covariates (such as sex, marital status, region of origin and standardized household income) and regional socioeconomic status (SES) covariates.	low	Cox proportional hazards models	moderate	low	We created an administrative cohort that includes the full Dutch population aged 30 + , on January 1, 2013.	low	low	Particulate matter with aerodynamic diameter ≤ 2.5 μm (PM2.5) and nitrogen dioxide (NO2) concentrations were estimated with national land-use regression (LUR), Europewide hybrid and dispersion models.	low	Same exposure method used throughout the study.	low	Long-term average concentrations of PM10, Pmcoarse and two Oxidative Potential (OP) metrics, electron spin resonance (OPESR) and dithiothreitol (OPDTT), were estimated by national LUR models	low	Not available for assessment as within-subject variance was not measured.	low	low	The cohort was compiled based on data from several databases from Statistics Netherlands (CBS), including the longitudinal mortality registry for follow-up…	low	We selected non-accidental mortality [International Classification of Diseases, 10th Revision (ICD-10) codes: A00-R99], circulatory disease mortality (I00-I99), respiratory disease mortality (J00-J99), lung cancer mortality (C34)…	low	Same method of outcome assessment for all groups	low	low	No data on missing outcomes, but estimates are unlikely to be biased for this reason.	low	Furthermore, we excluded subjects with missing exposure data, resulting in a study population of 10,481,566 subjects (less than 1% missing data)	low	low	Estimated risks reported for all exposures and outcomes listed in the objective	low
B420	Klompmaker 2021	PM10	CeVD	Dutch administrative	Cohort	moderate	Smoking and BMI were adjusted using an indirect technique. Some additional confounders not adjusted for (e.g. diet, ethnicity)	low	The cohort was compiled based on data from several databases from Statistics Netherlands (CBS), including the longitudinal mortality registry for follow-up, individual covariates (such as sex, marital status, region of origin and standardized household income) and regional socioeconomic status (SES) covariates.	low	Cox proportional hazards models	moderate	low	We created an administrative cohort that includes the full Dutch population aged 30 + , on January 1, 2013.	low	low	Particulate matter with aerodynamic diameter ≤ 2.5 μm (PM2.5) and nitrogen dioxide (NO2) concentrations were estimated with national land-use regression (LUR), Europewide hybrid and dispersion models.	low	Same exposure method used throughout the study.	low	Long-term average concentrations of PM10, Pmcoarse and two Oxidative Potential (OP) metrics, electron spin resonance (OPESR) and dithiothreitol (OPDTT), were estimated by national LUR models	low	Not available for assessment as within-subject variance was not measured.	low	low	The cohort was compiled based on data from several databases from Statistics Netherlands (CBS), including the longitudinal mortality registry for follow-up…	low	We selected non-accidental mortality [International Classification of Diseases, 10th Revision (ICD-10) codes: A00-R99], circulatory disease mortality (I00-I99), respiratory disease mortality (J00-J99), lung cancer mortality (C34)…	low	Same method of outcome assessment for all groups	low	low	No data on missing outcomes, but estimates are unlikely to be biased for this reason.	low	Furthermore, we excluded subjects with missing exposure data, resulting in a study population of 10,481,566 subjects (less than 1% missing data)	low	low	Estimated risks reported for all exposures and outcomes listed in the objective	low
B428	Kulick 2023	PM2.5	CeVD	WHI	Cohort	low	All critical and additional confounders adjusted for	low	self-reported standardized questionnaires at enrollment.	low	Cox proportional hazards models	low	low	The Women’s Health Initiative (WHI) enrolled post-menopausal women aged 50 to 79 into either the WHI Observational Study (WHIOS) or one or more of three WHI Clinical Trials (WHI-CT)	low	low	Predictions were made using data collected in the continental United States from IMPROVE and CSN monitors, and geographic covariates such as distance to roadway, population density, and Normalized Difference Vegetation Index.	low	Same exposure method used throughout the study.	low	In all models, air pollution was considered a time-varying exposure.	low	Not available for assessment as within-subject variance was not measured.	low	low	Hospitalization events were first identified using medical records and potential stroke events were adjudicated by physicians and classified into ischemic stroke, hemorrhagic stroke, or other/unclassified stroke.	low	Death certificates and hospital records were obtained when possible, and all events were adjudicated by trained reviewers	low	Same method of outcome assessment for all groups	low	low	Of the 93,676 WHI-OS and 68,132 WHI-CT participants enrolled, we included all participants except those with history of cerebrovascular events at enrollment (n = 2,156), those with missing stroke etiology (n = 56), and those missing exposure data (n = 4,176). Our final analytical sample included 155,410 women.	low	Of the 93,676 WHI-OS and 68,132 WHI-CT participants enrolled, we included all participants except those with history of cerebrovascular events at enrollment (n = 2,156), those with missing stroke etiology (n = 56), and those missing exposure data (n = 4,176). Our final analytical sample included 155,410 women.	low	low	Estimated risks reported for all exposures and outcomes listed in the objective	low
B428	Kulick 2023	PM10	CeVD	WHI	Cohort	low	All critical and additional confounders adjusted for	low	self-reported standardized questionnaires at enrollment.	low	Cox proportional hazards models	low	low	The Women’s Health Initiative (WHI) enrolled post-menopausal women aged 50 to 79 into either the WHI Observational Study (WHIOS) or one or more of three WHI Clinical Trials (WHI-CT)	low	low	Predictions were made using data collected in the continental United States from IMPROVE and CSN monitors, and geographic covariates such as distance to roadway, population density, and Normalized Difference Vegetation Index.	low	Same exposure method used throughout the study.	low	In all models, air pollution was considered a time-varying exposure.	low	Not available for assessment as within-subject variance was not measured.	low	low	Hospitalization events were first identified using medical records and potential stroke events were adjudicated by physicians and classified into ischemic stroke, hemorrhagic stroke, or other/unclassified stroke.	low	Death certificates and hospital records were obtained when possible, and all events were adjudicated by trained reviewers	low	Same method of outcome assessment for all groups	low	low	Of the 93,676 WHI-OS and 68,132 WHI-CT participants enrolled, we included all participants except those with history of cerebrovascular events at enrollment (n = 2,156), those with missing stroke etiology (n = 56), and those missing exposure data (n = 4,176). Our final analytical sample included 155,410 women.	low	Of the 93,676 WHI-OS and 68,132 WHI-CT participants enrolled, we included all participants except those with history of cerebrovascular events at enrollment (n = 2,156), those with missing stroke etiology (n = 56), and those missing exposure data (n = 4,176). Our final analytical sample included 155,410 women.	low	low	Estimated risks reported for all exposures and outcomes listed in the objective	low
B465	Li 2023	PM2.5	ACM	DHS	Cohort	moderate	Some additional confounders not adjusted for (e.g. smoking, ethnicity)	low	standardized questionnaires used to collect individual- and household-level data from children.	low	Cox regression	moderate	low	The population data were collected from demographic and health surveys (DHSs) conducted in 17 LMICs (Fig. S1). DHSs are representative surveys of multiple dimensions of human health, with a focus on child and maternal health.	low	low	The fractions had a spatial resolution of 0.01◦ × 0.01◦. The annual concentrations of total PM2.5 in 2017 were obtained from a state-of-theart estimator (C), which combined CTM outputs, satellite remotesensing measurements, and ground-surface observations.	low	Same exposure method used throughout the study.	high	First, because of the limited availability of PM2.5 data, we could not use a time-dependent Cox model to analyze retrospective DHS data.	low	Not available for assessment as within-subject variance was not measured.	high	moderate	In DHS surveys, the survival status of each child born within the 5-year period preceding the survey date is provided by their mothers.	high	data for health outcomes and several covariates were retrospectively collected from female respondents in DHS surveys, possibly leading to recall bias or outcome misclassification.	low	Same method of outcome assessment for all groups	high	low	From the 17 LMICs, there were 81,227 livebirths in 2017, among which 187 had missing data on survival status, 596 were conducted on small islands and had missing environmental data…	low	From the 17 LMICs, there were 81,227 livebirths in 2017, among which 187 had missing data on survival status, 596 were conducted on small islands and had missing environmental data…	low	low	Estimated risks reported for all exposures and outcomes listed in the objective	low
B467	Li 2018	PM2.5	ACM	CLHLS	Cohort	moderate	Some additional confounders not adjusted for (e.g. ethnicity, diet)	low	study questionnaire	low	Cox proportional hazards models	moderate	low	The CLHLS study is a prospective, longitudinal, population-based study	low	low	Ground-level PM₂·₅ concentrations were estimated by combining aerosol optical depth retrievals from the National Aeronautics and Space Administration’s Moderate Resolution Imaging Spectroradiometer, Multiangle Imaging SpectroRadiometer, and Sea-viewing Wide field-of-view Sensor satellite instruments... We used full-composition annual PM₂·₅ estimates from 1998 to 2014, covering all of China at a 1…	low	Same exposure method used throughout the study.	low	We found that PM₂·₅ concentrations varied substantially across China, and that these differences were largely unchanged during our study period	low	Not available for assessment as within-subject variance was not measured.	low	moderate	Follow-up continued until the date of death (ascertained from family members) or the end of the study (Dec 1, 2014).	high	Follow-up continued until the date of death (ascertained from family members) or the end of the study (Dec 1, 2014).	low	Same method of outcome assessment for all groups	high	low	No data on missing outcomes, but estimates are unlikely to be biased for this reason.	low	No data on missing exposures, but estimates are unlikely to be biased for this reason.	low	low	Estimated risks reported for all exposures and outcomes listed in the objective	low
B472	Liang 2020	PM2.5	CIRC	China-PAR	Cohort	low	All critical and additional confounders adjusted for	low	standardized questionnaires	low	Cox proportional hazards models	low	low	cluster random sampling method	low	low	Multi-Angle Implementation of Atmospheric Correction (MAIAC) aerosol optical depth (AOD) product at 1-km spatial resolution was obtained from the Moderate Resolution Imaging Spectroradiometer (MODIS) of the U.S. National Aeronautics and Space Administration	low	Same exposure method used throughout the study.	low	A Cox proportional hazards model was implemented with time-varying exposures (19) on a 1-year (annual) time scale, accounting for spatiotemporal variations of PM2.5	low	Not available for assessment as within-subject variance was not measured.	low	low	CVD histories during the follow-up period were recorded, including hospital records, residential and health insurance records, and verified death certificates. To ascertain disease status, a studywide endpoint assessment committee was established to review all medical records (including medical histories, physical examination findings, laboratory test results, and procedure reports) or death cert…	low	The International Classification of Diseases-10th Revision codes for CVD death were I00 to I99 and those for ischemic heart disease, acute myocardial infarction, and stroke were I20 to I25, I21, and I60 to I69, respectively.	low	Same method of outcome assessment for all groups	low	low	No data on missing outcomes, but estimates are unlikely to be biased for this reason.	low	A multiple imputation model was adopted to fill missing AOD due to cloud cover and calculate accurate monthly mean AOD values (10). The gap-filled AOD was then combined with meteorologic variables, land-use type, road information, elevation, and emissions, which were used to train models separately using random forest and extreme gradient boosting approaches.	low	low	Estimated risks reported for all exposures and outcomes listed in the objective	low
B472	Liang 2020	PM2.5	IHD	China-PAR	Cohort	low	All critical and additional confounders adjusted for	low	standardized questionnaires	low	Cox proportional hazards models	low	low	cluster random sampling method	low	low	Multi-Angle Implementation of Atmospheric Correction (MAIAC) aerosol optical depth (AOD) product at 1-km spatial resolution was obtained from the Moderate Resolution Imaging Spectroradiometer (MODIS) of the U.S. National Aeronautics and Space Administration	low	Same exposure method used throughout the study.	low	A Cox proportional hazards model was implemented with time-varying exposures (19) on a 1-year (annual) time scale, accounting for spatiotemporal variations of PM2.5	low	Not available for assessment as within-subject variance was not measured.	low	low	CVD histories during the follow-up period were recorded, including hospital records, residential and health insurance records, and verified death certificates. To ascertain disease status, a studywide endpoint assessment committee was established to review all medical records (including medical histories, physical examination findings, laboratory test results, and procedure reports) or death cert…	low	The International Classification of Diseases-10th Revision codes for CVD death were I00 to I99 and those for ischemic heart disease, acute myocardial infarction, and stroke were I20 to I25, I21, and I60 to I69, respectively.	low	Same method of outcome assessment for all groups	low	low	No data on missing outcomes, but estimates are unlikely to be biased for this reason.	low	A multiple imputation model was adopted to fill missing AOD due to cloud cover and calculate accurate monthly mean AOD values (10). The gap-filled AOD was then combined with meteorologic variables, land-use type, road information, elevation, and emissions, which were used to train models separately using random forest and extreme gradient boosting approaches.	low	low	Estimated risks reported for all exposures and outcomes listed in the objective	low
B472	Liang 2020	PM2.5	CeVD	China-PAR	Cohort	low	All critical and additional confounders adjusted for	low	standardized questionnaires	low	Cox proportional hazards models	low	low	cluster random sampling method	low	low	Multi-Angle Implementation of Atmospheric Correction (MAIAC) aerosol optical depth (AOD) product at 1-km spatial resolution was obtained from the Moderate Resolution Imaging Spectroradiometer (MODIS) of the U.S. National Aeronautics and Space Administration	low	Same exposure method used throughout the study.	low	A Cox proportional hazards model was implemented with time-varying exposures (19) on a 1-year (annual) time scale, accounting for spatiotemporal variations of PM2.5	low	Not available for assessment as within-subject variance was not measured.	low	low	CVD histories during the follow-up period were recorded, including hospital records, residential and health insurance records, and verified death certificates. To ascertain disease status, a studywide endpoint assessment committee was established to review all medical records (including medical histories, physical examination findings, laboratory test results, and procedure reports) or death cert…	low	The International Classification of Diseases-10th Revision codes for CVD death were I00 to I99 and those for ischemic heart disease, acute myocardial infarction, and stroke were I20 to I25, I21, and I60 to I69, respectively.	low	Same method of outcome assessment for all groups	low	low	No data on missing outcomes, but estimates are unlikely to be biased for this reason.	low	A multiple imputation model was adopted to fill missing AOD due to cloud cover and calculate accurate monthly mean AOD values (10). The gap-filled AOD was then combined with meteorologic variables, land-use type, road information, elevation, and emissions, which were used to train models separately using random forest and extreme gradient boosting approaches.	low	low	Estimated risks reported for all exposures and outcomes listed in the objective	low
B473	Liang 2022	PM2.5	CIRC	CCDRFS	Cohort	moderate	Some additional confounders not adjusted for (e.g. ethnicity)	low	Individual-level risk factors and the prevalence of chronic diseases were obtained by face-to-face questionnaire interviews	low	Cox proportional hazards models	moderate	low	To ensure representativeness at both provincial and national level, the DSP sites were selected to cover China’s all 31 provincial-level administrative regions using an iterative method involving multistage stratification after taking into account the sociodemographic characteristics of the Chinese population	low	low	ground-level PM2.5 was firstly estimated on a monthly time scale by combining satellite-based Aerosol Optical Depth (AOD) retrievals from the NASA MODIS, MISR, and SeaWIFS instruments with the GEOS-Chem chemical transport model, and subsequently calibrated to monthly mean ground-based observations of PM2.5 over China using Geographically Weighted Regression (GWR) at a global scale (global model, …	low	Same exposure method used throughout the study.	low	The data were analyzed by Cox proportional hazards models with exposures treated as time-varying covariates at yearly intervals from 2011 to 2017	low	Not available for assessment as within-subject variance was not measured.	low	low	The mortality outcomes of cohort participants were followed up to 31 December 2017 via automated linkage to a national death registry system.	low	All deaths were coded based on the primary cause of death according to the 10th revision of the International Classification of Disease	low	Same method of outcome assessment for all groups	low	low	We excluded participants having missing data on covariates (N = 6310) and CVD patients (N = 1076) at baseline	low	No data on missing exposures, but estimates are unlikely to be biased for this reason.	low	low	Estimated risks reported for all exposures and outcomes listed in the objective	low
B473	Liang 2022	PM2.5	IHD	CCDRFS	Cohort	moderate	Some additional confounders not adjusted for (e.g. ethnicity)	low	Individual-level risk factors and the prevalence of chronic diseases were obtained by face-to-face questionnaire interviews	low	Cox proportional hazards models	moderate	low	To ensure representativeness at both provincial and national level, the DSP sites were selected to cover China’s all 31 provincial-level administrative regions using an iterative method involving multistage stratification after taking into account the sociodemographic characteristics of the Chinese population	low	low	ground-level PM2.5 was firstly estimated on a monthly time scale by combining satellite-based Aerosol Optical Depth (AOD) retrievals from the NASA MODIS, MISR, and SeaWIFS instruments with the GEOS-Chem chemical transport model, and subsequently calibrated to monthly mean ground-based observations of PM2.5 over China using Geographically Weighted Regression (GWR) at a global scale (global model, …	low	Same exposure method used throughout the study.	low	The data were analyzed by Cox proportional hazards models with exposures treated as time-varying covariates at yearly intervals from 2011 to 2017	low	Not available for assessment as within-subject variance was not measured.	low	low	The mortality outcomes of cohort participants were followed up to 31 December 2017 via automated linkage to a national death registry system.	low	All deaths were coded based on the primary cause of death according to the 10th revision of the International Classification of Disease	low	Same method of outcome assessment for all groups	low	low	We excluded participants having missing data on covariates (N = 6310) and CVD patients (N = 1076) at baseline	low	No data on missing exposures, but estimates are unlikely to be biased for this reason.	low	low	Estimated risks reported for all exposures and outcomes listed in the objective	low
B473	Liang 2022	PM2.5	CeVD	CCDRFS	Cohort	moderate	Some additional confounders not adjusted for (e.g. ethnicity)	low	Individual-level risk factors and the prevalence of chronic diseases were obtained by face-to-face questionnaire interviews	low	Cox proportional hazards models	moderate	low	To ensure representativeness at both provincial and national level, the DSP sites were selected to cover China’s all 31 provincial-level administrative regions using an iterative method involving multistage stratification after taking into account the sociodemographic characteristics of the Chinese population	low	low	ground-level PM2.5 was firstly estimated on a monthly time scale by combining satellite-based Aerosol Optical Depth (AOD) retrievals from the NASA MODIS, MISR, and SeaWIFS instruments with the GEOS-Chem chemical transport model, and subsequently calibrated to monthly mean ground-based observations of PM2.5 over China using Geographically Weighted Regression (GWR) at a global scale (global model, …	low	Same exposure method used throughout the study.	low	The data were analyzed by Cox proportional hazards models with exposures treated as time-varying covariates at yearly intervals from 2011 to 2017	low	Not available for assessment as within-subject variance was not measured.	low	low	The mortality outcomes of cohort participants were followed up to 31 December 2017 via automated linkage to a national death registry system.	low	All deaths were coded based on the primary cause of death according to the 10th revision of the International Classification of Disease	low	Same method of outcome assessment for all groups	low	low	We excluded participants having missing data on covariates (N = 6310) and CVD patients (N = 1076) at baseline	low	No data on missing exposures, but estimates are unlikely to be biased for this reason.	low	low	Estimated risks reported for all exposures and outcomes listed in the objective	low
B475	Liao 2022	PM2.5	ACM	DHS/NFHS-4	Cohort	high	Some critical confounders not adjusted for in the main analysis (BMI)	low	Each respondent answered survey questions	low	Cox proportional hazards models	high	low	cross-sectional survey using a two-stage stratified sampling framework to collect information from a nationally representative sample of households	low	low	we developed a random forest (RF) model to predict monthly ambient PM2.5 concentrations at a 0.1°spatial resolution (∼11 km at the equator) over the entire Indian subcontinent	low	Same exposure method used throughout the study.	low	We treated post-delivery average PM2.5 exposures as time dependent	low	Not available for assessment as within-subject variance was not measured.	low	moderate	Child birth year and month, child death year and month (if the child died before interview), and potential confounders were reported by mothers during the DHS/NFHS-4 interview	moderate	There is no information on the coding of mortality, but this is not expected to bias the classification for all-cause mortality.	low	Same method of outcome assessment for all groups	moderate	low	No data on missing outcomes, but estimates are unlikely to be biased for this reason.	low	We then conducted gap-filling of the missing AOD values for the period similar to previous study (Xiao et al. 2018).	low	low	Estimated risks reported for all exposures and outcomes listed in the objective	low
B475	Liao 2022	PM2.5	ACM	DHS/NFHS-4	Cohort	high	Some critical confounders not adjusted for in the main analysis (BMI)	low	Each respondent answered survey questions	low	Cox proportional hazards models	high	low	cross-sectional survey using a two-stage stratified sampling framework to collect information from a nationally representative sample of households	low	low	we developed a random forest (RF) model to predict monthly ambient PM2.5 concentrations at a 0.1°spatial resolution (∼11 km at the equator) over the entire Indian subcontinent	low	Same exposure method used throughout the study.	low	We treated post-delivery average PM2.5 exposures as time dependent	low	Not available for assessment as within-subject variance was not measured.	low	moderate	Child birth year and month, child death year and month (if the child died before interview), and potential confounders were reported by mothers during the DHS/NFHS-4 interview	moderate	There is no information on the coding of mortality, but this is not expected to bias the classification for all-cause mortality.	low	Same method of outcome assessment for all groups	moderate	low	No data on missing outcomes, but estimates are unlikely to be biased for this reason.	low	We then conducted gap-filling of the missing AOD values for the period similar to previous study (Xiao et al. 2018).	low	low	Estimated risks reported for all exposures and outcomes listed in the objective	low
B475	Liao 2022	PM2.5	ACM	DHS/NFHS-4	Cohort	high	Some critical confounders not adjusted for in the main analysis (BMI)	low	Each respondent answered survey questions	low	Cox proportional hazards models	high	low	cross-sectional survey using a two-stage stratified sampling framework to collect information from a nationally representative sample of households	low	low	we developed a random forest (RF) model to predict monthly ambient PM2.5 concentrations at a 0.1°spatial resolution (∼11 km at the equator) over the entire Indian subcontinent	low	Same exposure method used throughout the study.	low	We treated post-delivery average PM2.5 exposures as time dependent	low	Not available for assessment as within-subject variance was not measured.	low	moderate	Child birth year and month, child death year and month (if the child died before interview), and potential confounders were reported by mothers during the DHS/NFHS-4 interview	moderate	There is no information on the coding of mortality, but this is not expected to bias the classification for all-cause mortality.	low	Same method of outcome assessment for all groups	moderate	low	No data on missing outcomes, but estimates are unlikely to be biased for this reason.	low	We then conducted gap-filling of the missing AOD values for the period similar to previous study (Xiao et al. 2018).	low	low	Estimated risks reported for all exposures and outcomes listed in the objective	low
B479	Lim 2019	PM2.5	ACM	NIH-AARP Diet and Health	Cohort	moderate	Some additional confounders not adjusted for (e.g. physical activity)	moderate	mailed questionnaire	low	Cox proportional hazards models	moderate	low	a prospective cohort of more than a half million participants across multiple U.S. states with 17 years of follow-up from 1995 to 2011	low	low	Annual census-tract level PM2.5 exposure estimates were obtained from a published spatiotemporal prediction model (18) for the continental United States, available for 1980–2010. In brief, geographic predictors and annual average PM2.5 data from 1999 through 2010 were derived from the EPA Federal Reference Method network and the Interagency Monitoring of Protected Visual Environments network.	low	Same exposure method used throughout the study.	moderate	The annual O3 concentration showed no temporal trends over the study period, whereas PM2.5 and NO2 concentrations decreased over this period. No analysis of time-varying exposures for PM2.5. However, the trend for PM2.5 within the study period is not pronounced.	low	Not available for assessment as within-subject variance was not measured.	moderate	low	Vital status was ascertained through a periodic linkage of the cohort to the Social Security Administration Death Master File and follow-up searches of the National Death Index Plus for participants who matched to the Social Security Administration Death Master, cancer registry linkage, questionnaire responses, and responses to other mailings.	low	The International Classification of Diseases, ninth Revision (ICD-9) and the International Statistical Classification of Diseases, 10th Revision (ICD-10) were used to define underlying cause of mortality	low	Same method of outcome assessment for all groups	low	low	No data on missing outcomes, but estimates are unlikely to be biased for this reason.	low	Out of 566,398 participants enrolled in the NIH-AARP cohort and available for analysis, after excluding those who responded via a proxy (n = 15,760), exited the study on the study entry date (n = 49), and those with missing particulate matter <2.5 mm in aerodynamic diameter (PM2.5) (n = 740)	low	low	Estimated risks reported for all exposures and outcomes listed in the objective	low
B479	Lim 2019	PM2.5	RESP	NIH-AARP Diet and Health	Cohort	moderate	Some additional confounders not adjusted for (e.g. physical activity)	moderate	mailed questionnaire	low	Cox proportional hazards models	moderate	low	a prospective cohort of more than a half million participants across multiple U.S. states with 17 years of follow-up from 1995 to 2011	low	low	Annual census-tract level PM2.5 exposure estimates were obtained from a published spatiotemporal prediction model (18) for the continental United States, available for 1980–2010. In brief, geographic predictors and annual average PM2.5 data from 1999 through 2010 were derived from the EPA Federal Reference Method network and the Interagency Monitoring of Protected Visual Environments network.	low	Same exposure method used throughout the study.	moderate	The annual O3 concentration showed no temporal trends over the study period, whereas PM2.5 and NO2 concentrations decreased over this period. No analysis of time-varying exposures for PM2.5. However, the trend for PM2.5 within the study period is not pronounced.	low	Not available for assessment as within-subject variance was not measured.	moderate	low	Vital status was ascertained through a periodic linkage of the cohort to the Social Security Administration Death Master File and follow-up searches of the National Death Index Plus for participants who matched to the Social Security Administration Death Master, cancer registry linkage, questionnaire responses, and responses to other mailings.	low	The International Classification of Diseases, ninth Revision (ICD-9) and the International Statistical Classification of Diseases, 10th Revision (ICD-10) were used to define underlying cause of mortality	low	Same method of outcome assessment for all groups	low	low	No data on missing outcomes, but estimates are unlikely to be biased for this reason.	low	Out of 566,398 participants enrolled in the NIH-AARP cohort and available for analysis, after excluding those who responded via a proxy (n = 15,760), exited the study on the study entry date (n = 49), and those with missing particulate matter <2.5 mm in aerodynamic diameter (PM2.5) (n = 740)	low	low	Estimated risks reported for all exposures and outcomes listed in the objective	low
B479	Lim 2019	PM2.5	COPD	NIH-AARP Diet and Health	Cohort	moderate	Some additional confounders not adjusted for (e.g. physical activity)	moderate	mailed questionnaire	low	Cox proportional hazards models	moderate	low	a prospective cohort of more than a half million participants across multiple U.S. states with 17 years of follow-up from 1995 to 2011	low	low	Annual census-tract level PM2.5 exposure estimates were obtained from a published spatiotemporal prediction model (18) for the continental United States, available for 1980–2010. In brief, geographic predictors and annual average PM2.5 data from 1999 through 2010 were derived from the EPA Federal Reference Method network and the Interagency Monitoring of Protected Visual Environments network.	low	Same exposure method used throughout the study.	moderate	The annual O3 concentration showed no temporal trends over the study period, whereas PM2.5 and NO2 concentrations decreased over this period. No analysis of time-varying exposures for PM2.5. However, the trend for PM2.5 within the study period is not pronounced.	low	Not available for assessment as within-subject variance was not measured.	moderate	low	Vital status was ascertained through a periodic linkage of the cohort to the Social Security Administration Death Master File and follow-up searches of the National Death Index Plus for participants who matched to the Social Security Administration Death Master, cancer registry linkage, questionnaire responses, and responses to other mailings.	low	The International Classification of Diseases, ninth Revision (ICD-9) and the International Statistical Classification of Diseases, 10th Revision (ICD-10) were used to define underlying cause of mortality	low	Same method of outcome assessment for all groups	low	low	No data on missing outcomes, but estimates are unlikely to be biased for this reason.	low	Out of 566,398 participants enrolled in the NIH-AARP cohort and available for analysis, after excluding those who responded via a proxy (n = 15,760), exited the study on the study entry date (n = 49), and those with missing particulate matter <2.5 mm in aerodynamic diameter (PM2.5) (n = 740)	low	low	Estimated risks reported for all exposures and outcomes listed in the objective	low
B479	Lim 2019	PM2.5	LC	NIH-AARP Diet and Health	Cohort	moderate	Some additional confounders not adjusted for (e.g. physical activity)	moderate	mailed questionnaire	low	Cox proportional hazards models	moderate	low	a prospective cohort of more than a half million participants across multiple U.S. states with 17 years of follow-up from 1995 to 2011	low	low	Annual census-tract level PM2.5 exposure estimates were obtained from a published spatiotemporal prediction model (18) for the continental United States, available for 1980–2010. In brief, geographic predictors and annual average PM2.5 data from 1999 through 2010 were derived from the EPA Federal Reference Method network and the Interagency Monitoring of Protected Visual Environments network.	low	Same exposure method used throughout the study.	moderate	The annual O3 concentration showed no temporal trends over the study period, whereas PM2.5 and NO2 concentrations decreased over this period. No analysis of time-varying exposures for PM2.5. However, the trend for PM2.5 within the study period is not pronounced.	low	Not available for assessment as within-subject variance was not measured.	moderate	low	Vital status was ascertained through a periodic linkage of the cohort to the Social Security Administration Death Master File and follow-up searches of the National Death Index Plus for participants who matched to the Social Security Administration Death Master, cancer registry linkage, questionnaire responses, and responses to other mailings.	low	The International Classification of Diseases, ninth Revision (ICD-9) and the International Statistical Classification of Diseases, 10th Revision (ICD-10) were used to define underlying cause of mortality	low	Same method of outcome assessment for all groups	low	low	No data on missing outcomes, but estimates are unlikely to be biased for this reason.	low	Out of 566,398 participants enrolled in the NIH-AARP cohort and available for analysis, after excluding those who responded via a proxy (n = 15,760), exited the study on the study entry date (n = 49), and those with missing particulate matter <2.5 mm in aerodynamic diameter (PM2.5) (n = 740)	low	low	Estimated risks reported for all exposures and outcomes listed in the objective	low
B479	Lim 2019	PM2.5	ALRI	NIH-AARP Diet and Health	Cohort	moderate	Some additional confounders not adjusted for (e.g. physical activity)	moderate	mailed questionnaire	low	Cox proportional hazards models	moderate	low	a prospective cohort of more than a half million participants across multiple U.S. states with 17 years of follow-up from 1995 to 2011	low	low	Annual census-tract level PM2.5 exposure estimates were obtained from a published spatiotemporal prediction model (18) for the continental United States, available for 1980–2010. In brief, geographic predictors and annual average PM2.5 data from 1999 through 2010 were derived from the EPA Federal Reference Method network and the Interagency Monitoring of Protected Visual Environments network.	low	Same exposure method used throughout the study.	moderate	The annual O3 concentration showed no temporal trends over the study period, whereas PM2.5 and NO2 concentrations decreased over this period. No analysis of time-varying exposures for PM2.5. However, the trend for PM2.5 within the study period is not pronounced.	low	Not available for assessment as within-subject variance was not measured.	moderate	low	Vital status was ascertained through a periodic linkage of the cohort to the Social Security Administration Death Master File and follow-up searches of the National Death Index Plus for participants who matched to the Social Security Administration Death Master, cancer registry linkage, questionnaire responses, and responses to other mailings.	low	The International Classification of Diseases, ninth Revision (ICD-9) and the International Statistical Classification of Diseases, 10th Revision (ICD-10) were used to define underlying cause of mortality	low	Same method of outcome assessment for all groups	low	low	No data on missing outcomes, but estimates are unlikely to be biased for this reason.	low	Out of 566,398 participants enrolled in the NIH-AARP cohort and available for analysis, after excluding those who responded via a proxy (n = 15,760), exited the study on the study entry date (n = 49), and those with missing particulate matter <2.5 mm in aerodynamic diameter (PM2.5) (n = 740)	low	low	Estimated risks reported for all exposures and outcomes listed in the objective	low
B482	Lim 2021	PM2.5	ACM	NHID	Cohort	high	Some critical confounders not adjusted for in the main analysis (BMI)	moderate	We garnered individual- (sex, age and annual income- and wealth-based insurance premiums) and district-level variables	low	Cox proportional hazards models	high	low	The study population was comprised of residents from seven major cities in South Korea, aged 65 years in 2008, and registered as insurance policyholders or dependents in the National Health Information Database (NHID).	low	low	Ambient PM2.5 concentrations were estimated using the Community Multiscale Air Quality (CMAQ) model v 4.7.1 across the districts in 16 regions (7 cities and 9 provinces) from 2006 to 2016 because PM2.5 concentration monitoring data in all regions were not available until 2015. After deriving the PM2.5 concentrations from a 9 km by 9 km grid using CMAQ, monthly PM2.5 levels were computed for each …	low	Same exposure method used throughout the study.	low	Time-varying Cox proportional hazards models were used to estimate HRs for all-cause and cause-specific mortality associated with PM2.5 levels.	low	Not available for assessment as within-subject variance was not measured.	low	low	Death certificates collected by Statistics Korea were linked to the eligible individuals, including the date and cause of death.	low	Cause-specific mortality was determined based on the 10th revision of the International Classification of Diseases (ICD-10)	low	Same method of outcome assessment for all groups	low	low	No data on missing outcomes, but estimates are unlikely to be biased for this reason.	low	No data on missing exposures, but estimates are unlikely to be biased for this reason.	low	low	Estimated risks reported for all exposures and outcomes listed in the objective	low
B482	Lim 2021	PM2.5	CIRC	NHID	Cohort	high	Some critical confounders not adjusted for in the main analysis (BMI)	moderate	We garnered individual- (sex, age and annual income- and wealth-based insurance premiums) and district-level variables	low	Cox proportional hazards models	high	low	The study population was comprised of residents from seven major cities in South Korea, aged 65 years in 2008, and registered as insurance policyholders or dependents in the National Health Information Database (NHID).	low	low	Ambient PM2.5 concentrations were estimated using the Community Multiscale Air Quality (CMAQ) model v 4.7.1 across the districts in 16 regions (7 cities and 9 provinces) from 2006 to 2016 because PM2.5 concentration monitoring data in all regions were not available until 2015. After deriving the PM2.5 concentrations from a 9 km by 9 km grid using CMAQ, monthly PM2.5 levels were computed for each …	low	Same exposure method used throughout the study.	low	Time-varying Cox proportional hazards models were used to estimate HRs for all-cause and cause-specific mortality associated with PM2.5 levels.	low	Not available for assessment as within-subject variance was not measured.	low	low	Death certificates collected by Statistics Korea were linked to the eligible individuals, including the date and cause of death.	low	Cause-specific mortality was determined based on the 10th revision of the International Classification of Diseases (ICD-10)	low	Same method of outcome assessment for all groups	low	low	No data on missing outcomes, but estimates are unlikely to be biased for this reason.	low	No data on missing exposures, but estimates are unlikely to be biased for this reason.	low	low	Estimated risks reported for all exposures and outcomes listed in the objective	low
B482	Lim 2021	PM2.5	IHD	NHID	Cohort	high	Some critical confounders not adjusted for in the main analysis (BMI)	moderate	We garnered individual- (sex, age and annual income- and wealth-based insurance premiums) and district-level variables	low	Cox proportional hazards models	high	low	The study population was comprised of residents from seven major cities in South Korea, aged 65 years in 2008, and registered as insurance policyholders or dependents in the National Health Information Database (NHID).	low	low	Ambient PM2.5 concentrations were estimated using the Community Multiscale Air Quality (CMAQ) model v 4.7.1 across the districts in 16 regions (7 cities and 9 provinces) from 2006 to 2016 because PM2.5 concentration monitoring data in all regions were not available until 2015. After deriving the PM2.5 concentrations from a 9 km by 9 km grid using CMAQ, monthly PM2.5 levels were computed for each …	low	Same exposure method used throughout the study.	low	Time-varying Cox proportional hazards models were used to estimate HRs for all-cause and cause-specific mortality associated with PM2.5 levels.	low	Not available for assessment as within-subject variance was not measured.	low	low	Death certificates collected by Statistics Korea were linked to the eligible individuals, including the date and cause of death.	low	Cause-specific mortality was determined based on the 10th revision of the International Classification of Diseases (ICD-10)	low	Same method of outcome assessment for all groups	low	low	No data on missing outcomes, but estimates are unlikely to be biased for this reason.	low	No data on missing exposures, but estimates are unlikely to be biased for this reason.	low	low	Estimated risks reported for all exposures and outcomes listed in the objective	low
B482	Lim 2021	PM2.5	CeVD	NHID	Cohort	high	Some critical confounders not adjusted for in the main analysis (BMI)	moderate	We garnered individual- (sex, age and annual income- and wealth-based insurance premiums) and district-level variables	low	Cox proportional hazards models	high	low	The study population was comprised of residents from seven major cities in South Korea, aged 65 years in 2008, and registered as insurance policyholders or dependents in the National Health Information Database (NHID).	low	low	Ambient PM2.5 concentrations were estimated using the Community Multiscale Air Quality (CMAQ) model v 4.7.1 across the districts in 16 regions (7 cities and 9 provinces) from 2006 to 2016 because PM2.5 concentration monitoring data in all regions were not available until 2015. After deriving the PM2.5 concentrations from a 9 km by 9 km grid using CMAQ, monthly PM2.5 levels were computed for each …	low	Same exposure method used throughout the study.	low	Time-varying Cox proportional hazards models were used to estimate HRs for all-cause and cause-specific mortality associated with PM2.5 levels.	low	Not available for assessment as within-subject variance was not measured.	low	low	Death certificates collected by Statistics Korea were linked to the eligible individuals, including the date and cause of death.	low	Cause-specific mortality was determined based on the 10th revision of the International Classification of Diseases (ICD-10)	low	Same method of outcome assessment for all groups	low	low	No data on missing outcomes, but estimates are unlikely to be biased for this reason.	low	No data on missing exposures, but estimates are unlikely to be biased for this reason.	low	low	Estimated risks reported for all exposures and outcomes listed in the objective	low
B482	Lim 2021	PM2.5	RESP	NHID	Cohort	moderate	Some additional confounders not adjusted for (e.g. physical activity, BMI, diet)	moderate	We garnered individual- (sex, age and annual income- and wealth-based insurance premiums) and district-level variables	low	Cox proportional hazards models	moderate	low	The study population was comprised of residents from seven major cities in South Korea, aged 65 years in 2008, and registered as insurance policyholders or dependents in the National Health Information Database (NHID).	low	low	Ambient PM2.5 concentrations were estimated using the Community Multiscale Air Quality (CMAQ) model v 4.7.1 across the districts in 16 regions (7 cities and 9 provinces) from 2006 to 2016 because PM2.5 concentration monitoring data in all regions were not available until 2015. After deriving the PM2.5 concentrations from a 9 km by 9 km grid using CMAQ, monthly PM2.5 levels were computed for each …	low	Same exposure method used throughout the study.	low	Time-varying Cox proportional hazards models were used to estimate HRs for all-cause and cause-specific mortality associated with PM2.5 levels.	low	Not available for assessment as within-subject variance was not measured.	low	low	Death certificates collected by Statistics Korea were linked to the eligible individuals, including the date and cause of death.	low	Cause-specific mortality was determined based on the 10th revision of the International Classification of Diseases (ICD-10)	low	Same method of outcome assessment for all groups	low	low	No data on missing outcomes, but estimates are unlikely to be biased for this reason.	low	No data on missing exposures, but estimates are unlikely to be biased for this reason.	low	low	Estimated risks reported for all exposures and outcomes listed in the objective	low
B482	Lim 2021	PM2.5	COPD	NHID	Cohort	moderate	Some additional confounders not adjusted for (e.g. physical activity, BMI, diet)	moderate	We garnered individual- (sex, age and annual income- and wealth-based insurance premiums) and district-level variables	low	Cox proportional hazards models	moderate	low	The study population was comprised of residents from seven major cities in South Korea, aged 65 years in 2008, and registered as insurance policyholders or dependents in the National Health Information Database (NHID).	low	low	Ambient PM2.5 concentrations were estimated using the Community Multiscale Air Quality (CMAQ) model v 4.7.1 across the districts in 16 regions (7 cities and 9 provinces) from 2006 to 2016 because PM2.5 concentration monitoring data in all regions were not available until 2015. After deriving the PM2.5 concentrations from a 9 km by 9 km grid using CMAQ, monthly PM2.5 levels were computed for each …	low	Same exposure method used throughout the study.	low	Time-varying Cox proportional hazards models were used to estimate HRs for all-cause and cause-specific mortality associated with PM2.5 levels.	low	Not available for assessment as within-subject variance was not measured.	low	low	Death certificates collected by Statistics Korea were linked to the eligible individuals, including the date and cause of death.	low	Cause-specific mortality was determined based on the 10th revision of the International Classification of Diseases (ICD-10)	low	Same method of outcome assessment for all groups	low	low	No data on missing outcomes, but estimates are unlikely to be biased for this reason.	low	No data on missing exposures, but estimates are unlikely to be biased for this reason.	low	low	Estimated risks reported for all exposures and outcomes listed in the objective	low
B482	Lim 2021	PM2.5	LC	NHID	Cohort	moderate	Some additional confounders not adjusted for (e.g. physical activity, BMI, diet)	moderate	We garnered individual- (sex, age and annual income- and wealth-based insurance premiums) and district-level variables	low	Cox proportional hazards models	moderate	low	The study population was comprised of residents from seven major cities in South Korea, aged 65 years in 2008, and registered as insurance policyholders or dependents in the National Health Information Database (NHID).	low	low	Ambient PM2.5 concentrations were estimated using the Community Multiscale Air Quality (CMAQ) model v 4.7.1 across the districts in 16 regions (7 cities and 9 provinces) from 2006 to 2016 because PM2.5 concentration monitoring data in all regions were not available until 2015. After deriving the PM2.5 concentrations from a 9 km by 9 km grid using CMAQ, monthly PM2.5 levels were computed for each …	low	Same exposure method used throughout the study.	low	Time-varying Cox proportional hazards models were used to estimate HRs for all-cause and cause-specific mortality associated with PM2.5 levels.	low	Not available for assessment as within-subject variance was not measured.	low	low	Death certificates collected by Statistics Korea were linked to the eligible individuals, including the date and cause of death.	low	Cause-specific mortality was determined based on the 10th revision of the International Classification of Diseases (ICD-10)	low	Same method of outcome assessment for all groups	low	low	No data on missing outcomes, but estimates are unlikely to be biased for this reason.	low	No data on missing exposures, but estimates are unlikely to be biased for this reason.	low	low	Estimated risks reported for all exposures and outcomes listed in the objective	low
B498	Liu 2022	PM2.5	ALRI	ELAPSE pooled	Cohort	moderate	Some additional confounders not adjusted for (e.g. ethnicity)	low	questionnaires	low	Cox proportional hazards models	moderate	low	The cohorts were recruited in the 1990s or early 2000s, from one or several large cities and their surrounding towns, except for the two nationwide cohorts, E3N and DNC. All cohorts were sampled from the general population.	low	low	we estimated annual mean concentrations of PM2.5, NO2, BC, and O3 for 2010 at baseline residential addresses of participants utilizing standardized Europewide hybrid land-use regression (LUR) models (43), which incorporated monitoring data, satellite data, chemical transport model estimates, land use, and traffic variables as predictors. The LUR models were at a fine spatial scale (100m x 100m gr…	low	Same exposure method used throughout the study.	low	Time varying analyses were performed for cohorts with available information on residential address history	low	Not available for assessment as within-subject variance was not measured.	low	low	We identified mortality outcomes based on the linkage to themortality registries, in which death certificates for the underlying cause of death were recorded.	low	Cause of death was coded with the International Classification of Diseases (ICD)-9 and ICD-10 classification of diseases	low	Same method of outcome assessment for all groups	low	low	No data on missing outcomes, but estimates are unlikely to be biased for this reason.	low	No data on missing exposures, but estimates are unlikely to be biased for this reason.	low	low	Estimated risks reported for all exposures and outcomes listed in the objective	low
B582	Nieuwenhuijsen 2018	PM2.5	ACM	SIDIAP Barcelona	Cohort	high	Some critical confounders not adjusted for in the main analysis (BMI)	low	SIDIAP database, a primary prevention database.	low	Cox proportional hazards models	high	low	Most people in Spain use the public health care system. SIDIAP is a primary care computerized medical record of a representative sample of 5.8 million people (80% of the population) in Catalonia (Spain)	low	low	Our spatial assessment of exposure to air pollution was based on land use regression (LUR) models developed in the ESCAPE framework for Catalonia	low	Same exposure method used throughout the study.	low	We used Cox proportional hazards regression models with time-dependent exposures and age as the time scale to estimate associations between exposure indicators and all-cause mortality.	low	Not available for assessment as within-subject variance was not measured.	low	low	The mortality data including date of death was extracted from the Sistema d’Informació pel Desenvolupament de la Investigació en Atenció Primària (SIDIAP) database.	moderate	There is no information on the coding of mortality, but this is not expected to bias the classification for all-cause mortality.	low	Same method of outcome assessment for all groups	moderate	low	No data on missing outcomes, but estimates are unlikely to be biased for this reason.	low	No data on missing exposures, but estimates are unlikely to be biased for this reason.	low	low	Estimated risks reported for all exposures and outcomes listed in the objective	low
B582	Nieuwenhuijsen 2018	PM10	ACM	SIDIAP Barcelona	Cohort	high	Some critical confounders not adjusted for in the main analysis (BMI)	low	SIDIAP database, a primary prevention database.	low	Cox proportional hazards models	high	low	Most people in Spain use the public health care system. SIDIAP is a primary care computerized medical record of a representative sample of 5.8 million people (80% of the population) in Catalonia (Spain)	low	low	Our spatial assessment of exposure to air pollution was based on land use regression (LUR) models developed in the ESCAPE framework for Catalonia	low	Same exposure method used throughout the study.	low	We used Cox proportional hazards regression models with time-dependent exposures and age as the time scale to estimate associations between exposure indicators and all-cause mortality.	low	Not available for assessment as within-subject variance was not measured.	low	low	The mortality data including date of death was extracted from the Sistema d’Informació pel Desenvolupament de la Investigació en Atenció Primària (SIDIAP) database.	moderate	There is no information on the coding of mortality, but this is not expected to bias the classification for all-cause mortality.	low	Same method of outcome assessment for all groups	moderate	low	No data on missing outcomes, but estimates are unlikely to be biased for this reason.	low	No data on missing exposures, but estimates are unlikely to be biased for this reason.	low	low	Estimated risks reported for all exposures and outcomes listed in the objective	low
B624	Pope 2019	PM2.5	ACM	NHIS	Cohort	moderate	Some critical confounders (e.g. BMI, smoking) were not adjusted for in the main cohort, but a sub-cohort that adjusted for these covariates showed consistent results.	low	NHIS questionnaire	low	Cox proportional hazards models	moderate	low	The NHIS includes annual cross-sectional household surveys administered by the National Center for Health Statistics (NCHS) that provide representative samples of the civilian noninstitutionalized U.S.population	low	low	Primary air pollution estimates employed here are annual-average PM2.5 concentrations for 17y (1999–2015), derived from regulatory monitoring data and constructed in a universal kriging framework; these were estimated by partial least squares from hundreds of geographic variables, including land use, population, and satellite-derived estimates of land use and air pollution.	low	Same exposure method used throughout the study.	low	Although there was a downward trend in estimated PM2.5 concentrations over time, the primary estimated 17y (1999–2015) mean PM2.5 concentrations were highly correlated with both imputed mean PM2.5 concentrations from 1988–1998 (r=0:90) and mean concentrations of PM2.5 over the 28y exposure window (1988–2015) (r=0:97) in the full cohort.	low	Not available for assessment as within-subject variance was not measured.	low	low	Mortality follow-up information through 31 December 2015 was available from restricted-use NHIS files linked with the NDI	low	Deaths prior to 1999 were coded using the ninth revision of the International Statistical Classification of Diseases, Injuries, and Causes of Death (ICD-9); deaths from 1999 on were coded using the tenth revision(ICD-10)	low	Same method of outcome assessment for all groups	low	low	No data on missing outcomes, but estimates are unlikely to be biased for this reason.	low	No data on missing exposures, but estimates are unlikely to be biased for this reason.	low	low	Estimated risks reported for all exposures and outcomes listed in the objective	low
B624	Pope 2019	PM2.5	CIRC	NHIS	Cohort	moderate	Some critical confounders (e.g. BMI, smoking) were not adjusted for in the main cohort, but a sub-cohort that adjusted for these covariates showed consistent results.	low	NHIS questionnaire	low	Cox proportional hazards models	moderate	low	The NHIS includes annual cross-sectional household surveys administered by the National Center for Health Statistics (NCHS) that provide representative samples of the civilian noninstitutionalized U.S.population	low	low	Primary air pollution estimates employed here are annual-average PM2.5 concentrations for 17y (1999–2015), derived from regulatory monitoring data and constructed in a universal kriging framework; these were estimated by partial least squares from hundreds of geographic variables, including land use, population, and satellite-derived estimates of land use and air pollution.	low	Same exposure method used throughout the study.	low	Although there was a downward trend in estimated PM2.5 concentrations over time, the primary estimated 17y (1999–2015) mean PM2.5 concentrations were highly correlated with both imputed mean PM2.5 concentrations from 1988–1998 (r=0:90) and mean concentrations of PM2.5 over the 28y exposure window (1988–2015) (r=0:97) in the full cohort.	low	Not available for assessment as within-subject variance was not measured.	low	low	Mortality follow-up information through 31 December 2015 was available from restricted-use NHIS files linked with the NDI	low	Deaths prior to 1999 were coded using the ninth revision of the International Statistical Classification of Diseases, Injuries, and Causes of Death (ICD-9); deaths from 1999 on were coded using the tenth revision(ICD-10)	low	Same method of outcome assessment for all groups	low	low	No data on missing outcomes, but estimates are unlikely to be biased for this reason.	low	No data on missing exposures, but estimates are unlikely to be biased for this reason.	low	low	Estimated risks reported for all exposures and outcomes listed in the objective	low
B624	Pope 2019	PM2.5	CeVD	NHIS	Cohort	moderate	Some critical confounders (e.g. BMI, smoking) were not adjusted for in the main cohort, but a sub-cohort that adjusted for these covariates showed consistent results.	low	NHIS questionnaire	low	Cox proportional hazards models	moderate	low	The NHIS includes annual cross-sectional household surveys administered by the National Center for Health Statistics (NCHS) that provide representative samples of the civilian noninstitutionalized U.S.population	low	low	Primary air pollution estimates employed here are annual-average PM2.5 concentrations for 17y (1999–2015), derived from regulatory monitoring data and constructed in a universal kriging framework; these were estimated by partial least squares from hundreds of geographic variables, including land use, population, and satellite-derived estimates of land use and air pollution.	low	Same exposure method used throughout the study.	low	Although there was a downward trend in estimated PM2.5 concentrations over time, the primary estimated 17y (1999–2015) mean PM2.5 concentrations were highly correlated with both imputed mean PM2.5 concentrations from 1988–1998 (r=0:90) and mean concentrations of PM2.5 over the 28y exposure window (1988–2015) (r=0:97) in the full cohort.	low	Not available for assessment as within-subject variance was not measured.	low	low	Mortality follow-up information through 31 December 2015 was available from restricted-use NHIS files linked with the NDI	low	Deaths prior to 1999 were coded using the ninth revision of the International Statistical Classification of Diseases, Injuries, and Causes of Death (ICD-9); deaths from 1999 on were coded using the tenth revision(ICD-10)	low	Same method of outcome assessment for all groups	low	low	No data on missing outcomes, but estimates are unlikely to be biased for this reason.	low	No data on missing exposures, but estimates are unlikely to be biased for this reason.	low	low	Estimated risks reported for all exposures and outcomes listed in the objective	low
B624	Pope 2019	PM2.5	LC	NHIS	Cohort	moderate	Some critical confounders (e.g. BMI, smoking) were not adjusted for in the main cohort, but a sub-cohort that adjusted for these covariates showed consistent results.	low	NHIS questionnaire	low	Cox proportional hazards models	moderate	low	The NHIS includes annual cross-sectional household surveys administered by the National Center for Health Statistics (NCHS) that provide representative samples of the civilian noninstitutionalized U.S.population	low	low	Primary air pollution estimates employed here are annual-average PM2.5 concentrations for 17y (1999–2015), derived from regulatory monitoring data and constructed in a universal kriging framework; these were estimated by partial least squares from hundreds of geographic variables, including land use, population, and satellite-derived estimates of land use and air pollution.	low	Same exposure method used throughout the study.	low	Although there was a downward trend in estimated PM2.5 concentrations over time, the primary estimated 17y (1999–2015) mean PM2.5 concentrations were highly correlated with both imputed mean PM2.5 concentrations from 1988–1998 (r=0:90) and mean concentrations of PM2.5 over the 28y exposure window (1988–2015) (r=0:97) in the full cohort.	low	Not available for assessment as within-subject variance was not measured.	low	low	Mortality follow-up information through 31 December 2015 was available from restricted-use NHIS files linked with the NDI	low	Deaths prior to 1999 were coded using the ninth revision of the International Statistical Classification of Diseases, Injuries, and Causes of Death (ICD-9); deaths from 1999 on were coded using the tenth revision(ICD-10)	low	Same method of outcome assessment for all groups	low	low	No data on missing outcomes, but estimates are unlikely to be biased for this reason.	low	No data on missing exposures, but estimates are unlikely to be biased for this reason.	low	low	Estimated risks reported for all exposures and outcomes listed in the objective	low
B683	Sawada 2022	PM2.5	ACM	JPHC	Cohort	moderate	Some additional confounders not adjusted for (e.g. ethnicity)	low	questionnaire	low	Cox proportional hazards models	moderate	low	population-based cohort	low	low	Ambient PM2.5 at the residential address of study participants was assigned through application of a global land use regression (LUR) model. Model construction is described in detail elsewhere [26]; briefly, annual satellite-derived measurements of PM2.5 were converted to near-ground concentrations via the GEOS-Chem transport model and a ground-based sun photometer. Estimates of PM2.5 were genera…	low	Same exposure method used throughout the study.	moderate	Exposure to PM2.5 was assigned as the average PM2.5 from 1998 to 2013 at the geocoded location of individual residences at baseline	low	Not available for assessment as within-subject variance was not measured.	moderate	low	After we identified the survival status of subjects, we linked records with vital statistics data from the Ministry of Health, Labor, and Welfare, with permission. Registration of deaths is mandatory under the Family Registration Law, and the registry is nearly 100% complete in Japan.	low	Causes of death were coded according to the 10th International Classification of Diseases (ICD-10).	low	Same method of outcome assessment for all groups	low	low	No data on missing outcomes, but estimates are unlikely to be biased for this reason.	low	We excluded 260 participants who had missing PM2.5 concentrations for any year during follow-up. After these exclusions, 87,385 subjects (41,362 males and 46,023 females) remained for final analysis.	low	low	Estimated risks reported for all exposures and outcomes listed in the objective	low
B683	Sawada 2022	PM2.5	CIRC	JPHC	Cohort	moderate	Some additional confounders not adjusted for (e.g. ethnicity)	low	questionnaire	low	Cox proportional hazards models	moderate	low	population-based cohort	low	low	Ambient PM2.5 at the residential address of study participants was assigned through application of a global land use regression (LUR) model. Model construction is described in detail elsewhere [26]; briefly, annual satellite-derived measurements of PM2.5 were converted to near-ground concentrations via the GEOS-Chem transport model and a ground-based sun photometer. Estimates of PM2.5 were genera…	low	Same exposure method used throughout the study.	moderate	Exposure to PM2.5 was assigned as the average PM2.5 from 1998 to 2013 at the geocoded location of individual residences at baseline	low	Not available for assessment as within-subject variance was not measured.	moderate	low	After we identified the survival status of subjects, we linked records with vital statistics data from the Ministry of Health, Labor, and Welfare, with permission. Registration of deaths is mandatory under the Family Registration Law, and the registry is nearly 100% complete in Japan.	low	Causes of death were coded according to the 10th International Classification of Diseases (ICD-10).	low	Same method of outcome assessment for all groups	low	low	No data on missing outcomes, but estimates are unlikely to be biased for this reason.	low	We excluded 260 participants who had missing PM2.5 concentrations for any year during follow-up. After these exclusions, 87,385 subjects (41,362 males and 46,023 females) remained for final analysis.	low	low	Estimated risks reported for all exposures and outcomes listed in the objective	low
B683	Sawada 2022	PM2.5	CeVD	JPHC	Cohort	moderate	Some additional confounders not adjusted for (e.g. ethnicity)	low	questionnaire	low	Cox proportional hazards models	moderate	low	population-based cohort	low	low	Ambient PM2.5 at the residential address of study participants was assigned through application of a global land use regression (LUR) model. Model construction is described in detail elsewhere [26]; briefly, annual satellite-derived measurements of PM2.5 were converted to near-ground concentrations via the GEOS-Chem transport model and a ground-based sun photometer. Estimates of PM2.5 were genera…	low	Same exposure method used throughout the study.	moderate	Exposure to PM2.5 was assigned as the average PM2.5 from 1998 to 2013 at the geocoded location of individual residences at baseline	low	Not available for assessment as within-subject variance was not measured.	moderate	low	After we identified the survival status of subjects, we linked records with vital statistics data from the Ministry of Health, Labor, and Welfare, with permission. Registration of deaths is mandatory under the Family Registration Law, and the registry is nearly 100% complete in Japan.	low	Causes of death were coded according to the 10th International Classification of Diseases (ICD-10).	low	Same method of outcome assessment for all groups	low	low	No data on missing outcomes, but estimates are unlikely to be biased for this reason.	low	We excluded 260 participants who had missing PM2.5 concentrations for any year during follow-up. After these exclusions, 87,385 subjects (41,362 males and 46,023 females) remained for final analysis.	low	low	Estimated risks reported for all exposures and outcomes listed in the objective	low
B683	Sawada 2022	PM2.5	RESP	JPHC	Cohort	moderate	Some additional confounders not adjusted for (e.g. ethnicity)	low	questionnaire	low	Cox proportional hazards models	moderate	low	population-based cohort	low	low	Ambient PM2.5 at the residential address of study participants was assigned through application of a global land use regression (LUR) model. Model construction is described in detail elsewhere [26]; briefly, annual satellite-derived measurements of PM2.5 were converted to near-ground concentrations via the GEOS-Chem transport model and a ground-based sun photometer. Estimates of PM2.5 were genera…	low	Same exposure method used throughout the study.	moderate	Exposure to PM2.5 was assigned as the average PM2.5 from 1998 to 2013 at the geocoded location of individual residences at baseline	low	Not available for assessment as within-subject variance was not measured.	moderate	low	After we identified the survival status of subjects, we linked records with vital statistics data from the Ministry of Health, Labor, and Welfare, with permission. Registration of deaths is mandatory under the Family Registration Law, and the registry is nearly 100% complete in Japan.	low	Causes of death were coded according to the 10th International Classification of Diseases (ICD-10).	low	Same method of outcome assessment for all groups	low	low	No data on missing outcomes, but estimates are unlikely to be biased for this reason.	low	We excluded 260 participants who had missing PM2.5 concentrations for any year during follow-up. After these exclusions, 87,385 subjects (41,362 males and 46,023 females) remained for final analysis.	low	low	Estimated risks reported for all exposures and outcomes listed in the objective	low
B683	Sawada 2022	PM2.5	COPD	JPHC	Cohort	moderate	Some additional confounders not adjusted for (e.g. ethnicity)	low	questionnaire	low	Cox proportional hazards models	moderate	low	population-based cohort	low	low	Ambient PM2.5 at the residential address of study participants was assigned through application of a global land use regression (LUR) model. Model construction is described in detail elsewhere [26]; briefly, annual satellite-derived measurements of PM2.5 were converted to near-ground concentrations via the GEOS-Chem transport model and a ground-based sun photometer. Estimates of PM2.5 were genera…	low	Same exposure method used throughout the study.	moderate	Exposure to PM2.5 was assigned as the average PM2.5 from 1998 to 2013 at the geocoded location of individual residences at baseline	low	Not available for assessment as within-subject variance was not measured.	moderate	low	After we identified the survival status of subjects, we linked records with vital statistics data from the Ministry of Health, Labor, and Welfare, with permission. Registration of deaths is mandatory under the Family Registration Law, and the registry is nearly 100% complete in Japan.	low	Causes of death were coded according to the 10th International Classification of Diseases (ICD-10).	low	Same method of outcome assessment for all groups	low	low	No data on missing outcomes, but estimates are unlikely to be biased for this reason.	low	We excluded 260 participants who had missing PM2.5 concentrations for any year during follow-up. After these exclusions, 87,385 subjects (41,362 males and 46,023 females) remained for final analysis.	low	low	Estimated risks reported for all exposures and outcomes listed in the objective	low
B683	Sawada 2022	PM2.5	LC	JPHC	Cohort	moderate	Some additional confounders not adjusted for (e.g. ethnicity)	low	questionnaire	low	Cox proportional hazards models	moderate	low	population-based cohort	low	low	Ambient PM2.5 at the residential address of study participants was assigned through application of a global land use regression (LUR) model. Model construction is described in detail elsewhere [26]; briefly, annual satellite-derived measurements of PM2.5 were converted to near-ground concentrations via the GEOS-Chem transport model and a ground-based sun photometer. Estimates of PM2.5 were genera…	low	Same exposure method used throughout the study.	moderate	Exposure to PM2.5 was assigned as the average PM2.5 from 1998 to 2013 at the geocoded location of individual residences at baseline	low	Not available for assessment as within-subject variance was not measured.	moderate	low	After we identified the survival status of subjects, we linked records with vital statistics data from the Ministry of Health, Labor, and Welfare, with permission. Registration of deaths is mandatory under the Family Registration Law, and the registry is nearly 100% complete in Japan.	low	Causes of death were coded according to the 10th International Classification of Diseases (ICD-10).	low	Same method of outcome assessment for all groups	low	low	No data on missing outcomes, but estimates are unlikely to be biased for this reason.	low	We excluded 260 participants who had missing PM2.5 concentrations for any year during follow-up. After these exclusions, 87,385 subjects (41,362 males and 46,023 females) remained for final analysis.	low	low	Estimated risks reported for all exposures and outcomes listed in the objective	low
B683	Sawada 2022	PM2.5	ALRI	JPHC	Cohort	moderate	Some additional confounders not adjusted for (e.g. ethnicity)	low	questionnaire	low	Cox proportional hazards models	moderate	low	population-based cohort	low	low	Ambient PM2.5 at the residential address of study participants was assigned through application of a global land use regression (LUR) model. Model construction is described in detail elsewhere [26]; briefly, annual satellite-derived measurements of PM2.5 were converted to near-ground concentrations via the GEOS-Chem transport model and a ground-based sun photometer. Estimates of PM2.5 were genera…	low	Same exposure method used throughout the study.	moderate	Exposure to PM2.5 was assigned as the average PM2.5 from 1998 to 2013 at the geocoded location of individual residences at baseline	low	Not available for assessment as within-subject variance was not measured.	moderate	low	After we identified the survival status of subjects, we linked records with vital statistics data from the Ministry of Health, Labor, and Welfare, with permission. Registration of deaths is mandatory under the Family Registration Law, and the registry is nearly 100% complete in Japan.	low	Causes of death were coded according to the 10th International Classification of Diseases (ICD-10).	low	Same method of outcome assessment for all groups	low	low	No data on missing outcomes, but estimates are unlikely to be biased for this reason.	low	We excluded 260 participants who had missing PM2.5 concentrations for any year during follow-up. After these exclusions, 87,385 subjects (41,362 males and 46,023 females) remained for final analysis.	low	low	Estimated risks reported for all exposures and outcomes listed in the objective	low
B708	Shin 2022	PM2.5	LC	NHIS–NSC	Cohort	moderate	Some additional confounders not adjusted for (e.g. ethnicity)	low	questionnaire	low	Cox proportional hazards models	moderate	low	In 2014, the NHIS created the NHIS–NSC, which includes one million people sampled from the NHIS database and their various individual information for 2002–2015	low	moderate	we computed the averages of district-level PM10 or PM2.5 concentrations for each of the previous 5 years over the follow–up period as individual–level long–term exposure to PM.	low	Same exposure method used throughout the study.	low	We used the time-dependent Cox proportional hazards model… Time–dependent Cox regression allows us to assess the overall risk estimate by combining the survival pattern associated with exposure within each time window of one year for the entire follow-up period as a weighted average of estimates across time windows	low	Not available for assessment as within-subject variance was not measured.	moderate	low	Specifically, we selected study subjects who participated in a health screening covered by the National Health Insurance in 2005–2007, and we followed up their status of cancer death from 2007 to 2015.	low	Cancer mortality based on the 10th International Classification of Diseases (ICD-10).	low	Same method of outcome assessment for all groups	low	low	No data on missing outcomes, but estimates are unlikely to be biased for this reason.	low	No data on missing exposures, but estimates are unlikely to be biased for this reason.	low	low	Estimated risks reported for all exposures and outcomes listed in the objective	low
B719	So 2020	PM10	ACM	DNC	Cohort	moderate	Some additional confounders not adjusted for (e.g. ethnicity)	low	questionnaire	low	Cox proportional hazards models	moderate	low	female members (> 44 years old) of the Danish Nurse Organization (95% of all nurses in Denmark)	low	low	The validated DEHM/UBM/AirGIS (http://au.dk/airgis/) model system (Jensen et al., 2001, 2017; Khan et al., 2019) consists of three air pollution models operating at different spatial scales (DEHM, UBM, OSPM) from the integrated air pollution model system THOR (Brandt et al., 2001c), which incorporates contributions from regional, urban, and local sources, respectively.	low	Same exposure method used throughout the study.	low	a state-of-the-art high-resolution air pollution model provided historical estimates of air pollutants at the nurses’ addresses, allowing modeling of time-varying effects of exposure.	low	Not available for assessment as within-subject variance was not measured.	low	low	We obtained the cause-specific mortality data from the Danish Register of Causes of Death	low	Causes of deaths were coded according to the International Classification of Diseases 8th revision [ICD-8; World Health Organization (WHO), 1965] (before 1994) or the 10th revision (ICD-10; WHO, 1992) (since 1994) (ICD-9 coding was never implemented in Denmark).	low	Same method of outcome assessment for all groups	low	low	No data on missing outcomes, but estimates are unlikely to be biased for this reason.	low	Of the total 28,731 nurses recruited in the 1993 or 1999, we excluded four nurses who were inactive (died, emigrated, or disappeared) in the Danish Civil Registration System before cohort baseline, 907 with missing exposure data	low	low	Estimated risks reported for all exposures and outcomes listed in the objective	low
B719	So 2020	PM10	CIRC	DNC	Cohort	moderate	Some additional confounders not adjusted for (e.g. ethnicity)	low	questionnaire	low	Cox proportional hazards models	moderate	low	female members (> 44 years old) of the Danish Nurse Organization (95% of all nurses in Denmark)	low	low	The validated DEHM/UBM/AirGIS (http://au.dk/airgis/) model system (Jensen et al., 2001, 2017; Khan et al., 2019) consists of three air pollution models operating at different spatial scales (DEHM, UBM, OSPM) from the integrated air pollution model system THOR (Brandt et al., 2001c), which incorporates contributions from regional, urban, and local sources, respectively.	low	Same exposure method used throughout the study.	low	a state-of-the-art high-resolution air pollution model provided historical estimates of air pollutants at the nurses’ addresses, allowing modeling of time-varying effects of exposure.	low	Not available for assessment as within-subject variance was not measured.	low	low	We obtained the cause-specific mortality data from the Danish Register of Causes of Death	low	Causes of deaths were coded according to the International Classification of Diseases 8th revision [ICD-8; World Health Organization (WHO), 1965] (before 1994) or the 10th revision (ICD-10; WHO, 1992) (since 1994) (ICD-9 coding was never implemented in Denmark).	low	Same method of outcome assessment for all groups	low	low	No data on missing outcomes, but estimates are unlikely to be biased for this reason.	low	Of the total 28,731 nurses recruited in the 1993 or 1999, we excluded four nurses who were inactive (died, emigrated, or disappeared) in the Danish Civil Registration System before cohort baseline, 907 with missing exposure data	low	low	Estimated risks reported for all exposures and outcomes listed in the objective	low
B719	So 2020	PM10	RESP	DNC	Cohort	moderate	Some additional confounders not adjusted for (e.g. ethnicity)	low	questionnaire	low	Cox proportional hazards models	moderate	low	female members (> 44 years old) of the Danish Nurse Organization (95% of all nurses in Denmark)	low	low	The validated DEHM/UBM/AirGIS (http://au.dk/airgis/) model system (Jensen et al., 2001, 2017; Khan et al., 2019) consists of three air pollution models operating at different spatial scales (DEHM, UBM, OSPM) from the integrated air pollution model system THOR (Brandt et al., 2001c), which incorporates contributions from regional, urban, and local sources, respectively.	low	Same exposure method used throughout the study.	low	a state-of-the-art high-resolution air pollution model provided historical estimates of air pollutants at the nurses’ addresses, allowing modeling of time-varying effects of exposure.	low	Not available for assessment as within-subject variance was not measured.	low	low	We obtained the cause-specific mortality data from the Danish Register of Causes of Death	low	Causes of deaths were coded according to the International Classification of Diseases 8th revision [ICD-8; World Health Organization (WHO), 1965] (before 1994) or the 10th revision (ICD-10; WHO, 1992) (since 1994) (ICD-9 coding was never implemented in Denmark).	low	Same method of outcome assessment for all groups	low	low	No data on missing outcomes, but estimates are unlikely to be biased for this reason.	low	Of the total 28,731 nurses recruited in the 1993 or 1999, we excluded four nurses who were inactive (died, emigrated, or disappeared) in the Danish Civil Registration System before cohort baseline, 907 with missing exposure data	low	low	Estimated risks reported for all exposures and outcomes listed in the objective	low
B722	Sommar 2021	PM2.5	ACM	Umea-VIP	Cohort	moderate	Some additional confounders not adjusted for (e.g. ethnicity)	low	interview questions	low	Cox proportional hazards models	moderate	low	The Västerbotten intervention program (VIP), including Umeå municipality, is a program where the population in the County is invited to a health examination the year they turn 40, 50 and 60 (and during some years also 30) years old	low	low	The exposure assessment is based on a multiscale modelling system, whereby both the long-range transported air pollution, the contribution from local sources and the variations in meteorology are included. The system is based on a coupling between two models (DEHM and UBM)...	low	Same exposure method used throughout the study.	low	The exposure, as a moving average was calculated based on home address for the time windows 1 year…	low	Not available for assessment as within-subject variance was not measured.	low	low	Cause-specific mortality was determined by linkage of national personal identification numbers to the death registries of the Swedish National Board of Health and Welfare.	low	We used the International Code of Diseases ICD-9 or ICD-10	low	Same method of outcome assessment for all groups	low	low	No data on missing outcomes, but estimates are unlikely to be biased for this reason.	low	No data on missing exposures, but estimates are unlikely to be biased for this reason.	low	low	Estimated risks reported for all exposures and outcomes listed in the objective	low
B722	Sommar 2021	PM2.5	RESP	Umea-VIP	Cohort	moderate	Some additional confounders not adjusted for (e.g. ethnicity)	low	interview questions	low	Cox proportional hazards models	moderate	low	The Västerbotten intervention program (VIP), including Umeå municipality, is a program where the population in the County is invited to a health examination the year they turn 40, 50 and 60 (and during some years also 30) years old	low	low	The exposure assessment is based on a multiscale modelling system, whereby both the long-range transported air pollution, the contribution from local sources and the variations in meteorology are included. The system is based on a coupling between two models (DEHM and UBM)...	low	Same exposure method used throughout the study.	low	The exposure, as a moving average was calculated based on home address for the time windows 1 year…	low	Not available for assessment as within-subject variance was not measured.	low	low	Cause-specific mortality was determined by linkage of national personal identification numbers to the death registries of the Swedish National Board of Health and Welfare.	low	We used the International Code of Diseases ICD-9 or ICD-10	low	Same method of outcome assessment for all groups	low	low	No data on missing outcomes, but estimates are unlikely to be biased for this reason.	low	No data on missing exposures, but estimates are unlikely to be biased for this reason.	low	low	Estimated risks reported for all exposures and outcomes listed in the objective	low
B730	Stafoggia 2022	PM2.5	ACM	ELAPSE administrative	Cohort	moderate	Some additional confounders not adjusted for (e.g. ethnicity). For some cohorts, the adjustment for smoking and BMI was indirect.	low	All cohorts recorded baseline information on age, sex, residential address, and area-level socioeconomic status (SES) indicators for each participant.	low	Cox proportional hazards models	moderate	low	Briefly, cohorts were enrolled between 2000 and 2011 based on data from population or census registries and followed up until 2011–17.	low	low	The linear regression models were trained on pollution concentrations measured at large numbers of sites by the AirBase network of the European Environmental Agency (PM2·5, NO2, and O3) or by the European Study of Cohorts for Air Pollution Effects (black carbon),17 with satellite data, dispersion models, land use variables, and traffic data as potential predictors.	low	Same exposure method used throughout the study.	low	We fitted time varying Cox models to account for residential history and time trends in pollutant exposure and mortality during follow-up.	low	Not available for assessment as within-subject variance was not measured.	low	low	Mortality registries were used to extract the underlying cause of death for deceased individuals.	low	Four study outcomes were selected as defined by the International Classification of Diseases, 9th revision (ICD-9) or 10th revision (ICD-10) codes	low	Same method of outcome assessment for all groups	low	low	No data on missing outcomes, but estimates are unlikely to be biased for this reason.	low	No data on missing exposures, but estimates are unlikely to be biased for this reason.	low	low	Estimated risks reported for all exposures and outcomes listed in the objective	low
B730	Stafoggia 2022	PM2.5	CIRC	ELAPSE administrative	Cohort	moderate	Some additional confounders not adjusted for (e.g. ethnicity). For some cohorts, the adjustment for smoking and BMI was indirect.	low	All cohorts recorded baseline information on age, sex, residential address, and area-level socioeconomic status (SES) indicators for each participant.	low	Cox proportional hazards models	moderate	low	Briefly, cohorts were enrolled between 2000 and 2011 based on data from population or census registries and followed up until 2011–17.	low	low	The linear regression models were trained on pollution concentrations measured at large numbers of sites by the AirBase network of the European Environmental Agency (PM2·5, NO2, and O3) or by the European Study of Cohorts for Air Pollution Effects (black carbon),17 with satellite data, dispersion models, land use variables, and traffic data as potential predictors.	low	Same exposure method used throughout the study.	low	We fitted time varying Cox models to account for residential history and time trends in pollutant exposure and mortality during follow-up.	low	Not available for assessment as within-subject variance was not measured.	low	low	Mortality registries were used to extract the underlying cause of death for deceased individuals.	low	Four study outcomes were selected as defined by the International Classification of Diseases, 9th revision (ICD-9) or 10th revision (ICD-10) codes	low	Same method of outcome assessment for all groups	low	low	No data on missing outcomes, but estimates are unlikely to be biased for this reason.	low	No data on missing exposures, but estimates are unlikely to be biased for this reason.	low	low	Estimated risks reported for all exposures and outcomes listed in the objective	low
B730	Stafoggia 2022	PM2.5	RESP	ELAPSE administrative	Cohort	moderate	Some additional confounders not adjusted for (e.g. ethnicity). For some cohorts, the adjustment for smoking and BMI was indirect.	low	All cohorts recorded baseline information on age, sex, residential address, and area-level socioeconomic status (SES) indicators for each participant.	low	Cox proportional hazards models	moderate	low	Briefly, cohorts were enrolled between 2000 and 2011 based on data from population or census registries and followed up until 2011–17.	low	low	The linear regression models were trained on pollution concentrations measured at large numbers of sites by the AirBase network of the European Environmental Agency (PM2·5, NO2, and O3) or by the European Study of Cohorts for Air Pollution Effects (black carbon),17 with satellite data, dispersion models, land use variables, and traffic data as potential predictors.	low	Same exposure method used throughout the study.	low	We fitted time varying Cox models to account for residential history and time trends in pollutant exposure and mortality during follow-up.	low	Not available for assessment as within-subject variance was not measured.	low	low	Mortality registries were used to extract the underlying cause of death for deceased individuals.	low	Four study outcomes were selected as defined by the International Classification of Diseases, 9th revision (ICD-9) or 10th revision (ICD-10) codes	low	Same method of outcome assessment for all groups	low	low	No data on missing outcomes, but estimates are unlikely to be biased for this reason.	low	No data on missing exposures, but estimates are unlikely to be biased for this reason.	low	low	Estimated risks reported for all exposures and outcomes listed in the objective	low
B730	Stafoggia 2022	PM2.5	LC	ELAPSE administrative	Cohort	moderate	Some additional confounders not adjusted for (e.g. ethnicity). For some cohorts, the adjustment for smoking and BMI was indirect.	low	All cohorts recorded baseline information on age, sex, residential address, and area-level socioeconomic status (SES) indicators for each participant.	low	Cox proportional hazards models	moderate	low	Briefly, cohorts were enrolled between 2000 and 2011 based on data from population or census registries and followed up until 2011–17.	low	low	The linear regression models were trained on pollution concentrations measured at large numbers of sites by the AirBase network of the European Environmental Agency (PM2·5, NO2, and O3) or by the European Study of Cohorts for Air Pollution Effects (black carbon),17 with satellite data, dispersion models, land use variables, and traffic data as potential predictors.	low	Same exposure method used throughout the study.	low	We fitted time varying Cox models to account for residential history and time trends in pollutant exposure and mortality during follow-up.	low	Not available for assessment as within-subject variance was not measured.	low	low	Mortality registries were used to extract the underlying cause of death for deceased individuals.	low	Four study outcomes were selected as defined by the International Classification of Diseases, 9th revision (ICD-9) or 10th revision (ICD-10) codes	low	Same method of outcome assessment for all groups	low	low	No data on missing outcomes, but estimates are unlikely to be biased for this reason.	low	No data on missing exposures, but estimates are unlikely to be biased for this reason.	low	low	Estimated risks reported for all exposures and outcomes listed in the objective	low
B734	Strak 2021	PM2.5	ACM	ELAPSE pooled	Cohort	moderate	Some additional confounders not adjusted for (e.g. ethnicity).	low	To pool data, we used a common codebook to harmonise individual and area level covariates and outcome variables between cohorts. Information on covariates was only available at baseline.	low	Cox proportional hazards models	moderate	low	All cohorts and subcohorts included general population samples and specific subgroups, such as Danish nurses (DNC cohort). Most cohorts were from large cities and surrounding regions.	low	low	Briefly, we estimated 2010 annual mean PM2.5, nitrogen dioxide, black carbon, and (warm season) ozone concentrations using the European Environmental Agency AirBase routine monitoring data (PM2.5, nitrogen dioxide, and ozone) and ESCAPE monitoring data (black carbon). Predictors were satellite derived and chemical transport model air pollutant estimates at 10×10 km, and fine scale land use and ro…	low	Same exposure method used throughout the study.	low	To enable time varying exposure analysis, we extrapolated concentrations to every year of follow-up using the estimated annual concentrations from the Danish eulerian hemispheric model, which models monthly average concentrations across Europe at 26×26 km spatial resolution back to 1990	low	Not available for assessment as within-subject variance was not measured.	low	low	Mortality was defined based on the underlying cause of death recorded on death certificates in mortality registries	low	death certificates in mortality registries as ICD-9 and ICD-10 (international classification of diseases, ninth and 10th revisions, respectively) codes.	low	Same method of outcome assessment for all groups	low	low	No data on missing outcomes, but estimates are unlikely to be biased for this reason.	low	No data on missing exposures, but estimates are unlikely to be biased for this reason.	low	low	Estimated risks reported for all exposures and outcomes listed in the objective	low
B734	Strak 2021	PM2.5	CIRC	ELAPSE pooled	Cohort	moderate	Some additional confounders not adjusted for (e.g. ethnicity).	low	To pool data, we used a common codebook to harmonise individual and area level covariates and outcome variables between cohorts. Information on covariates was only available at baseline.	low	Cox proportional hazards models	moderate	low	All cohorts and subcohorts included general population samples and specific subgroups, such as Danish nurses (DNC cohort). Most cohorts were from large cities and surrounding regions.	low	low	Briefly, we estimated 2010 annual mean PM2.5, nitrogen dioxide, black carbon, and (warm season) ozone concentrations using the European Environmental Agency AirBase routine monitoring data (PM2.5, nitrogen dioxide, and ozone) and ESCAPE monitoring data (black carbon). Predictors were satellite derived and chemical transport model air pollutant estimates at 10×10 km, and fine scale land use and ro…	low	Same exposure method used throughout the study.	low	To enable time varying exposure analysis, we extrapolated concentrations to every year of follow-up using the estimated annual concentrations from the Danish eulerian hemispheric model, which models monthly average concentrations across Europe at 26×26 km spatial resolution back to 1990	low	Not available for assessment as within-subject variance was not measured.	low	low	Mortality was defined based on the underlying cause of death recorded on death certificates in mortality registries	low	death certificates in mortality registries as ICD-9 and ICD-10 (international classification of diseases, ninth and 10th revisions, respectively) codes.	low	Same method of outcome assessment for all groups	low	low	No data on missing outcomes, but estimates are unlikely to be biased for this reason.	low	No data on missing exposures, but estimates are unlikely to be biased for this reason.	low	low	Estimated risks reported for all exposures and outcomes listed in the objective	low
B734	Strak 2021	PM2.5	IHD	ELAPSE pooled	Cohort	moderate	Some additional confounders not adjusted for (e.g. ethnicity).	low	To pool data, we used a common codebook to harmonise individual and area level covariates and outcome variables between cohorts. Information on covariates was only available at baseline.	low	Cox proportional hazards models	moderate	low	All cohorts and subcohorts included general population samples and specific subgroups, such as Danish nurses (DNC cohort). Most cohorts were from large cities and surrounding regions.	low	low	Briefly, we estimated 2010 annual mean PM2.5, nitrogen dioxide, black carbon, and (warm season) ozone concentrations using the European Environmental Agency AirBase routine monitoring data (PM2.5, nitrogen dioxide, and ozone) and ESCAPE monitoring data (black carbon). Predictors were satellite derived and chemical transport model air pollutant estimates at 10×10 km, and fine scale land use and ro…	low	Same exposure method used throughout the study.	low	To enable time varying exposure analysis, we extrapolated concentrations to every year of follow-up using the estimated annual concentrations from the Danish eulerian hemispheric model, which models monthly average concentrations across Europe at 26×26 km spatial resolution back to 1990	low	Not available for assessment as within-subject variance was not measured.	low	low	Mortality was defined based on the underlying cause of death recorded on death certificates in mortality registries	low	death certificates in mortality registries as ICD-9 and ICD-10 (international classification of diseases, ninth and 10th revisions, respectively) codes.	low	Same method of outcome assessment for all groups	low	low	No data on missing outcomes, but estimates are unlikely to be biased for this reason.	low	No data on missing exposures, but estimates are unlikely to be biased for this reason.	low	low	Estimated risks reported for all exposures and outcomes listed in the objective	low
B734	Strak 2021	PM2.5	CeVD	ELAPSE pooled	Cohort	moderate	Some additional confounders not adjusted for (e.g. ethnicity).	low	To pool data, we used a common codebook to harmonise individual and area level covariates and outcome variables between cohorts. Information on covariates was only available at baseline.	low	Cox proportional hazards models	moderate	low	All cohorts and subcohorts included general population samples and specific subgroups, such as Danish nurses (DNC cohort). Most cohorts were from large cities and surrounding regions.	low	low	Briefly, we estimated 2010 annual mean PM2.5, nitrogen dioxide, black carbon, and (warm season) ozone concentrations using the European Environmental Agency AirBase routine monitoring data (PM2.5, nitrogen dioxide, and ozone) and ESCAPE monitoring data (black carbon). Predictors were satellite derived and chemical transport model air pollutant estimates at 10×10 km, and fine scale land use and ro…	low	Same exposure method used throughout the study.	low	To enable time varying exposure analysis, we extrapolated concentrations to every year of follow-up using the estimated annual concentrations from the Danish eulerian hemispheric model, which models monthly average concentrations across Europe at 26×26 km spatial resolution back to 1990	low	Not available for assessment as within-subject variance was not measured.	low	low	Mortality was defined based on the underlying cause of death recorded on death certificates in mortality registries	low	death certificates in mortality registries as ICD-9 and ICD-10 (international classification of diseases, ninth and 10th revisions, respectively) codes.	low	Same method of outcome assessment for all groups	low	low	No data on missing outcomes, but estimates are unlikely to be biased for this reason.	low	No data on missing exposures, but estimates are unlikely to be biased for this reason.	low	low	Estimated risks reported for all exposures and outcomes listed in the objective	low
B734	Strak 2021	PM2.5	RESP	ELAPSE pooled	Cohort	moderate	Some additional confounders not adjusted for (e.g. ethnicity).	low	To pool data, we used a common codebook to harmonise individual and area level covariates and outcome variables between cohorts. Information on covariates was only available at baseline.	low	Cox proportional hazards models	moderate	low	All cohorts and subcohorts included general population samples and specific subgroups, such as Danish nurses (DNC cohort). Most cohorts were from large cities and surrounding regions.	low	low	Briefly, we estimated 2010 annual mean PM2.5, nitrogen dioxide, black carbon, and (warm season) ozone concentrations using the European Environmental Agency AirBase routine monitoring data (PM2.5, nitrogen dioxide, and ozone) and ESCAPE monitoring data (black carbon). Predictors were satellite derived and chemical transport model air pollutant estimates at 10×10 km, and fine scale land use and ro…	low	Same exposure method used throughout the study.	low	To enable time varying exposure analysis, we extrapolated concentrations to every year of follow-up using the estimated annual concentrations from the Danish eulerian hemispheric model, which models monthly average concentrations across Europe at 26×26 km spatial resolution back to 1990	low	Not available for assessment as within-subject variance was not measured.	low	low	Mortality was defined based on the underlying cause of death recorded on death certificates in mortality registries	low	death certificates in mortality registries as ICD-9 and ICD-10 (international classification of diseases, ninth and 10th revisions, respectively) codes.	low	Same method of outcome assessment for all groups	low	low	No data on missing outcomes, but estimates are unlikely to be biased for this reason.	low	No data on missing exposures, but estimates are unlikely to be biased for this reason.	low	low	Estimated risks reported for all exposures and outcomes listed in the objective	low
B734	Strak 2021	PM2.5	COPD	ELAPSE pooled	Cohort	moderate	Some additional confounders not adjusted for (e.g. ethnicity).	low	To pool data, we used a common codebook to harmonise individual and area level covariates and outcome variables between cohorts. Information on covariates was only available at baseline.	low	Cox proportional hazards models	moderate	low	All cohorts and subcohorts included general population samples and specific subgroups, such as Danish nurses (DNC cohort). Most cohorts were from large cities and surrounding regions.	low	low	Briefly, we estimated 2010 annual mean PM2.5, nitrogen dioxide, black carbon, and (warm season) ozone concentrations using the European Environmental Agency AirBase routine monitoring data (PM2.5, nitrogen dioxide, and ozone) and ESCAPE monitoring data (black carbon). Predictors were satellite derived and chemical transport model air pollutant estimates at 10×10 km, and fine scale land use and ro…	low	Same exposure method used throughout the study.	low	To enable time varying exposure analysis, we extrapolated concentrations to every year of follow-up using the estimated annual concentrations from the Danish eulerian hemispheric model, which models monthly average concentrations across Europe at 26×26 km spatial resolution back to 1990	low	Not available for assessment as within-subject variance was not measured.	low	low	Mortality was defined based on the underlying cause of death recorded on death certificates in mortality registries	low	death certificates in mortality registries as ICD-9 and ICD-10 (international classification of diseases, ninth and 10th revisions, respectively) codes.	low	Same method of outcome assessment for all groups	low	low	No data on missing outcomes, but estimates are unlikely to be biased for this reason.	low	No data on missing exposures, but estimates are unlikely to be biased for this reason.	low	low	Estimated risks reported for all exposures and outcomes listed in the objective	low
B743	Takeuchi 2021	PM10	CIRC	IPHS	Cohort	moderate	Some additional confounders not adjusted for (e.g. ethnicity, diet).	low	annual community-based health checkups (Irie et al., 2006)	low	Poisson regression	moderate	low	Briefly, our study population comprised 98,196 individuals (33,414 men and 64,782 women) aged 40–79 years who underwent health check-ups in Ibaraki Prefecture…	low	low	Exposure to SPM was measured by a nationwide background SPM concentration model, which interpolates the neighborhood (within the radius of 20 km) fixed monitoring data to a 1 x 1 km grid surface, using inverse distance weighting methods.	low	Same exposure method used throughout the study.	low	As an index of SPM exposure, we assigned the averaged SPM concentration in the municipality which the study subjects resided in at the time of the baseline of the IPHS. The SPM concentration in 1990 was used as a baseline exposure index… If an updated SPM is better than the baseline or average SPM as the exposure index, we should apply a model that includes SPM concentration as a time-dependent v…	low	Not available for assessment as within-subject variance was not measured.	low	low	The underlying causes of death in our study cohort were obtained from the Ministry of Health, Labour and Welfare via the normal application procedure. Record matching between the residence certificates and the underlying causes of death was done by residential area, sex, date of birth, and date of death.	low	We considered all cardiovascular deaths (codes 401-459 in ICD-9 and codes I00-I99 in ICD-10)	low	Same method of outcome assessment for all groups	low	low	No data on missing outcomes, but estimates are unlikely to be biased for this reason.	low	No data on missing exposures, but estimates are unlikely to be biased for this reason.	low	low	Estimated risks reported for all exposures and outcomes listed in the objective	low
B743	Takeuchi 2021	PM10	CIRC	IPHS	Cohort	moderate	Some additional confounders not adjusted for (e.g. ethnicity, diet).	low	annual community-based health checkups (Irie et al., 2006)	low	Poisson regression	moderate	low	Briefly, our study population comprised 98,196 individuals (33,414 men and 64,782 women) aged 40–79 years who underwent health check-ups in Ibaraki Prefecture…	low	low	Exposure to SPM was measured by a nationwide background SPM concentration model, which interpolates the neighborhood (within the radius of 20 km) fixed monitoring data to a 1 x 1 km grid surface, using inverse distance weighting methods.	low	Same exposure method used throughout the study.	low	As an index of SPM exposure, we assigned the averaged SPM concentration in the municipality which the study subjects resided in at the time of the baseline of the IPHS. The SPM concentration in 1990 was used as a baseline exposure index… If an updated SPM is better than the baseline or average SPM as the exposure index, we should apply a model that includes SPM concentration as a time-dependent v…	low	Not available for assessment as within-subject variance was not measured.	low	low	The underlying causes of death in our study cohort were obtained from the Ministry of Health, Labour and Welfare via the normal application procedure. Record matching between the residence certificates and the underlying causes of death was done by residential area, sex, date of birth, and date of death.	low	We considered all cardiovascular deaths (codes 401-459 in ICD-9 and codes I00-I99 in ICD-10)	low	Same method of outcome assessment for all groups	low	low	No data on missing outcomes, but estimates are unlikely to be biased for this reason.	low	No data on missing exposures, but estimates are unlikely to be biased for this reason.	low	low	Estimated risks reported for all exposures and outcomes listed in the objective	low
B762	Traini 2022	PM2.5	ACM	LIFEWORK	Cohort	moderate	Some additional confounders not adjusted for (e.g. ethnicity, diet).	low	baseline questionnaires for AMIGO and Nightingale, follow-up questionnaire for EPIC-NL	low	Overall mortality was evaluated as a binary outcome (dead/alive) with logistic regression, estimating ORs for mortality risk, as well as with Poisson and Cox models to account for the duration of follow-up and for possible changes in event rates over time.	moderate	low	Briefly, the LIFEWORK cohort comprises: (1) female (current and former) nurses, aged 18–65 years at enrolment in 2011, who were recruited via the registration system for healthcare professionals, that is, the BIG-register (the Nightingale Study)13; (2) adults from the general population, aged 31–65 years at recruitment in 2011–2012, who were recruited, with a maximum of one person per household, …	low	low	Briefly, we developed land-use regression models based upon annual average concentrations of PM2.5, PM2.5 absorbance, PM10 and NO2 measured between October 2008 and April 2011 during three 14-day periods to account for seasonal variation.	low	Same exposure method used throughout the study.	low	No assessment of how the effects of air pollution may change over time. However, the time period is short and substantial changes in exposure are unlikely.	low	Not available for assessment as within-subject variance was not measured.	low	low	The outcome of interest was all-cause mortality, assessed by ascertaining vital status from the Dutch Central Bureau of Statistics (CBS) and date of death over a 5-year follow-up period (1 January 2013 to 31 December 2017) via data linkage to the GBA.	low	ICD-9 and ICD-10	low	Same method of outcome assessment for all groups	low	low	No data on missing outcomes, but estimates are unlikely to be biased for this reason.	low	From the original 88,466 LIFEWORK participants, we excluded 683 individuals with missing exposure information... A sensitivity analysis was conducted using multiple imputation by chained equation (MICE) to impute missing values in the exposures… Results from the multivariable logistic regression model using MICE to impute the missing exposures showed no discrepancies from findings on complete cas…	low	low	Estimated risks reported for all exposures and outcomes listed in the objective	low
B762	Traini 2022	PM10	ACM	LIFEWORK	Cohort	moderate	Some additional confounders not adjusted for (e.g. ethnicity, diet).	low	baseline questionnaires for AMIGO and Nightingale, follow-up questionnaire for EPIC-NL	low	Overall mortality was evaluated as a binary outcome (dead/alive) with logistic regression, estimating ORs for mortality risk, as well as with Poisson and Cox models to account for the duration of follow-up and for possible changes in event rates over time.	moderate	low	Briefly, the LIFEWORK cohort comprises: (1) female (current and former) nurses, aged 18–65 years at enrolment in 2011, who were recruited via the registration system for healthcare professionals, that is, the BIG-register (the Nightingale Study)13; (2) adults from the general population, aged 31–65 years at recruitment in 2011–2012, who were recruited, with a maximum of one person per household, …	low	low	Briefly, we developed land-use regression models based upon annual average concentrations of PM2.5, PM2.5 absorbance, PM10 and NO2 measured between October 2008 and April 2011 during three 14-day periods to account for seasonal variation.	low	Same exposure method used throughout the study.	low	No assessment of how the effects of air pollution may change over time. However, the time period is short and substantial changes in exposure are unlikely.	low	Not available for assessment as within-subject variance was not measured.	low	low	The outcome of interest was all-cause mortality, assessed by ascertaining vital status from the Dutch Central Bureau of Statistics (CBS) and date of death over a 5-year follow-up period (1 January 2013 to 31 December 2017) via data linkage to the GBA.	low	ICD-9 and ICD-10	low	Same method of outcome assessment for all groups	low	low	No data on missing outcomes, but estimates are unlikely to be biased for this reason.	low	From the original 88,466 LIFEWORK participants, we excluded 683 individuals with missing exposure information... A sensitivity analysis was conducted using multiple imputation by chained equation (MICE) to impute missing values in the exposures… Results from the multivariable logistic regression model using MICE to impute the missing exposures showed no discrepancies from findings on complete cas…	low	low	Estimated risks reported for all exposures and outcomes listed in the objective	low
B783	Wang 2020	PM2.5	CIRC	Medicare	Cohort	high	Some critical confounders not adjusted for in the main analysis (BMI)	low	strata for age, race, sex, and ZIP code in base models and additionally controlling for ZIP code and state SES in adjusted models.	low	Cox proportional hazards models	high	low	We compiled enrollment data from the Centers for Medicare and Medicaid Services for 53 million Medicare beneficiaries (65–120 years) living in the US	low	low	Model inputs included PM2.5 data from the U.S. Environmental Protection Agency (EPA), meteorological and geospatial covariates, and traffic related PM estimated using a Gaussian line-source dispersion model.	low	Same exposure method used throughout the study.	low	For both pollutants, we matched beneficiaries to the grid point closest to their ZIP code centroid, accounting for residential moves, and averaged estimated values to obtain the 12-month average prior to death, hereafter referred to as “12-month average exposure”.	low	Not available for assessment as within-subject variance was not measured.	moderate	low	Centers for Medicare and Medicaid Services	low	Using the International Classification of Disease (ICD-10) codes from the National Death Index	low	Same method of outcome assessment for all groups	low	low	No data on missing outcomes, but estimates are unlikely to be biased for this reason.	low	No data on missing exposures, but estimates are unlikely to be biased for this reason.	low	low	Estimated risks reported for all exposures and outcomes listed in the objective	low
B783	Wang 2020	PM2.5	IHD	Medicare	Cohort	high	Some critical confounders not adjusted for in the main analysis (BMI)	low	strata for age, race, sex, and ZIP code in base models and additionally controlling for ZIP code and state SES in adjusted models.	low	Cox proportional hazards models	high	low	We compiled enrollment data from the Centers for Medicare and Medicaid Services for 53 million Medicare beneficiaries (65–120 years) living in the US	low	low	Model inputs included PM2.5 data from the U.S. Environmental Protection Agency (EPA), meteorological and geospatial covariates, and traffic related PM estimated using a Gaussian line-source dispersion model.	low	Same exposure method used throughout the study.	low	For both pollutants, we matched beneficiaries to the grid point closest to their ZIP code centroid, accounting for residential moves, and averaged estimated values to obtain the 12-month average prior to death, hereafter referred to as “12-month average exposure”.	low	Not available for assessment as within-subject variance was not measured.	moderate	low	Centers for Medicare and Medicaid Services	low	Using the International Classification of Disease (ICD-10) codes from the National Death Index	low	Same method of outcome assessment for all groups	low	low	No data on missing outcomes, but estimates are unlikely to be biased for this reason.	low	No data on missing exposures, but estimates are unlikely to be biased for this reason.	low	low	Estimated risks reported for all exposures and outcomes listed in the objective	low
B783	Wang 2020	PM2.5	COPD	Medicare	Cohort	high	Some critical confounders not adjusted for in the main analysis (smoking)	low	strata for age, race, sex, and ZIP code in base models and additionally controlling for ZIP code and state SES in adjusted models.	low	Cox proportional hazards models	high	low	We compiled enrollment data from the Centers for Medicare and Medicaid Services for 53 million Medicare beneficiaries (65–120 years) living in the US	low	low	Model inputs included PM2.5 data from the U.S. Environmental Protection Agency (EPA), meteorological and geospatial covariates, and traffic related PM estimated using a Gaussian line-source dispersion model.	low	Same exposure method used throughout the study.	low	For both pollutants, we matched beneficiaries to the grid point closest to their ZIP code centroid, accounting for residential moves, and averaged estimated values to obtain the 12-month average prior to death, hereafter referred to as “12-month average exposure”.	low	Not available for assessment as within-subject variance was not measured.	moderate	low	Centers for Medicare and Medicaid Services	low	Using the International Classification of Disease (ICD-10) codes from the National Death Index	low	Same method of outcome assessment for all groups	low	low	No data on missing outcomes, but estimates are unlikely to be biased for this reason.	low	No data on missing exposures, but estimates are unlikely to be biased for this reason.	low	low	Estimated risks reported for all exposures and outcomes listed in the objective	low
B783	Wang 2020	PM2.5	ALRI	Medicare	Cohort	high	Some critical confounders not adjusted for in the main analysis (smoking)	low	strata for age, race, sex, and ZIP code in base models and additionally controlling for ZIP code and state SES in adjusted models.	low	Cox proportional hazards models	high	low	We compiled enrollment data from the Centers for Medicare and Medicaid Services for 53 million Medicare beneficiaries (65–120 years) living in the US	low	low	Model inputs included PM2.5 data from the U.S. Environmental Protection Agency (EPA), meteorological and geospatial covariates, and traffic related PM estimated using a Gaussian line-source dispersion model.	low	Same exposure method used throughout the study.	low	For both pollutants, we matched beneficiaries to the grid point closest to their ZIP code centroid, accounting for residential moves, and averaged estimated values to obtain the 12-month average prior to death, hereafter referred to as “12-month average exposure”.	low	Not available for assessment as within-subject variance was not measured.	moderate	low	Centers for Medicare and Medicaid Services	low	Using the International Classification of Disease (ICD-10) codes from the National Death Index	low	Same method of outcome assessment for all groups	low	low	No data on missing outcomes, but estimates are unlikely to be biased for this reason.	low	No data on missing exposures, but estimates are unlikely to be biased for this reason.	low	low	Estimated risks reported for all exposures and outcomes listed in the objective	low
B783	Wang 2020	PM2.5	LC	Medicare	Cohort	high	Some critical confounders not adjusted for in the main analysis (smoking)	low	strata for age, race, sex, and ZIP code in base models and additionally controlling for ZIP code and state SES in adjusted models.	low	Cox proportional hazards models	high	low	We compiled enrollment data from the Centers for Medicare and Medicaid Services for 53 million Medicare beneficiaries (65–120 years) living in the US	low	low	Model inputs included PM2.5 data from the U.S. Environmental Protection Agency (EPA), meteorological and geospatial covariates, and traffic related PM estimated using a Gaussian line-source dispersion model.	low	Same exposure method used throughout the study.	low	For both pollutants, we matched beneficiaries to the grid point closest to their ZIP code centroid, accounting for residential moves, and averaged estimated values to obtain the 12-month average prior to death, hereafter referred to as “12-month average exposure”.	low	Not available for assessment as within-subject variance was not measured.	moderate	low	Centers for Medicare and Medicaid Services	low	Using the International Classification of Disease (ICD-10) codes from the National Death Index	low	Same method of outcome assessment for all groups	low	low	No data on missing outcomes, but estimates are unlikely to be biased for this reason.	low	No data on missing exposures, but estimates are unlikely to be biased for this reason.	low	low	Estimated risks reported for all exposures and outcomes listed in the objective	low
B791	Wang 2022	PM2.5	ACM	UK Biobank	Cohort	moderate	Some additional confounders not adjusted for (e.g. marital status).	low	At baseline, all participants completed a touchscreen questionnaire to collect information about socio-demographic characteristics, lifestyles, dietary intakes and medical history of prevalent diseases.	low	Cox proportional hazards models	moderate	low	UK Biobank study is a national cohort study of half a million community-dwelling adults aged 40–69 years initiated in the UK from 2006 to 2010	low	low	The annual average air pollutant concentrations were calculated through pollutant-specific LUR models using the predictor variables obtained from the Geographic Information System and linked to participants’ residential addresses given at the UK Biobank baseline visit.	low	Same exposure method used throughout the study.	low	Air pollution estimates for PM2.5, PM2.5–10 and NOx were only available for the year 2010, whereas NO2 and PM10 had the exposure data for several years (2005, 2006, 2007 and 2010 for NO2, and 2007 and 2010 for PM10), thus the means of the values of the two air pollutants were included in the analysis.	low	Not available for assessment as within-subject variance was not measured.	low	low	Death dates were obtained by reviewing the death certificates held by the National Health Service Information Centre for participants in England and Wales and the National Health Service Central Register Scotland for participants from Scotland.	low	The cause of death was coded according to the International Classification of Disease, 10th revised edition (ICD-10) assigned to the primary cause of death.	low	Same method of outcome assessment for all groups	low	low	No data on missing outcomes, but estimates are unlikely to be biased for this reason.	low	In our main analysis (502 506) we excluded participants who had a history of cancer or CVD on the basis of self-report or medical records (27 885 males and 33 174 females) as well as an additional 19 514 participants with missing dietary information. After excluding participants with missing air pollution measurements, a total of 386 937 participants were included in the final analysis.	low	low	Estimated risks reported for all exposures and outcomes listed in the objective	low
B791	Wang 2022	PM2.5	CIRC	UK Biobank	Cohort	moderate	Some additional confounders not adjusted for (e.g. marital status).	low	At baseline, all participants completed a touchscreen questionnaire to collect information about socio-demographic characteristics, lifestyles, dietary intakes and medical history of prevalent diseases.	low	Cox proportional hazards models	moderate	low	UK Biobank study is a national cohort study of half a million community-dwelling adults aged 40–69 years initiated in the UK from 2006 to 2010	low	low	The annual average air pollutant concentrations were calculated through pollutant-specific LUR models using the predictor variables obtained from the Geographic Information System and linked to participants’ residential addresses given at the UK Biobank baseline visit.	low	Same exposure method used throughout the study.	low	Air pollution estimates for PM2.5, PM2.5–10 and NOx were only available for the year 2010, whereas NO2 and PM10 had the exposure data for several years (2005, 2006, 2007 and 2010 for NO2, and 2007 and 2010 for PM10), thus the means of the values of the two air pollutants were included in the analysis.	low	Not available for assessment as within-subject variance was not measured.	low	low	Death dates were obtained by reviewing the death certificates held by the National Health Service Information Centre for participants in England and Wales and the National Health Service Central Register Scotland for participants from Scotland.	low	The cause of death was coded according to the International Classification of Disease, 10th revised edition (ICD-10) assigned to the primary cause of death.	low	Same method of outcome assessment for all groups	low	low	No data on missing outcomes, but estimates are unlikely to be biased for this reason.	low	In our main analysis (502 506) we excluded participants who had a history of cancer or CVD on the basis of self-report or medical records (27 885 males and 33 174 females) as well as an additional 19 514 participants with missing dietary information. After excluding participants with missing air pollution measurements, a total of 386 937 participants were included in the final analysis.	low	low	Estimated risks reported for all exposures and outcomes listed in the objective	low
B791	Wang 2022	PM2.5	CeVD	UK Biobank	Cohort	moderate	Some additional confounders not adjusted for (e.g. marital status).	low	At baseline, all participants completed a touchscreen questionnaire to collect information about socio-demographic characteristics, lifestyles, dietary intakes and medical history of prevalent diseases.	low	Cox proportional hazards models	moderate	low	UK Biobank study is a national cohort study of half a million community-dwelling adults aged 40–69 years initiated in the UK from 2006 to 2010	low	low	The annual average air pollutant concentrations were calculated through pollutant-specific LUR models using the predictor variables obtained from the Geographic Information System and linked to participants’ residential addresses given at the UK Biobank baseline visit.	low	Same exposure method used throughout the study.	low	Air pollution estimates for PM2.5, PM2.5–10 and NOx were only available for the year 2010, whereas NO2 and PM10 had the exposure data for several years (2005, 2006, 2007 and 2010 for NO2, and 2007 and 2010 for PM10), thus the means of the values of the two air pollutants were included in the analysis.	low	Not available for assessment as within-subject variance was not measured.	low	low	Death dates were obtained by reviewing the death certificates held by the National Health Service Information Centre for participants in England and Wales and the National Health Service Central Register Scotland for participants from Scotland.	low	The cause of death was coded according to the International Classification of Disease, 10th revised edition (ICD-10) assigned to the primary cause of death.	low	Same method of outcome assessment for all groups	low	low	No data on missing outcomes, but estimates are unlikely to be biased for this reason.	low	In our main analysis (502 506) we excluded participants who had a history of cancer or CVD on the basis of self-report or medical records (27 885 males and 33 174 females) as well as an additional 19 514 participants with missing dietary information. After excluding participants with missing air pollution measurements, a total of 386 937 participants were included in the final analysis.	low	low	Estimated risks reported for all exposures and outcomes listed in the objective	low
B791	Wang 2022	PM10	ACM	UK Biobank	Cohort	moderate	Some additional confounders not adjusted for (e.g. marital status).	low	At baseline, all participants completed a touchscreen questionnaire to collect information about socio-demographic characteristics, lifestyles, dietary intakes and medical history of prevalent diseases.	low	Cox proportional hazards models	moderate	low	UK Biobank study is a national cohort study of half a million community-dwelling adults aged 40–69 years initiated in the UK from 2006 to 2010	low	low	The annual average air pollutant concentrations were calculated through pollutant-specific LUR models using the predictor variables obtained from the Geographic Information System and linked to participants’ residential addresses given at the UK Biobank baseline visit.	low	Same exposure method used throughout the study.	low	Air pollution estimates for PM2.5, PM2.5–10 and NOx were only available for the year 2010, whereas NO2 and PM10 had the exposure data for several years (2005, 2006, 2007 and 2010 for NO2, and 2007 and 2010 for PM10), thus the means of the values of the two air pollutants were included in the analysis.	low	Not available for assessment as within-subject variance was not measured.	low	low	Death dates were obtained by reviewing the death certificates held by the National Health Service Information Centre for participants in England and Wales and the National Health Service Central Register Scotland for participants from Scotland.	low	The cause of death was coded according to the International Classification of Disease, 10th revised edition (ICD-10) assigned to the primary cause of death.	low	Same method of outcome assessment for all groups	low	low	No data on missing outcomes, but estimates are unlikely to be biased for this reason.	low	In our main analysis (502 506) we excluded participants who had a history of cancer or CVD on the basis of self-report or medical records (27 885 males and 33 174 females) as well as an additional 19 514 participants with missing dietary information. After excluding participants with missing air pollution measurements, a total of 386 937 participants were included in the final analysis.	low	low	Estimated risks reported for all exposures and outcomes listed in the objective	low
B791	Wang 2022	PM10	CIRC	UK Biobank	Cohort	moderate	Some additional confounders not adjusted for (e.g. marital status).	low	At baseline, all participants completed a touchscreen questionnaire to collect information about socio-demographic characteristics, lifestyles, dietary intakes and medical history of prevalent diseases.	low	Cox proportional hazards models	moderate	low	UK Biobank study is a national cohort study of half a million community-dwelling adults aged 40–69 years initiated in the UK from 2006 to 2010	low	low	The annual average air pollutant concentrations were calculated through pollutant-specific LUR models using the predictor variables obtained from the Geographic Information System and linked to participants’ residential addresses given at the UK Biobank baseline visit.	low	Same exposure method used throughout the study.	low	Air pollution estimates for PM2.5, PM2.5–10 and NOx were only available for the year 2010, whereas NO2 and PM10 had the exposure data for several years (2005, 2006, 2007 and 2010 for NO2, and 2007 and 2010 for PM10), thus the means of the values of the two air pollutants were included in the analysis.	low	Not available for assessment as within-subject variance was not measured.	low	low	Death dates were obtained by reviewing the death certificates held by the National Health Service Information Centre for participants in England and Wales and the National Health Service Central Register Scotland for participants from Scotland.	low	The cause of death was coded according to the International Classification of Disease, 10th revised edition (ICD-10) assigned to the primary cause of death.	low	Same method of outcome assessment for all groups	low	low	No data on missing outcomes, but estimates are unlikely to be biased for this reason.	low	In our main analysis (502 506) we excluded participants who had a history of cancer or CVD on the basis of self-report or medical records (27 885 males and 33 174 females) as well as an additional 19 514 participants with missing dietary information. After excluding participants with missing air pollution measurements, a total of 386 937 participants were included in the final analysis.	low	low	Estimated risks reported for all exposures and outcomes listed in the objective	low
B791	Wang 2022	PM10	CeVD	UK Biobank	Cohort	moderate	Some additional confounders not adjusted for (e.g. marital status).	low	At baseline, all participants completed a touchscreen questionnaire to collect information about socio-demographic characteristics, lifestyles, dietary intakes and medical history of prevalent diseases.	low	Cox proportional hazards models	moderate	low	UK Biobank study is a national cohort study of half a million community-dwelling adults aged 40–69 years initiated in the UK from 2006 to 2010	low	low	The annual average air pollutant concentrations were calculated through pollutant-specific LUR models using the predictor variables obtained from the Geographic Information System and linked to participants’ residential addresses given at the UK Biobank baseline visit.	low	Same exposure method used throughout the study.	low	Air pollution estimates for PM2.5, PM2.5–10 and NOx were only available for the year 2010, whereas NO2 and PM10 had the exposure data for several years (2005, 2006, 2007 and 2010 for NO2, and 2007 and 2010 for PM10), thus the means of the values of the two air pollutants were included in the analysis.	low	Not available for assessment as within-subject variance was not measured.	low	low	Death dates were obtained by reviewing the death certificates held by the National Health Service Information Centre for participants in England and Wales and the National Health Service Central Register Scotland for participants from Scotland.	low	The cause of death was coded according to the International Classification of Disease, 10th revised edition (ICD-10) assigned to the primary cause of death.	low	Same method of outcome assessment for all groups	low	low	No data on missing outcomes, but estimates are unlikely to be biased for this reason.	low	In our main analysis (502 506) we excluded participants who had a history of cancer or CVD on the basis of self-report or medical records (27 885 males and 33 174 females) as well as an additional 19 514 participants with missing dietary information. After excluding participants with missing air pollution measurements, a total of 386 937 participants were included in the final analysis.	low	low	Estimated risks reported for all exposures and outcomes listed in the objective	low
B800	Wang 2023a	PM2.5	COPD		Cohort	moderate	Some additional confounders not adjusted for (e.g. diet).	low	Baseline information was collected by well-trained nurses. Information on demographic characteristics and lifestyle factors was collected by a computer-based questionnaire in face-to-face interviews. Physical examinations were conducted following a standard protocol.	low	Cox proportional hazards models	moderate	low	we recruited 654,115 participants from 35 randomly selected communities	low	low	based on the data fusion method of tensor-flow, the multi-modal aerosol data from different sources were integrated, and finally a gap-free daily aerosol optical depth (AOD) dataset at one-kilometer resolution in China from 2000 to 2020 was generated.	low	Same exposure method used throughout the study.	low	Our study further displayed that PM concentrations changed with a decreasing trend over time during follow-up. Therefore, we included the PM concentration as a time-varying variable.We fittedmarginal structural Cox models with time-varying covariates (annual average PM concentrations and NDVI).	low	Not available for assessment as within-subject variance was not measured.	low	low	… confirmed the COPD death and census status with the Death Registry operated by the Guangzhou Center for Disease Control and Prevention (Guangzhou CDC).	low	Causes of diseases and deaths were coded according to the 10th revision of the International Classification of Diseases (ICD-10).	low	Same method of outcome assessment for all groups	low	low	No data on missing outcomes, but estimates are unlikely to be biased for this reason.	low	No data on missing exposures, but estimates are unlikely to be biased for this reason.	low	low	Estimated risks reported for all exposures and outcomes listed in the objective	low
B800	Wang 2023	PM10	COPD		Cohort	moderate	Some additional confounders not adjusted for (e.g. diet).	low	Baseline information was collected by well-trained nurses. Information on demographic characteristics and lifestyle factors was collected by a computer-based questionnaire in face-to-face interviews. Physical examinations were conducted following a standard protocol.	low	Cox proportional hazards models	moderate	low	we recruited 654,115 participants from 35 randomly selected communities	low	low	based on the data fusion method of tensor-flow, the multi-modal aerosol data from different sources were integrated, and finally a gap-free daily aerosol optical depth (AOD) dataset at one-kilometer resolution in China from 2000 to 2020 was generated.	low	Same exposure method used throughout the study.	low	Our study further displayed that PM concentrations changed with a decreasing trend over time during follow-up. Therefore, we included the PM concentration as a time-varying variable.We fittedmarginal structural Cox models with time-varying covariates (annual average PM concentrations and NDVI).	low	Not available for assessment as within-subject variance was not measured.	low	low	… confirmed the COPD death and census status with the Death Registry operated by the Guangzhou Center for Disease Control and Prevention (Guangzhou CDC).	low	Causes of diseases and deaths were coded according to the 10th revision of the International Classification of Diseases (ICD-10).	low	Same method of outcome assessment for all groups	low	low	No data on missing outcomes, but estimates are unlikely to be biased for this reason.	low	No data on missing exposures, but estimates are unlikely to be biased for this reason.	low	low	Estimated risks reported for all exposures and outcomes listed in the objective	low
B805	Wang 2023	PM2.5	ACM		Cohort	moderate	Some additional confounders not adjusted for (e.g. diet).	low	Beefily, baseline information was collected using face-to-face interview by well-trained nurses. Information on demographic characteristics and lifestyle factors was collected by a computer-based questionnaire, and physical examinations were done following a standard protocol.	low	Cox proportional hazards models	moderate	low	… Guangzhou cohort which covered 35 communities randomly selected based on sociodemographic characteristics.	low	low	Annual concentrations of PM at 1 km2 spatial resolution were obtained from the ChinaHighAirPollutants (CHAP) dataset. The concentrations were estimated by validated spatiotemporal models.	low	Same exposure method used throughout the study.	low	Considering the time-dependent exposure variables, including annual PM concentrations and NDVI, we specifically fitted marginal structural Cox models with time-varying covariates.	low	Not available for assessment as within-subject variance was not measured.	low	low	Information on the death obtained from the Death Registry of the Guangzhou Center for Disease Control and Prevention.	low	Although not reported in this article, the study used ICD-10 codes (see Wang et al., 2023a).	low	Same method of outcome assessment for all groups	low	low	No data on missing outcomes, but estimates are unlikely to be biased for this reason.	low	No data on missing exposures, but estimates are unlikely to be biased for this reason.	low	low	Estimated risks reported for all exposures and outcomes listed in the objective	low
B805	Wang 2023	PM10	ACM		Cohort	moderate	Some additional confounders not adjusted for (e.g. diet).	low	Beefily, baseline information was collected using face-to-face interview by well-trained nurses. Information on demographic characteristics and lifestyle factors was collected by a computer-based questionnaire, and physical examinations were done following a standard protocol.	low	Cox proportional hazards models	moderate	low	… Guangzhou cohort which covered 35 communities randomly selected based on sociodemographic characteristics.	low	low	Annual concentrations of PM at 1 km2 spatial resolution were obtained from the ChinaHighAirPollutants (CHAP) dataset. The concentrations were estimated by validated spatiotemporal models.	low	Same exposure method used throughout the study.	low	Considering the time-dependent exposure variables, including annual PM concentrations and NDVI, we specifically fitted marginal structural Cox models with time-varying covariates.	low	Not available for assessment as within-subject variance was not measured.	low	low	Information on the death obtained from the Death Registry of the Guangzhou Center for Disease Control and Prevention.	low	Although not reported in this article, the study used ICD-10 codes (see Wang et al., 2023a).	low	Same method of outcome assessment for all groups	low	low	No data on missing outcomes, but estimates are unlikely to be biased for this reason.	low	No data on missing exposures, but estimates are unlikely to be biased for this reason.	low	low	Estimated risks reported for all exposures and outcomes listed in the objective	low
B840	Xia 2023	PM2.5	ACM	PURE-China	Cohort	high	Some critical confounders not adjusted for in the main analysis (BMI)	low	Baseline information was collected using standardized questionnaires and physical measurements	low	Cox proportional hazards models	high	low	the PURE-China study enrolled 47 931 participants aged 35–70 as the baseline from 115 communities (45 urban and 70 rural) in 12 provinces	low	low	PM2.5 concentrations were extracted from a 1x1 km2 global model created by van Donkelaar et al (van Donkelaar et al., 2016). Briefly, the estimates were made from a geographically weighted regression model using data from various satellite-, simulation-, and ground monitor-based sources.	low	Same exposure method used throughout the study.	low	Moreover, we used time-varying Cox proportional hazard regression models, whereby annual concentrations of PM2.5 were assigned to each year of follow-up, to catch the declined or increased concentrations of PM2.5 comparing with baseline year and see how this could affect the estimates.	low	Not available for assessment as within-subject variance was not measured.	low	low	Participants were followed in person or by telephone every year for the first 3 years, and then follow-up visits were conducted every 3 years to collect information about vital status and the occurrence of outcome events from participants or family members. Outcome events were adjudicated centrally by trained physicians using standardized procedures and definitions	low	These databases provided cause-specific fatal and nonfatal events following the 10th revision of the International Classification of Diseases (ICD-10).	low	Same method of outcome assessment for all groups	low	low	No data on missing outcomes, but estimates are unlikely to be biased for this reason.	low	No data on missing exposures, but estimates are unlikely to be biased for this reason.	low	low	Estimated risks reported for all exposures and outcomes listed in the objective	low
B840	Xia 2023	PM10	CIRC	PURE-China	Cohort	high	Some critical confounders not adjusted for in the main analysis (BMI)	low	Baseline information was collected using standardized questionnaires and physical measurements	low	Cox proportional hazards models	high	low	the PURE-China study enrolled 47 931 participants aged 35–70 as the baseline from 115 communities (45 urban and 70 rural) in 12 provinces	low	low	PM2.5 concentrations were extracted from a 1x1 km2 global model created by van Donkelaar et al (van Donkelaar et al., 2016). Briefly, the estimates were made from a geographically weighted regression model using data from various satellite-, simulation-, and ground monitor-based sources.	low	Same exposure method used throughout the study.	low	Moreover, we used time-varying Cox proportional hazard regression models, whereby annual concentrations of PM2.5 were assigned to each year of follow-up, to catch the declined or increased concentrations of PM2.5 comparing with baseline year and see how this could affect the estimates.	low	Not available for assessment as within-subject variance was not measured.	low	low	Participants were followed in person or by telephone every year for the first 3 years, and then follow-up visits were conducted every 3 years to collect information about vital status and the occurrence of outcome events from participants or family members. Outcome events were adjudicated centrally by trained physicians using standardized procedures and definitions	low	These databases provided cause-specific fatal and nonfatal events following the 10th revision of the International Classification of Diseases (ICD-10).	low	Same method of outcome assessment for all groups	low	low	No data on missing outcomes, but estimates are unlikely to be biased for this reason.	low	No data on missing exposures, but estimates are unlikely to be biased for this reason.	low	low	Estimated risks reported for all exposures and outcomes listed in the objective	low
B855	Yang 2020	PM2.5	ACM	China-PAR	Cohort	moderate	Some additional confounders not adjusted for (e.g. diet, ethnicity).	low	The baseline and follow-up surveys for all sub-cohorts used comparable protocols and similar questionnaires to obtain information on demographics, residential address, geographic region, lifestyles (e.g., smoking, alcohol drinking, and working-related physical activity), and personal medical history.	low	Cox proportional hazards models	moderate	low	China-PAR project has been described in details elsewhere (Yang et al., 2016). Briefly, China MUCA (1992–1994) was established from 1992 to 1994, and used a cluster random sampling method to select participants aged 35 to 59 years from 14 clusters in China. China MUCA (1998) was initiated among 15 clusters in 1998 with similar design of China MUCA (1992–1994). The InterASIA study was set up at 20…	low	low	Satellite-based monthly mean PM2.5 concentrations at 1-km spatial resolution from 2000 to 2015 in China were estimated using a machine learning algorithm (Xiao et al., 2018). Briefly, the Aerosol Optical Depth (AOD) product retrieved by the Multi-Angle Implementation Atmospheric Correction (MAIAC) algorithm from the Moderate Resolution Imaging Spectroradiometer (MODIS) instruments of U.S. Nationa…	low	Same exposure method used throughout the study.	low	Second, considering temporal trends of PM2.5, a Cox regression analysis was re-run with time-varying exposures on a one-year time scale, using the same covariate variables as the main analysis.	low	Not available for assessment as within-subject variance was not measured.	low	low	During the follow-up surveys, an integrated method of active follow-up was applied including performing face-to-face interviews and obtaining hospital records and death certificates.	low	Deaths were coded based on the International Classification of Diseases, 10th Revision.	low	Same method of outcome assessment for all groups	low	low	No data on missing outcomes, but estimates are unlikely to be biased for this reason.	low	A multiple imputation model was fitted to fill missing in MAIAC AOD and then random forest and extreme gradient boosting models were adopted to predict PM2.5 concentration, incorporating meteorological factors, land use type, and road information.	low	low	Estimated risks reported for all exposures and outcomes listed in the objective	low
B856	Yang 2021	PM2.5	CeVD		Cohort	moderate	Some additional confounders not adjusted for (e.g. ethnicity).	low	The demographic, socio-economic, and lifestyle information at baseline were collected by trained interviewers using standardized questionnaires.	low	Cox proportional hazards models	moderate	low	According to the design, our cohort included 10 thousand participants from each study site. The numbers of environmental monitor stations in each city was largely proportional to its geographical and population size and varied from 1 (Rizhao, the smallest city) to 7 (Tianjin, the largest city). Within a radius of 1 km from the monitoring stations, we randomly selected small neighborhoods, which w…	low	low	The ambient PM2.5 levels in China were estimated using a satellitebased spatiotemporal model, and the detailed methodology of the model has been published elsewhere (Xiao et al., 2018; Liang et al., 2020b).	low	Same exposure method used throughout the study.	low	The association between long-term exposure to PM2.5 and stroke mortality was assessed using a Cox proportional hazards model with time-varying exposure of PM2.5 on 1-year scale, considering changes of annual average PM2.5 levels during the follow-up period	low	Not available for assessment as within-subject variance was not measured.	low	low	For death cases, local investigators used questionnaires to record the date, location and cause of death provided by next of kin. All mortality information was also crosschecked based on death certificates from the databases in local Centers for Disease Control and Prevention (CDCs).	low	The causes of death were coded based on the International Classification of Diseases, tenth revision (I60-I69 for stroke).	low	Same method of outcome assessment for all groups	low	low	No data on missing outcomes, but estimates are unlikely to be biased for this reason.	low	No data on missing exposures, but estimates are unlikely to be biased for this reason.	low	low	Estimated risks reported for all exposures and outcomes listed in the objective	low
B868	Yorifuji 2019	PM2.5	ACM		Cohort	moderate	Some additional confounders not adjusted for (e.g. ethnicity).	low	Medical history, self-rated health, lifestyle habits, and activity were self-reported from participants. Physical assessment (height, weight, and blood pressure at rest), blood analysis (complete blood count and biochemical blood tests), urinalysis (urine protein, blood, and sugar), and electrocardiography were conducted for each participant in medical facilities.	low	Cox proportional hazards models	moderate	low	The residents eligible for the basic health checkups were those covered by National Health Insurance, which is 1 of 2 types of health insurance system available in Japan, whereas the other is Employee’s Health Insurance (employment-based health insurance).	low	low	… provided ground-level PM2.5 concentration data estimated by combining aerosol optical depth with the GEOS-Chem chemical transport model and calibrated to global ground-based observations of PM2.5 using geographically weighted regression. After obtaining the dust and sea salt- removed PM2.5 global estimates (approximately 1 × 1 km), we calculated annual average PM2.5 concentrations for each cens…	low	Same exposure method used throughout the study.	low	The average values of PM2.5 concentration in the census areas (with SD) were 14.0 (1.0) μg/m3, and PM2.5 levels ranged from 12.2 to 15.3 μg/m3 (Figure 1).	low	Not available for assessment as within-subject variance was not measured.	low	low	… we evaluated the causes of death for deceased participants by linking records to the vital statistics database of the Ministry of Health, Labor, and Welfare in Japan.	low	The underlying causes of death were coded according to the 10th International Classification of Diseases (ICD-10).	low	Same method of outcome assessment for all groups	low	low	No data on missing outcomes, but estimates are unlikely to be biased for this reason.	low	No data on missing exposures, but estimates are unlikely to be biased for this reason.	low	low	Estimated risks reported for all exposures and outcomes listed in the objective	low
B868	Yorifuji 2019	PM2.5	LC		Cohort	moderate	Some additional confounders not adjusted for (e.g. ethnicity).	low	Medical history, self-rated health, lifestyle habits, and activity were self-reported from participants. Physical assessment (height, weight, and blood pressure at rest), blood analysis (complete blood count and biochemical blood tests), urinalysis (urine protein, blood, and sugar), and electrocardiography were conducted for each participant in medical facilities.	low	Cox proportional hazards models	moderate	low	The residents eligible for the basic health checkups were those covered by National Health Insurance, which is 1 of 2 types of health insurance system available in Japan, whereas the other is Employee’s Health Insurance (employment-based health insurance).	low	low	… provided ground-level PM2.5 concentration data estimated by combining aerosol optical depth with the GEOS-Chem chemical transport model and calibrated to global ground-based observations of PM2.5 using geographically weighted regression. After obtaining the dust and sea salt- removed PM2.5 global estimates (approximately 1 × 1 km), we calculated annual average PM2.5 concentrations for each cens…	low	Same exposure method used throughout the study.	low	The average values of PM2.5 concentration in the census areas (with SD) were 14.0 (1.0) μg/m3, and PM2.5 levels ranged from 12.2 to 15.3 μg/m3 (Figure 1).	low	Not available for assessment as within-subject variance was not measured.	low	low	… we evaluated the causes of death for deceased participants by linking records to the vital statistics database of the Ministry of Health, Labor, and Welfare in Japan.	low	The underlying causes of death were coded according to the 10th International Classification of Diseases (ICD-10).	low	Same method of outcome assessment for all groups	low	low	No data on missing outcomes, but estimates are unlikely to be biased for this reason.	low	No data on missing exposures, but estimates are unlikely to be biased for this reason.	low	low	Estimated risks reported for all exposures and outcomes listed in the objective	low
B868	Yorifuji 2019	PM2.5	CIRC		Cohort	moderate	Some additional confounders not adjusted for (e.g. ethnicity).	low	Medical history, self-rated health, lifestyle habits, and activity were self-reported from participants. Physical assessment (height, weight, and blood pressure at rest), blood analysis (complete blood count and biochemical blood tests), urinalysis (urine protein, blood, and sugar), and electrocardiography were conducted for each participant in medical facilities.	low	Cox proportional hazards models	moderate	low	The residents eligible for the basic health checkups were those covered by National Health Insurance, which is 1 of 2 types of health insurance system available in Japan, whereas the other is Employee’s Health Insurance (employment-based health insurance).	low	low	… provided ground-level PM2.5 concentration data estimated by combining aerosol optical depth with the GEOS-Chem chemical transport model and calibrated to global ground-based observations of PM2.5 using geographically weighted regression. After obtaining the dust and sea salt- removed PM2.5 global estimates (approximately 1 × 1 km), we calculated annual average PM2.5 concentrations for each cens…	low	Same exposure method used throughout the study.	low	The average values of PM2.5 concentration in the census areas (with SD) were 14.0 (1.0) μg/m3, and PM2.5 levels ranged from 12.2 to 15.3 μg/m3 (Figure 1).	low	Not available for assessment as within-subject variance was not measured.	low	low	… we evaluated the causes of death for deceased participants by linking records to the vital statistics database of the Ministry of Health, Labor, and Welfare in Japan.	low	The underlying causes of death were coded according to the 10th International Classification of Diseases (ICD-10).	low	Same method of outcome assessment for all groups	low	low	No data on missing outcomes, but estimates are unlikely to be biased for this reason.	low	No data on missing exposures, but estimates are unlikely to be biased for this reason.	low	low	Estimated risks reported for all exposures and outcomes listed in the objective	low
B868	Yorifuji 2019	PM2.5	IHD		Cohort	moderate	Some additional confounders not adjusted for (e.g. ethnicity).	low	Medical history, self-rated health, lifestyle habits, and activity were self-reported from participants. Physical assessment (height, weight, and blood pressure at rest), blood analysis (complete blood count and biochemical blood tests), urinalysis (urine protein, blood, and sugar), and electrocardiography were conducted for each participant in medical facilities.	low	Cox proportional hazards models	moderate	low	The residents eligible for the basic health checkups were those covered by National Health Insurance, which is 1 of 2 types of health insurance system available in Japan, whereas the other is Employee’s Health Insurance (employment-based health insurance).	low	low	… provided ground-level PM2.5 concentration data estimated by combining aerosol optical depth with the GEOS-Chem chemical transport model and calibrated to global ground-based observations of PM2.5 using geographically weighted regression. After obtaining the dust and sea salt- removed PM2.5 global estimates (approximately 1 × 1 km), we calculated annual average PM2.5 concentrations for each cens…	low	Same exposure method used throughout the study.	low	The average values of PM2.5 concentration in the census areas (with SD) were 14.0 (1.0) μg/m3, and PM2.5 levels ranged from 12.2 to 15.3 μg/m3 (Figure 1).	low	Not available for assessment as within-subject variance was not measured.	low	low	… we evaluated the causes of death for deceased participants by linking records to the vital statistics database of the Ministry of Health, Labor, and Welfare in Japan.	low	The underlying causes of death were coded according to the 10th International Classification of Diseases (ICD-10).	low	Same method of outcome assessment for all groups	low	low	No data on missing outcomes, but estimates are unlikely to be biased for this reason.	low	No data on missing exposures, but estimates are unlikely to be biased for this reason.	low	low	Estimated risks reported for all exposures and outcomes listed in the objective	low
B868	Yorifuji 2019	PM2.5	CeVD		Cohort	moderate	Some additional confounders not adjusted for (e.g. ethnicity).	low	Medical history, self-rated health, lifestyle habits, and activity were self-reported from participants. Physical assessment (height, weight, and blood pressure at rest), blood analysis (complete blood count and biochemical blood tests), urinalysis (urine protein, blood, and sugar), and electrocardiography were conducted for each participant in medical facilities.	low	Cox proportional hazards models	moderate	low	The residents eligible for the basic health checkups were those covered by National Health Insurance, which is 1 of 2 types of health insurance system available in Japan, whereas the other is Employee’s Health Insurance (employment-based health insurance).	low	low	… provided ground-level PM2.5 concentration data estimated by combining aerosol optical depth with the GEOS-Chem chemical transport model and calibrated to global ground-based observations of PM2.5 using geographically weighted regression. After obtaining the dust and sea salt- removed PM2.5 global estimates (approximately 1 × 1 km), we calculated annual average PM2.5 concentrations for each cens…	low	Same exposure method used throughout the study.	low	The average values of PM2.5 concentration in the census areas (with SD) were 14.0 (1.0) μg/m3, and PM2.5 levels ranged from 12.2 to 15.3 μg/m3 (Figure 1).	low	Not available for assessment as within-subject variance was not measured.	low	low	… we evaluated the causes of death for deceased participants by linking records to the vital statistics database of the Ministry of Health, Labor, and Welfare in Japan.	low	The underlying causes of death were coded according to the 10th International Classification of Diseases (ICD-10).	low	Same method of outcome assessment for all groups	low	low	No data on missing outcomes, but estimates are unlikely to be biased for this reason.	low	No data on missing exposures, but estimates are unlikely to be biased for this reason.	low	low	Estimated risks reported for all exposures and outcomes listed in the objective	low
B868	Yorifuji 2019	PM2.5	RESP		Cohort	moderate	Some additional confounders not adjusted for (e.g. ethnicity).	low	Medical history, self-rated health, lifestyle habits, and activity were self-reported from participants. Physical assessment (height, weight, and blood pressure at rest), blood analysis (complete blood count and biochemical blood tests), urinalysis (urine protein, blood, and sugar), and electrocardiography were conducted for each participant in medical facilities.	low	Cox proportional hazards models	moderate	low	The residents eligible for the basic health checkups were those covered by National Health Insurance, which is 1 of 2 types of health insurance system available in Japan, whereas the other is Employee’s Health Insurance (employment-based health insurance).	low	low	… provided ground-level PM2.5 concentration data estimated by combining aerosol optical depth with the GEOS-Chem chemical transport model and calibrated to global ground-based observations of PM2.5 using geographically weighted regression. After obtaining the dust and sea salt- removed PM2.5 global estimates (approximately 1 × 1 km), we calculated annual average PM2.5 concentrations for each cens…	low	Same exposure method used throughout the study.	low	The average values of PM2.5 concentration in the census areas (with SD) were 14.0 (1.0) μg/m3, and PM2.5 levels ranged from 12.2 to 15.3 μg/m3 (Figure 1).	low	Not available for assessment as within-subject variance was not measured.	low	low	… we evaluated the causes of death for deceased participants by linking records to the vital statistics database of the Ministry of Health, Labor, and Welfare in Japan.	low	The underlying causes of death were coded according to the 10th International Classification of Diseases (ICD-10).	low	Same method of outcome assessment for all groups	low	low	No data on missing outcomes, but estimates are unlikely to be biased for this reason.	low	No data on missing exposures, but estimates are unlikely to be biased for this reason.	low	low	Estimated risks reported for all exposures and outcomes listed in the objective	low
B868	Yorifuji 2019	PM2.5	ALRI		Cohort	moderate	Some additional confounders not adjusted for (e.g. ethnicity).	low	Medical history, self-rated health, lifestyle habits, and activity were self-reported from participants. Physical assessment (height, weight, and blood pressure at rest), blood analysis (complete blood count and biochemical blood tests), urinalysis (urine protein, blood, and sugar), and electrocardiography were conducted for each participant in medical facilities.	low	Cox proportional hazards models	moderate	low	The residents eligible for the basic health checkups were those covered by National Health Insurance, which is 1 of 2 types of health insurance system available in Japan, whereas the other is Employee’s Health Insurance (employment-based health insurance).	low	low	… provided ground-level PM2.5 concentration data estimated by combining aerosol optical depth with the GEOS-Chem chemical transport model and calibrated to global ground-based observations of PM2.5 using geographically weighted regression. After obtaining the dust and sea salt- removed PM2.5 global estimates (approximately 1 × 1 km), we calculated annual average PM2.5 concentrations for each cens…	low	Same exposure method used throughout the study.	low	The average values of PM2.5 concentration in the census areas (with SD) were 14.0 (1.0) μg/m3, and PM2.5 levels ranged from 12.2 to 15.3 μg/m3 (Figure 1).	low	Not available for assessment as within-subject variance was not measured.	low	low	… we evaluated the causes of death for deceased participants by linking records to the vital statistics database of the Ministry of Health, Labor, and Welfare in Japan.	low	The underlying causes of death were coded according to the 10th International Classification of Diseases (ICD-10).	low	Same method of outcome assessment for all groups	low	low	No data on missing outcomes, but estimates are unlikely to be biased for this reason.	low	No data on missing exposures, but estimates are unlikely to be biased for this reason.	low	low	Estimated risks reported for all exposures and outcomes listed in the objective	low
B868	Yorifuji 2019	PM2.5	COPD		Cohort	moderate	Some additional confounders not adjusted for (e.g. ethnicity).	low	Medical history, self-rated health, lifestyle habits, and activity were self-reported from participants. Physical assessment (height, weight, and blood pressure at rest), blood analysis (complete blood count and biochemical blood tests), urinalysis (urine protein, blood, and sugar), and electrocardiography were conducted for each participant in medical facilities.	low	Cox proportional hazards models	moderate	low	The residents eligible for the basic health checkups were those covered by National Health Insurance, which is 1 of 2 types of health insurance system available in Japan, whereas the other is Employee’s Health Insurance (employment-based health insurance).	low	low	… provided ground-level PM2.5 concentration data estimated by combining aerosol optical depth with the GEOS-Chem chemical transport model and calibrated to global ground-based observations of PM2.5 using geographically weighted regression. After obtaining the dust and sea salt- removed PM2.5 global estimates (approximately 1 × 1 km), we calculated annual average PM2.5 concentrations for each cens…	low	Same exposure method used throughout the study.	low	The average values of PM2.5 concentration in the census areas (with SD) were 14.0 (1.0) μg/m3, and PM2.5 levels ranged from 12.2 to 15.3 μg/m3 (Figure 1).	low	Not available for assessment as within-subject variance was not measured.	low	low	… we evaluated the causes of death for deceased participants by linking records to the vital statistics database of the Ministry of Health, Labor, and Welfare in Japan.	low	The underlying causes of death were coded according to the 10th International Classification of Diseases (ICD-10).	low	Same method of outcome assessment for all groups	low	low	No data on missing outcomes, but estimates are unlikely to be biased for this reason.	low	No data on missing exposures, but estimates are unlikely to be biased for this reason.	low	low	Estimated risks reported for all exposures and outcomes listed in the objective	low
B897	Zhang 2021	PM2.5	ACM	CFPS	Cohort	moderate	Some additional confounders not adjusted for (e.g. diet).	low	Participants’ data including demographic and socioeconomic characteristics, lifestyle, behavioral patterns, and health status were thoroughly collected by well-trained investigators through standard questionnaires, in the form of face-to-face interviews aided by computer-assisted personal interviewing (CAPI) technology.	low	Cox proportional hazards models	moderate	low	The CFPS drew a nearly nationally representative sample of Chinese population using a multistage probability strategy with stratification, and gleaned follow-up multidimensional data at the individual, family and community scales	low	low	Ground-level estimates of monthlyPM2.5 concentrations at a 0.01°× 0.01° resolution were derived from global surface PM2.5 data sets established by the Atmospheric Composition Analysis Group (https://sites.wustl.edu/acag/datasets/surface-pm2-5/). Specifically, spatiotemporal PM2.5 concentrations were primarily estimated utilizing the GEOS-Chem chemical transport model through combining aerosol opt…	low	Same exposure method used throughout the study.	low	Cox proportional hazards models with time-varying exposures on a 1 year (annual) time scale, were used to quantify long-term associations of PM2.5 exposure with all-cause mortality.	low	Not available for assessment as within-subject variance was not measured.	low	moderate	Information on death status and date and cause of death for deceased CFPS participants were ascertained from their family members in the follow-up interviews. Owing to a large proportion of unknown or indeterminable causes of death, we only assessed mortality outcome from all causes in this study.	moderate	Information on death status and date and cause of death for deceased CFPS participants were ascertained from their family members in the follow-up interviews. Owing to a large proportion of unknown or indeterminable causes of death, we only assessed mortality outcome from all causes in this study.	low	Same method of outcome assessment for all groups	moderate	low	No data on missing outcomes, but estimates are unlikely to be biased for this reason.	low	No data on missing exposures, but estimates are unlikely to be biased for this reason.	low	low	Estimated risks reported for all exposures and outcomes listed in the objective	low
B900	Zhang 2023	PM2.5	CIRC		Cohort	moderate	Some additional confounders not adjusted for (e.g. diet).	low	Physical examinations (i.e., weight and height) were carried out in accordance with a standard procedure, and baseline data on characteristics and lifestyle variables were acquired using a computer-based questionnaire during a face-to-face interview by trained nurses.	low	Cox proportional hazards models	moderate	low	In this study, we focused on the Guangzhou sub-cohort where we recruited 654,115 participants from 35 randomly selected communities…	low	low	Annual concentrations of PM at a spatial resolution of 1 km2 were obtained from a long-term gap-free high-resolution air pollutants concentration dataset (LGHAP) (Li et al., 2022). The concentration was estimated with a satellite-based forest approach (Li et al., 2022). Specifically, Multimodal aerosol data from diverse sources was used to generate a gap-free aerosol optical depth (AOD) dataset a…	low	Same exposure method used throughout the study.	low	Considering the time-dependent exposure variables, including annual PM concentrations and NDVI, we specifically fitted marginal structural Cox models with time-varying covariates.	low	Not available for assessment as within-subject variance was not measured.	low	low	Through record linking to the Guangzhou Death Registry, information on the causes of mortality up to December 31, 2020, was collected. When medical facilities did not issue death certificates, the CDC personnel conducted a verbal autopsy and cross-checked historical medical records to determine the cause of death.	low	The 10th version of the International Classification of Diseases was used to code the causes of death (ICD-10).	low	Same method of outcome assessment for all groups	low	low	No data on missing outcomes, but estimates are unlikely to be biased for this reason.	low	No data on missing exposures, but estimates are unlikely to be biased for this reason.	low	low	Estimated risks reported for all exposures and outcomes listed in the objective	low
B900	Zhang 2023	PM2.5	IHD		Cohort	moderate	Some additional confounders not adjusted for (e.g. diet).	low	Physical examinations (i.e., weight and height) were carried out in accordance with a standard procedure, and baseline data on characteristics and lifestyle variables were acquired using a computer-based questionnaire during a face-to-face interview by trained nurses.	low	Cox proportional hazards models	moderate	low	In this study, we focused on the Guangzhou sub-cohort where we recruited 654,115 participants from 35 randomly selected communities…	low	low	Annual concentrations of PM at a spatial resolution of 1 km2 were obtained from a long-term gap-free high-resolution air pollutants concentration dataset (LGHAP) (Li et al., 2022). The concentration was estimated with a satellite-based forest approach (Li et al., 2022). Specifically, Multimodal aerosol data from diverse sources was used to generate a gap-free aerosol optical depth (AOD) dataset a…	low	Same exposure method used throughout the study.	low	Considering the time-dependent exposure variables, including annual PM concentrations and NDVI, we specifically fitted marginal structural Cox models with time-varying covariates.	low	Not available for assessment as within-subject variance was not measured.	low	low	Through record linking to the Guangzhou Death Registry, information on the causes of mortality up to December 31, 2020, was collected. When medical facilities did not issue death certificates, the CDC personnel conducted a verbal autopsy and cross-checked historical medical records to determine the cause of death.	low	The 10th version of the International Classification of Diseases was used to code the causes of death (ICD-10).	low	Same method of outcome assessment for all groups	low	low	No data on missing outcomes, but estimates are unlikely to be biased for this reason.	low	No data on missing exposures, but estimates are unlikely to be biased for this reason.	low	low	Estimated risks reported for all exposures and outcomes listed in the objective	low
B900	Zhang 2023	PM10	CIRC		Cohort	moderate	Some additional confounders not adjusted for (e.g. diet).	low	Physical examinations (i.e., weight and height) were carried out in accordance with a standard procedure, and baseline data on characteristics and lifestyle variables were acquired using a computer-based questionnaire during a face-to-face interview by trained nurses.	low	Cox proportional hazards models	moderate	low	In this study, we focused on the Guangzhou sub-cohort where we recruited 654,115 participants from 35 randomly selected communities…	low	low	Annual concentrations of PM at a spatial resolution of 1 km2 were obtained from a long-term gap-free high-resolution air pollutants concentration dataset (LGHAP) (Li et al., 2022). The concentration was estimated with a satellite-based forest approach (Li et al., 2022). Specifically, Multimodal aerosol data from diverse sources was used to generate a gap-free aerosol optical depth (AOD) dataset a…	low	Same exposure method used throughout the study.	low	Considering the time-dependent exposure variables, including annual PM concentrations and NDVI, we specifically fitted marginal structural Cox models with time-varying covariates.	low	Not available for assessment as within-subject variance was not measured.	low	low	Through record linking to the Guangzhou Death Registry, information on the causes of mortality up to December 31, 2020, was collected. When medical facilities did not issue death certificates, the CDC personnel conducted a verbal autopsy and cross-checked historical medical records to determine the cause of death.	low	The 10th version of the International Classification of Diseases was used to code the causes of death (ICD-10).	low	Same method of outcome assessment for all groups	low	low	No data on missing outcomes, but estimates are unlikely to be biased for this reason.	low	No data on missing exposures, but estimates are unlikely to be biased for this reason.	low	low	Estimated risks reported for all exposures and outcomes listed in the objective	low
B900	Zhang 2023	PM10	IHD		Cohort	moderate	Some additional confounders not adjusted for (e.g. diet).	low	Physical examinations (i.e., weight and height) were carried out in accordance with a standard procedure, and baseline data on characteristics and lifestyle variables were acquired using a computer-based questionnaire during a face-to-face interview by trained nurses.	low	Cox proportional hazards models	moderate	low	In this study, we focused on the Guangzhou sub-cohort where we recruited 654,115 participants from 35 randomly selected communities…	low	low	Annual concentrations of PM at a spatial resolution of 1 km2 were obtained from a long-term gap-free high-resolution air pollutants concentration dataset (LGHAP) (Li et al., 2022). The concentration was estimated with a satellite-based forest approach (Li et al., 2022). Specifically, Multimodal aerosol data from diverse sources was used to generate a gap-free aerosol optical depth (AOD) dataset a…	low	Same exposure method used throughout the study.	low	Considering the time-dependent exposure variables, including annual PM concentrations and NDVI, we specifically fitted marginal structural Cox models with time-varying covariates.	low	Not available for assessment as within-subject variance was not measured.	low	low	Through record linking to the Guangzhou Death Registry, information on the causes of mortality up to December 31, 2020, was collected. When medical facilities did not issue death certificates, the CDC personnel conducted a verbal autopsy and cross-checked historical medical records to determine the cause of death.	low	The 10th version of the International Classification of Diseases was used to code the causes of death (ICD-10).	low	Same method of outcome assessment for all groups	low	low	No data on missing outcomes, but estimates are unlikely to be biased for this reason.	low	No data on missing exposures, but estimates are unlikely to be biased for this reason.	low	low	Estimated risks reported for all exposures and outcomes listed in the objective	low
B903	Zhang 2021	PM2.5	ACM	OHS	Cohort	low	All critical and additional confounders adjusted for	low	Standard self-administered questionnaires	low	Cox proportional hazards models	low	low	More than 225,000 participants from across the province were recruited on a voluntary basis.	low	low	We estimated ground-level PM2.5 concentrations using a combination of satellite retrievals, chemical transport model data, and groundbased observations, to produce a spatially and temporally varying surface at a scale of approximately 1 km × 1 km over 2000 to 2016 (van Donkelaar et al. 2019). Briefly, satellite retrievals of aerosol optical depth were related to near-surface PM2.5 concentrations …	low	Same exposure method used throughout the study.	low	In sensitivity analyses (Table S7), using different exposure time windows did not change the results appreciably, although the effect estimates for PM2.5 decreased for shorter-term exposure while the reverse was observed for NO2.	low	Not available for assessment as within-subject variance was not measured.	low	low	We ascertained deaths using the Ontario Registrar General Death Database (ORGD). ORGD is an annually updated database containing information, including causes of death, on all deaths registered in Ontario from 1 January 1996. Deterministic and probabilistic methods were used for record linkage using encoded unique identifiers.	low	International Classification of Diseases 9th Revision codes were used to define non-accidental mortality (001–799), cardiovascular mortality (390–459) and respiratory mortality (460–519).	low	Same method of outcome assessment for all groups	low	low	No data on missing outcomes, but estimates are unlikely to be biased for this reason.	low	The exclusion of participants with missing information on exposures and covariates might have further reduced the representativeness of our study population. However, participants included in the analytical cohort were found to be broadly comparable with the original cohort. Additionally, when multiple imputation was used to generate missing values, similar results were observed.	low	low	Estimated risks reported for all exposures and outcomes listed in the objective	low
B903	Zhang 2021	PM2.5	CIRC	OHS	Cohort	low	All critical and additional confounders adjusted for	low	Standard self-administered questionnaires	low	Cox proportional hazards models	low	low	More than 225,000 participants from across the province were recruited on a voluntary basis.	low	low	We estimated ground-level PM2.5 concentrations using a combination of satellite retrievals, chemical transport model data, and groundbased observations, to produce a spatially and temporally varying surface at a scale of approximately 1 km × 1 km over 2000 to 2016 (van Donkelaar et al. 2019). Briefly, satellite retrievals of aerosol optical depth were related to near-surface PM2.5 concentrations …	low	Same exposure method used throughout the study.	low	In sensitivity analyses (Table S7), using different exposure time windows did not change the results appreciably, although the effect estimates for PM2.5 decreased for shorter-term exposure while the reverse was observed for NO2.	low	Not available for assessment as within-subject variance was not measured.	low	low	We ascertained deaths using the Ontario Registrar General Death Database (ORGD). ORGD is an annually updated database containing information, including causes of death, on all deaths registered in Ontario from 1 January 1996. Deterministic and probabilistic methods were used for record linkage using encoded unique identifiers.	low	International Classification of Diseases 9th Revision codes were used to define non-accidental mortality (001–799), cardiovascular mortality (390–459) and respiratory mortality (460–519).	low	Same method of outcome assessment for all groups	low	low	No data on missing outcomes, but estimates are unlikely to be biased for this reason.	low	The exclusion of participants with missing information on exposures and covariates might have further reduced the representativeness of our study population. However, participants included in the analytical cohort were found to be broadly comparable with the original cohort. Additionally, when multiple imputation was used to generate missing values, similar results were observed.	low	low	Estimated risks reported for all exposures and outcomes listed in the objective	low
B903	Zhang 2021	PM2.5	RESP	OHS	Cohort	low	All critical and additional confounders adjusted for	low	Standard self-administered questionnaires	low	Cox proportional hazards models	low	low	More than 225,000 participants from across the province were recruited on a voluntary basis.	low	low	We estimated ground-level PM2.5 concentrations using a combination of satellite retrievals, chemical transport model data, and groundbased observations, to produce a spatially and temporally varying surface at a scale of approximately 1 km × 1 km over 2000 to 2016 (van Donkelaar et al. 2019). Briefly, satellite retrievals of aerosol optical depth were related to near-surface PM2.5 concentrations …	low	Same exposure method used throughout the study.	low	In sensitivity analyses (Table S7), using different exposure time windows did not change the results appreciably, although the effect estimates for PM2.5 decreased for shorter-term exposure while the reverse was observed for NO2.	low	Not available for assessment as within-subject variance was not measured.	low	low	We ascertained deaths using the Ontario Registrar General Death Database (ORGD). ORGD is an annually updated database containing information, including causes of death, on all deaths registered in Ontario from 1 January 1996. Deterministic and probabilistic methods were used for record linkage using encoded unique identifiers.	low	International Classification of Diseases 9th Revision codes were used to define non-accidental mortality (001–799), cardiovascular mortality (390–459) and respiratory mortality (460–519).	low	Same method of outcome assessment for all groups	low	low	No data on missing outcomes, but estimates are unlikely to be biased for this reason.	low	The exclusion of participants with missing information on exposures and covariates might have further reduced the representativeness of our study population. However, participants included in the analytical cohort were found to be broadly comparable with the original cohort. Additionally, when multiple imputation was used to generate missing values, similar results were observed.	low	low	Estimated risks reported for all exposures and outcomes listed in the objective	low
B904	Zhang 2021	PM2.5	CIRC	ONPHEC	Cohort	moderate	Sensitivity analysis including indirect adjustment for three individual-level covariates including smoking, physical activity and body mass index.	moderate	Information on individual-level socio-economic status (SES) and lifestyle factors (e.g. physical activity and smoking) was not available in our dataset. Instead, we derived four SES indicators at the level of Canadian Census dissemination area…	low	Cox proportional hazards models	moderate	low	In brief, ONPHEC comprised all Canadian-born adult residents of Ontario, who were registered with provincial health insurance on 1 April, 1996 onwards.	low	low	Briefly, ground-level PM2.5 was estimated using a combination of satellite and chemical transport model data to produce a high resolution surface at approximately 1 km 1 km over 2000 to 2016. The models were validated against ground PM2.5 concentrations measured at fixed monitoring stations across North America...	low	Same exposure method used throughout the study.	low	The exposures and neighborhood-level variables were included in the regression models as timevarying variables.	low	Not available for assessment as within-subject variance was not measured.	low	low	We ascertained incident cases of AMI, CHF and CVD death during the study period (2001 to 2016) using the Ontario Myocardial Infarction Database, the Ontario Congestive Heart Failure Database and the Ontario Registrar General Death Database (ORGD), respectively.	low	ICD-9 and ICD-10 codes (Table S6)	low	Same method of outcome assessment for all groups	low	low	No data on missing outcomes, but estimates are unlikely to be biased for this reason.	low	No data on missing exposures, but estimates are unlikely to be biased for this reason.	low	low	Estimated risks reported for all exposures and outcomes listed in the objective	low
B904	Zhang 2021	PM2.5	IHD	ONPHEC	Cohort	moderate	Sensitivity analysis including indirect adjustment for three individual-level covariates including smoking, physical activity and body mass index.	moderate	Information on individual-level socio-economic status (SES) and lifestyle factors (e.g. physical activity and smoking) was not available in our dataset. Instead, we derived four SES indicators at the level of Canadian Census dissemination area…	low	Cox proportional hazards models	moderate	low	In brief, ONPHEC comprised all Canadian-born adult residents of Ontario, who were registered with provincial health insurance on 1 April, 1996 onwards.	low	low	Briefly, ground-level PM2.5 was estimated using a combination of satellite and chemical transport model data to produce a high resolution surface at approximately 1 km 1 km over 2000 to 2016. The models were validated against ground PM2.5 concentrations measured at fixed monitoring stations across North America...	low	Same exposure method used throughout the study.	low	The exposures and neighborhood-level variables were included in the regression models as timevarying variables.	low	Not available for assessment as within-subject variance was not measured.	low	low	We ascertained incident cases of AMI, CHF and CVD death during the study period (2001 to 2016) using the Ontario Myocardial Infarction Database, the Ontario Congestive Heart Failure Database and the Ontario Registrar General Death Database (ORGD), respectively.	low	ICD-9 and ICD-10 codes (Table S6)	low	Same method of outcome assessment for all groups	low	low	No data on missing outcomes, but estimates are unlikely to be biased for this reason.	low	No data on missing exposures, but estimates are unlikely to be biased for this reason.	low	low	Estimated risks reported for all exposures and outcomes listed in the objective	low
B905	Zhang 2021	PM2.5	COPD	ONPHEC	Cohort	moderate	Some critical confounders were not adjusted for in the models (e.g. smoking), but indirect adjustment was performed. Some additional confounders not adjusted for (e.g. ethnicity).	moderate	We derived information on demographics (i.e. age and sex) using the Registered Persons Database at ICES. Information on individual-level socio-economic status (SES) and lifestyle factors (e.g., smoking) was not available in our dataset. Alternatively, we estimated four area-level (dissemination area) SES indicators from the 2001, 2006, and 2011 Canadian Census...	low	Cox proportional hazards models	moderate	low	In brief, ONPHEC included all adult residents in Ontario who were Canadian-born, 35 to 100 years of age, and were registered with Ontario′s provincial health insurance plan on 1 April, 1996 onward. The cohort was created through record linkage of provincial health administrative databases at ICES (formerly Institute for Clinical Evaluative Sciences) in Toronto based on health card number of each …	low	low	In addition, we derived ground-level PM2.5 concentrations using a spatial-temporal model with a surface resolution of 1 km × 1 km over 2000 to 2016.27 Briefly, this model used a combination of satellite-derived aerosol optical depth data and chemical transport model output, and was calibrated with ground-based monitoring observations.	low	Same exposure method used throughout the study.	low	We included exposures and area-level SES indicators as time-varying variables.	low	Not available for assessment as within-subject variance was not measured.	low	low	The ORGD contains information (e.g., date and cause of death) on all deaths registered in Ontario since 1 January, 1996, and is updated on a regular basis.	low	We ascertained deaths due to all respiratory diseases (ICD-9 codes: 460−519; ICD-10 codes: J00-J99), COPD and pneumonia (ICD-9 codes: 480−486 and 487.0; ICD-10 codes: J11.0 and J12-J18).	low	Same method of outcome assessment for all groups	low	low	No data on missing outcomes, but estimates are unlikely to be biased for this reason.	low	No data on missing exposures, but estimates are unlikely to be biased for this reason.	low	low	Estimated risks reported for all exposures and outcomes listed in the objective	low
B905	Zhang 2021	PM2.5	RESP	ONPHEC	Cohort	moderate	Some critical confounders were not adjusted for in the models (e.g. smoking), but indirect adjustment was performed. Some additional confounders not adjusted for (e.g. ethnicity).	moderate	We derived information on demographics (i.e. age and sex) using the Registered Persons Database at ICES. Information on individual-level socio-economic status (SES) and lifestyle factors (e.g., smoking) was not available in our dataset. Alternatively, we estimated four area-level (dissemination area) SES indicators from the 2001, 2006, and 2011 Canadian Census...	low	Cox proportional hazards models	moderate	low	In brief, ONPHEC included all adult residents in Ontario who were Canadian-born, 35 to 100 years of age, and were registered with Ontario′s provincial health insurance plan on 1 April, 1996 onward. The cohort was created through record linkage of provincial health administrative databases at ICES (formerly Institute for Clinical Evaluative Sciences) in Toronto based on health card number of each …	low	low	In addition, we derived ground-level PM2.5 concentrations using a spatial-temporal model with a surface resolution of 1 km × 1 km over 2000 to 2016.27 Briefly, this model used a combination of satellite-derived aerosol optical depth data and chemical transport model output, and was calibrated with ground-based monitoring observations.	low	Same exposure method used throughout the study.	low	We included exposures and area-level SES indicators as time-varying variables.	low	Not available for assessment as within-subject variance was not measured.	low	low	The ORGD contains information (e.g., date and cause of death) on all deaths registered in Ontario since 1 January, 1996, and is updated on a regular basis.	low	We ascertained deaths due to all respiratory diseases (ICD-9 codes: 460−519; ICD-10 codes: J00-J99), COPD and pneumonia (ICD-9 codes: 480−486 and 487.0; ICD-10 codes: J11.0 and J12-J18).	low	Same method of outcome assessment for all groups	low	low	No data on missing outcomes, but estimates are unlikely to be biased for this reason.	low	No data on missing exposures, but estimates are unlikely to be biased for this reason.	low	low	Estimated risks reported for all exposures and outcomes listed in the objective	low
B905	Zhang 2021	PM2.5	ALRI	ONPHEC	Cohort	moderate	Some critical confounders were not adjusted for in the models (e.g. smoking), but indirect adjustment was performed. Some additional confounders not adjusted for (e.g. ethnicity).	moderate	We derived information on demographics (i.e. age and sex) using the Registered Persons Database at ICES. Information on individual-level socio-economic status (SES) and lifestyle factors (e.g., smoking) was not available in our dataset. Alternatively, we estimated four area-level (dissemination area) SES indicators from the 2001, 2006, and 2011 Canadian Census...	low	Cox proportional hazards models	moderate	low	In brief, ONPHEC included all adult residents in Ontario who were Canadian-born, 35 to 100 years of age, and were registered with Ontario′s provincial health insurance plan on 1 April, 1996 onward. The cohort was created through record linkage of provincial health administrative databases at ICES (formerly Institute for Clinical Evaluative Sciences) in Toronto based on health card number of each …	low	low	In addition, we derived ground-level PM2.5 concentrations using a spatial-temporal model with a surface resolution of 1 km × 1 km over 2000 to 2016.27 Briefly, this model used a combination of satellite-derived aerosol optical depth data and chemical transport model output, and was calibrated with ground-based monitoring observations.	low	Same exposure method used throughout the study.	low	We included exposures and area-level SES indicators as time-varying variables.	low	Not available for assessment as within-subject variance was not measured.	low	low	The ORGD contains information (e.g., date and cause of death) on all deaths registered in Ontario since 1 January, 1996, and is updated on a regular basis.	low	We ascertained deaths due to all respiratory diseases (ICD-9 codes: 460−519; ICD-10 codes: J00-J99), COPD and pneumonia (ICD-9 codes: 480−486 and 487.0; ICD-10 codes: J11.0 and J12-J18).	low	Same method of outcome assessment for all groups	low	low	No data on missing outcomes, but estimates are unlikely to be biased for this reason.	low	No data on missing exposures, but estimates are unlikely to be biased for this reason.	low	low	Estimated risks reported for all exposures and outcomes listed in the objective	low
B1165	Huang 2023	PM2.5	ACM	Four Northern Chinese cities	Cohort	moderate	Some additional confounders not adjusted for (e.g. diet, ethnicity).	low	Socio-demographic information, residential addresses, smoking or drinking status, occupational exposures, and exercise level for leisure were collected for these participants at baseline (1998) and at follow-up (2009) from local neighbourhood offices and via standard questionnaires by trained interviewers.	low	Cox proportional hazards models	moderate	low	For each city, we randomly selected participants from small neighbourhoods (e.g., street blocks or apartment buildings) in residential and commercial areas.	low	low	Ambient exposures of PM10 and PM2.5 from 2000 to 2019, and SO2 and NO2 from 2013 to 2019 were assessed using gridded (∼10 km) air pollution datasets for China, which were derived from machine learning models with predictors of ground measurements, satellite retrievals, emissions, chemical transport model simulations, and other sources.	low	Same exposure method used throughout the study.	low	Air pollutant exposures, income, BMI, physical exercise and current status of smoking and drinking were included in the models as time-dependent variables.	low	Not available for assessment as within-subject variance was not measured.	low	low	Detailed information on death (e.g., time, place, and cause of death) was obtained from the questionnaires completed by the family members of deceased subjects and the Centre for Disease Control and Prevention (CDC).	low	The mortality outcome was coded and defined based on the International Classification of Disease 10th revision (ICD-10).	low	Same method of outcome assessment for all groups	low	low	No data on missing outcomes, but estimates are unlikely to be biased for this reason.	low	… we used different imputation functions (linear, Stineman, or periodic) for missing data on PM2.5 and SO2 and reconducted the main analysis	low	low	Estimated risks reported for all exposures and outcomes listed in the objective	low
B1165	Huang 2023	PM2.5	CIRC	Four Northern Chinese cities	Cohort	moderate	Some additional confounders not adjusted for (e.g. diet, ethnicity).	low	Socio-demographic information, residential addresses, smoking or drinking status, occupational exposures, and exercise level for leisure were collected for these participants at baseline (1998) and at follow-up (2009) from local neighbourhood offices and via standard questionnaires by trained interviewers.	low	Cox proportional hazards models	moderate	low	For each city, we randomly selected participants from small neighbourhoods (e.g., street blocks or apartment buildings) in residential and commercial areas.	low	low	Ambient exposures of PM10 and PM2.5 from 2000 to 2019, and SO2 and NO2 from 2013 to 2019 were assessed using gridded (∼10 km) air pollution datasets for China, which were derived from machine learning models with predictors of ground measurements, satellite retrievals, emissions, chemical transport model simulations, and other sources.	low	Same exposure method used throughout the study.	low	Air pollutant exposures, income, BMI, physical exercise and current status of smoking and drinking were included in the models as time-dependent variables.	low	Not available for assessment as within-subject variance was not measured.	low	low	Detailed information on death (e.g., time, place, and cause of death) was obtained from the questionnaires completed by the family members of deceased subjects and the Centre for Disease Control and Prevention (CDC).	low	The mortality outcome was coded and defined based on the International Classification of Disease 10th revision (ICD-10).	low	Same method of outcome assessment for all groups	low	low	No data on missing outcomes, but estimates are unlikely to be biased for this reason.	low	… we used different imputation functions (linear, Stineman, or periodic) for missing data on PM2.5 and SO2 and reconducted the main analysis	low	low	Estimated risks reported for all exposures and outcomes listed in the objective	low
B1165	Huang 2023	PM2.5	RESP	Four Northern Chinese cities	Cohort	moderate	Some additional confounders not adjusted for (e.g. diet, ethnicity).	low	Socio-demographic information, residential addresses, smoking or drinking status, occupational exposures, and exercise level for leisure were collected for these participants at baseline (1998) and at follow-up (2009) from local neighbourhood offices and via standard questionnaires by trained interviewers.	low	Cox proportional hazards models	moderate	low	For each city, we randomly selected participants from small neighbourhoods (e.g., street blocks or apartment buildings) in residential and commercial areas.	low	low	Ambient exposures of PM10 and PM2.5 from 2000 to 2019, and SO2 and NO2 from 2013 to 2019 were assessed using gridded (∼10 km) air pollution datasets for China, which were derived from machine learning models with predictors of ground measurements, satellite retrievals, emissions, chemical transport model simulations, and other sources.	low	Same exposure method used throughout the study.	low	Air pollutant exposures, income, BMI, physical exercise and current status of smoking and drinking were included in the models as time-dependent variables.	low	Not available for assessment as within-subject variance was not measured.	low	low	Detailed information on death (e.g., time, place, and cause of death) was obtained from the questionnaires completed by the family members of deceased subjects and the Centre for Disease Control and Prevention (CDC).	low	The mortality outcome was coded and defined based on the International Classification of Disease 10th revision (ICD-10).	low	Same method of outcome assessment for all groups	low	low	No data on missing outcomes, but estimates are unlikely to be biased for this reason.	low	… we used different imputation functions (linear, Stineman, or periodic) for missing data on PM2.5 and SO2 and reconducted the main analysis	low	low	Estimated risks reported for all exposures and outcomes listed in the objective	low
B1165	Huang 2023	PM2.5	LC	Four Northern Chinese cities	Cohort	moderate	Some additional confounders not adjusted for (e.g. diet, ethnicity).	low	Socio-demographic information, residential addresses, smoking or drinking status, occupational exposures, and exercise level for leisure were collected for these participants at baseline (1998) and at follow-up (2009) from local neighbourhood offices and via standard questionnaires by trained interviewers.	low	Cox proportional hazards models	moderate	low	For each city, we randomly selected participants from small neighbourhoods (e.g., street blocks or apartment buildings) in residential and commercial areas.	low	low	Ambient exposures of PM10 and PM2.5 from 2000 to 2019, and SO2 and NO2 from 2013 to 2019 were assessed using gridded (∼10 km) air pollution datasets for China, which were derived from machine learning models with predictors of ground measurements, satellite retrievals, emissions, chemical transport model simulations, and other sources.	low	Same exposure method used throughout the study.	low	Air pollutant exposures, income, BMI, physical exercise and current status of smoking and drinking were included in the models as time-dependent variables.	low	Not available for assessment as within-subject variance was not measured.	low	low	Detailed information on death (e.g., time, place, and cause of death) was obtained from the questionnaires completed by the family members of deceased subjects and the Centre for Disease Control and Prevention (CDC).	low	The mortality outcome was coded and defined based on the International Classification of Disease 10th revision (ICD-10).	low	Same method of outcome assessment for all groups	low	low	No data on missing outcomes, but estimates are unlikely to be biased for this reason.	low	… we used different imputation functions (linear, Stineman, or periodic) for missing data on PM2.5 and SO2 and reconducted the main analysis	low	low	Estimated risks reported for all exposures and outcomes listed in the objective	low
B1165	Huang 2023	PM10	ACM	Four Northern Chinese cities	Cohort	moderate	Some additional confounders not adjusted for (e.g. diet, ethnicity).	low	Socio-demographic information, residential addresses, smoking or drinking status, occupational exposures, and exercise level for leisure were collected for these participants at baseline (1998) and at follow-up (2009) from local neighbourhood offices and via standard questionnaires by trained interviewers.	low	Cox proportional hazards models	moderate	low	For each city, we randomly selected participants from small neighbourhoods (e.g., street blocks or apartment buildings) in residential and commercial areas.	low	low	Ambient exposures of PM10 and PM2.5 from 2000 to 2019, and SO2 and NO2 from 2013 to 2019 were assessed using gridded (∼10 km) air pollution datasets for China, which were derived from machine learning models with predictors of ground measurements, satellite retrievals, emissions, chemical transport model simulations, and other sources.	low	Same exposure method used throughout the study.	low	Air pollutant exposures, income, BMI, physical exercise and current status of smoking and drinking were included in the models as time-dependent variables.	low	Not available for assessment as within-subject variance was not measured.	low	low	Detailed information on death (e.g., time, place, and cause of death) was obtained from the questionnaires completed by the family members of deceased subjects and the Centre for Disease Control and Prevention (CDC).	low	The mortality outcome was coded and defined based on the International Classification of Disease 10th revision (ICD-10).	low	Same method of outcome assessment for all groups	low	low	No data on missing outcomes, but estimates are unlikely to be biased for this reason.	low	… we used different imputation functions (linear, Stineman, or periodic) for missing data on PM2.5 and SO2 and reconducted the main analysis	low	low	Estimated risks reported for all exposures and outcomes listed in the objective	low
B1165	Huang 2023	PM10	CIRC	Four Northern Chinese cities	Cohort	moderate	Some additional confounders not adjusted for (e.g. diet, ethnicity).	low	Socio-demographic information, residential addresses, smoking or drinking status, occupational exposures, and exercise level for leisure were collected for these participants at baseline (1998) and at follow-up (2009) from local neighbourhood offices and via standard questionnaires by trained interviewers.	low	Cox proportional hazards models	moderate	low	For each city, we randomly selected participants from small neighbourhoods (e.g., street blocks or apartment buildings) in residential and commercial areas.	low	low	Ambient exposures of PM10 and PM2.5 from 2000 to 2019, and SO2 and NO2 from 2013 to 2019 were assessed using gridded (∼10 km) air pollution datasets for China, which were derived from machine learning models with predictors of ground measurements, satellite retrievals, emissions, chemical transport model simulations, and other sources.	low	Same exposure method used throughout the study.	low	Air pollutant exposures, income, BMI, physical exercise and current status of smoking and drinking were included in the models as time-dependent variables.	low	Not available for assessment as within-subject variance was not measured.	low	low	Detailed information on death (e.g., time, place, and cause of death) was obtained from the questionnaires completed by the family members of deceased subjects and the Centre for Disease Control and Prevention (CDC).	low	The mortality outcome was coded and defined based on the International Classification of Disease 10th revision (ICD-10).	low	Same method of outcome assessment for all groups	low	low	No data on missing outcomes, but estimates are unlikely to be biased for this reason.	low	… we used different imputation functions (linear, Stineman, or periodic) for missing data on PM2.5 and SO2 and reconducted the main analysis	low	low	Estimated risks reported for all exposures and outcomes listed in the objective	low
B1165	Huang 2023	PM10	RESP	Four Northern Chinese cities	Cohort	moderate	Some additional confounders not adjusted for (e.g. diet, ethnicity).	low	Socio-demographic information, residential addresses, smoking or drinking status, occupational exposures, and exercise level for leisure were collected for these participants at baseline (1998) and at follow-up (2009) from local neighbourhood offices and via standard questionnaires by trained interviewers.	low	Cox proportional hazards models	moderate	low	For each city, we randomly selected participants from small neighbourhoods (e.g., street blocks or apartment buildings) in residential and commercial areas.	low	low	Ambient exposures of PM10 and PM2.5 from 2000 to 2019, and SO2 and NO2 from 2013 to 2019 were assessed using gridded (∼10 km) air pollution datasets for China, which were derived from machine learning models with predictors of ground measurements, satellite retrievals, emissions, chemical transport model simulations, and other sources.	low	Same exposure method used throughout the study.	low	Air pollutant exposures, income, BMI, physical exercise and current status of smoking and drinking were included in the models as time-dependent variables.	low	Not available for assessment as within-subject variance was not measured.	low	low	Detailed information on death (e.g., time, place, and cause of death) was obtained from the questionnaires completed by the family members of deceased subjects and the Centre for Disease Control and Prevention (CDC).	low	The mortality outcome was coded and defined based on the International Classification of Disease 10th revision (ICD-10).	low	Same method of outcome assessment for all groups	low	low	No data on missing outcomes, but estimates are unlikely to be biased for this reason.	low	… we used different imputation functions (linear, Stineman, or periodic) for missing data on PM2.5 and SO2 and reconducted the main analysis	low	low	Estimated risks reported for all exposures and outcomes listed in the objective	low
B1165	Huang 2023	PM10	LC	Four Northern Chinese cities	Cohort	moderate	Some additional confounders not adjusted for (e.g. diet, ethnicity).	low	Socio-demographic information, residential addresses, smoking or drinking status, occupational exposures, and exercise level for leisure were collected for these participants at baseline (1998) and at follow-up (2009) from local neighbourhood offices and via standard questionnaires by trained interviewers.	low	Cox proportional hazards models	moderate	low	For each city, we randomly selected participants from small neighbourhoods (e.g., street blocks or apartment buildings) in residential and commercial areas.	low	low	Ambient exposures of PM10 and PM2.5 from 2000 to 2019, and SO2 and NO2 from 2013 to 2019 were assessed using gridded (∼10 km) air pollution datasets for China, which were derived from machine learning models with predictors of ground measurements, satellite retrievals, emissions, chemical transport model simulations, and other sources.	low	Same exposure method used throughout the study.	low	Air pollutant exposures, income, BMI, physical exercise and current status of smoking and drinking were included in the models as time-dependent variables.	low	Not available for assessment as within-subject variance was not measured.	low	low	Detailed information on death (e.g., time, place, and cause of death) was obtained from the questionnaires completed by the family members of deceased subjects and the Centre for Disease Control and Prevention (CDC).	low	The mortality outcome was coded and defined based on the International Classification of Disease 10th revision (ICD-10).	low	Same method of outcome assessment for all groups	low	low	No data on missing outcomes, but estimates are unlikely to be biased for this reason.	low	… we used different imputation functions (linear, Stineman, or periodic) for missing data on PM2.5 and SO2 and reconducted the main analysis	low	low	Estimated risks reported for all exposures and outcomes listed in the objective	low
