# Supplementary material for: Long-Term Exposure to Particulate Matter and Mortality: An Update of the WHO Global Air Quality Guidelines Systematic Review and Meta-Analysis
Source: Int J Public Health. 2024 Sep 27;69:1607683. doi: 10.3389/ijph.2024.1607683 (PMC11466858; doi:10.3389/ijph.2024.1607683)
Supplement: Supplementary file 7 [file DataSheet2.xlsx]

## Sheet: Table
ID	Item Type	Publication Year	Authors	Title	Publication Title	DOI	Source	Included by Title	Included by Abstract	Included by Full-text	Type of Pollutant	Reason for Full-text Exclusion
B1	journalArticle	2020		Global burden of 87 risk factors in 204 countries and territories, 1990-2019: a systematic analysis for the Global Burden of Disease Study 2019	Lancet	10.1016/s0140-6736(20)30752-2	OriginalSearch2023	y	n
B2	journalArticle	2022		Estimates, trends, and drivers of the global burden of type 2 diabetes attributable to PM(2·5) air pollution, 1990-2019: an analysis of data from the Global Burden of Disease Study 2019	Lancet Planet Health	10.1016/s2542-5196(22)00122-x	OriginalSearch2023	n	n
B3	journalArticle	2021	Abbas, N. I.; Sayed, O.; Samir, S.; Abeed, N.	D-dimer Level is Correlated with Prognosis, Infarct Size, and NIHSS in Acute Ischemic Stroke Patients()	Indian J Crit Care Med	10.5005/jp-journals-10071-23744	OriginalSearch2023	n	n
B4	journalArticle	2020	Abdel-Magied, N.; Shedid, S. M.	Impact of zinc oxide nanoparticles on thioredoxin-interacting protein and asymmetric dimethylarginine as biochemical indicators of cardiovascular disorders in gamma-irradiated rats	Environ Toxicol	10.1002/tox.22879	OriginalSearch2023	n	n
B5	journalArticle	2020	Abdel-Rahman, O.	Incidence and Mortality of Lung Cancer Among Never Smokers in Relationship to Secondhand Smoking: Findings From the PLCO Trial	Clin Lung Cancer	10.1016/j.cllc.2020.04.009	OriginalSearch2023	n	n
B6	journalArticle	2019	Abdul Wahab, S.; Hassan, A.; Latif, M. T.; Vadiveel, Y.; Jeyabalan, T.; Soo, C. I.; Abdul Hamid, F.; Yu-Lin, A. B.; Hassan, T.	Cluster Analysis Evaluating PM2.5, Occupation Risk and Mode of Transportation as Surrogates for Air-pollution and the Impact on Lung Cancer Diagnosis and 1-Year Mortality	Asian Pac J Cancer Prev	10.31557/apjcp.2019.20.7.1959	OriginalSearch2023	y	n
B7	journalArticle	2020	Abed Al Ahad, M.; Sullivan, F.; Demšar, U.; Melhem, M.; Kulu, H.	The effect of air-pollution and weather exposure on mortality and hospital admission and implications for further research: A systematic scoping review	PLoS One	10.1371/journal.pone.0241415	OriginalSearch2023	n	n
B8	journalArticle	2020	Abudayyak, M.; GÜzel, E.; Özhan, G.	Cytotoxic, Genotoxic, and Apoptotic Effects of Nickel Oxide Nanoparticles in Intestinal Epithelial Cells	Turk J Pharm Sci	10.4274/tjps.galenos.2019.76376	OriginalSearch2023	n	n
B9	journalArticle	2020	Aebi, N. J.; Bringolf-Isler, B.; Schaffner, E.; Caviezel, S.; Imboden, M.; Probst-Hensch, N.	Patterns of cross-sectional and predictive physical activity in Swiss adults aged 52+: results from the SAPALDIA cohort	Swiss Med Wkly	10.4414/smw.2020.20266	OriginalSearch2023	n	n
B10	journalArticle	2020	Afoakwah, C.; Nghiem, S.; Scuffham, P.; Huynh, Q.; Marwick, T.; Byrnes, J.	Impacts of air pollution on health: evidence from longitudinal cohort data of patients with cardiovascular diseases	Eur J Health Econ	10.1007/s10198-020-01198-5	OriginalSearch2023	n	n
B12	journalArticle	2020	Agami, S.; Zucker, D. M.; Spiegelman, D.	Estimation in the Cox survival regression model with covariate measurement error and a changepoint	Biom J	10.1002/bimj.201800085	OriginalSearch2023	n	n
B13	journalArticle	2020	Agarwal, A.; Kaushik, A.; Kumar, S.; Mishra, R. K.	Comparative study on air quality status in Indian and Chinese cities before and during the COVID-19 lockdown period	Air Qual Atmos Health	10.1007/s11869-020-00881-z	OriginalSearch2023	n	n
B14	journalArticle	2022	Aggarwal, A.; Akerman, A.; Milogiannakis, V.; Silva, M. R.; Walker, G.; Stella, A. O.; Kindinger, A.; Angelovich, T.; Waring, E.; Amatayakul-Chantler, S.; Roth, N.; Manni, S.; Hauser, T.; Barnes, T.; Condylios, A.; Yeang, M.; Wong, M.; Jean, T.; Foster, C. S. P.; Christ, D.; Hoppe, A. C.; Munier, M. L.; Darley, D.; Churchill, M.; Stark, D. J.; Matthews, G.; Rawlinson, W. D.; Kelleher, A. D.; Turv…	SARS-CoV-2 Omicron BA.5: Evolving tropism and evasion of potent humoral responses and resistance to clinical immunotherapeutics relative to viral variants of concern	EBioMedicine	10.1016/j.ebiom.2022.104270	OriginalSearch2023	n	n
B15	journalArticle	2021	Aghababaeian, H.; Ostadtaghizadeh, A.; Ardalan, A.; Asgary, A.; Akbary, M.; Yekaninejad, M. S.; Stephens, C.	Global Health Impacts of Dust Storms: A Systematic Review	Environ Health Insights	10.1177/11786302211018390	OriginalSearch2023	n	n
B16	journalArticle	2021	Aguilar, P. M.; Carrera, L. G.; Segura, C. C.; Sánchez, M. I. T.; Peña, M. F.; Hernán, G. B.; Rodríguez, I. E.; Zapata, R. M. R.; Lucas, E. Z.; Álvarez, P. D.; Bueno, E. V.; Sánchez, C. P.; Walther, RÁ	Relationship between air pollution levels in Madrid and the natural history of idiopathic pulmonary fibrosis: severity and mortality	J Int Med Res	10.1177/03000605211029058	OriginalSearch2023	y	n
B17	journalArticle	2023	Aibe, N.; Ogino, H.; Wakatsuki, M.; Fujikawa, K.; Teramukai, S.; Fukumitsu, N.; Shiba, S.; Yamamoto, N.; Nomoto, A.; Ono, T.; Oguri, M.; Yamaguchi, H.; Numajiri, H.; Shibuya, K.; Okazaki, S.; Miyasaka, Y.; Okonogi, N.; Murata, K.; Tatebe, H.; Motegi, A.; Okimoto, T.; Yoshino, T.; Mandai, M.; Katoh, N.; Tsuji, H.; Sakurai, H.	Comprehensive analysis of Japanese nationwide cohort data of particle beam therapy for pulmonary, liver and lymph node oligometastases: particle beam therapy versus high-precision X-ray radiotherapy	J Radiat Res	10.1093/jrr/rrad004	OriginalSearch2023	n	n
B18	journalArticle	2020	Ajala, O. N.; Demler, O. V.; Liu, Y.; Farukhi, Z.; Adelman, S. J.; Collins, H. L.; Ridker, P. M.; Rader, D. J.; Glynn, R. J.; Mora, S.	Anti-Inflammatory HDL Function, Incident Cardiovascular Events, and Mortality: A Secondary Analysis of the JUPITER Randomized Clinical Trial	J Am Heart Assoc	10.1161/jaha.119.016507	OriginalSearch2023	n	n
B19	journalArticle	2020	Akiba, S.; Kinjo, Y.	Japanese Legacy Cohorts: Six-Prefecture Cohort Study (Hirayama Cohort Study)	J Epidemiol	10.2188/jea.JE20190249	OriginalSearch2023	y	y	n		Other pollutant
B20	journalArticle	2021	Al-Kindi, S. G.; Brook, R. D.; Bhatt, U.; Brauer, M.; Cushman, W. C.; Hanson, H. A.; Kostis, J.; Lash, J. P.; Paine, R., 3rd; Raphael, K. L.; Rapp, S.; Tamariz, L.; Wright, J. T., Jr.; Rajagopalan, S.	The Benefits of Intensive Versus Standard Blood Pressure Treatment According to Fine Particulate Matter Air Pollution Exposure: A Post Hoc Analysis of SPRINT	Hypertension	10.1161/hypertensionaha.120.15923	OriginalSearch2023	n	n
B21	journalArticle	2019	Al-Kindi, S. G.; Sarode, A.; Zullo, M.; Brook, J.; Burnett, R.; Oliveira, G. H.; Huang, W.; Brook, R.; Rajagopalan, S.	Ambient Air Pollution and Mortality After Cardiac Transplantation	J Am Coll Cardiol	10.1016/j.jacc.2019.09.066	OriginalSearch2023	n	n
B22	journalArticle	2021	Al-Thani, H.; Abdelrahman, H.; Barah, A.; Asim, M.; El-Menyar, A.	Utility of Angioembolization in Patients with Abdominal and Pelvic Traumatic Bleeding: Descriptive Observational Analysis from a Level 1 Trauma Center	Ther Clin Risk Manag	10.2147/tcrm.S303518	OriginalSearch2023	n	n
B23	journalArticle	2021	Alexeeff, S. E.; Deosaransingh, K.; Liao, N. S.; Van Den Eeden, S. K.; Schwartz, J.; Sidney, S.	Particulate Matter and Cardiovascular Risk in Adults with Chronic Obstructive Pulmonary Disease	Am J Respir Crit Care Med	10.1164/rccm.202007-2901OC	OriginalSearch2023	n	n
B24	journalArticle	2023	Alexeeff, S. E.; Deosaransingh, K.; Van Den Eeden, S.; Schwartz, J.; Liao, N. S.; Sidney, S.	Association of Long-term Exposure to Particulate Air Pollution With Cardiovascular Events in California	JAMA Netw Open	10.1001/jamanetworkopen.2023.0561	OriginalSearch2023	y	y	y	Particles
B25	journalArticle	2023	Alkaabi, D.; Arafat, K.; Sulaiman, S.; Al-Azawi, A. M.; Attoub, S.	PD-1 Independent Role of PD-L1 in Triple-Negative Breast Cancer Progression	Int J Mol Sci	10.3390/ijms24076420	OriginalSearch2023	n	n
B26	journalArticle	2022	Andersen, Z. J.; Zhang, J.; Jørgensen, J. T.; Samoli, E.; Liu, S.; Chen, J.; Strak, M.; Wolf, K.; Weinmayr, G.; Rodopolou, S.; Remfry, E.; de Hoogh, K.; Bellander, T.; Brandt, J.; Concin, H.; Zitt, E.; Fecht, D.; Forastiere, F.; Gulliver, J.; Hoffmann, B.; Hvidtfeldt, U. A.; Monique Verschuren, W. M.; Jöckel, K. H.; So, R.; Cole-Hunter, T.; Mehta, A. J.; Mortensen, L. H.; Ketzel, M.; Lager, A.; L…	Long-term exposure to air pollution and mortality from dementia, psychiatric disorders, and suicide in a large pooled European cohort: ELAPSE study	Environ Int	10.1016/j.envint.2022.107581	OriginalSearch2023	n	n
B27	journalArticle	2020	Andersson, E. M.; Ögren, M.; Molnár, P.; Segersson, D.; Rosengren, A.; Stockfelt, L.	Road traffic noise, air pollution and cardiovascular events in a Swedish cohort	Environ Res	10.1016/j.envres.2020.109446	OriginalSearch2023	y	y	n		Other pollutant
B28	journalArticle	2022	Andreasson, J.; Bodén, E.; Fakhro, M.; von Wachter, C.; Olm, F.; Malmsjö, M.; Hallgren, O.; Lindstedt, S.	Exhaled phospholipid transfer protein and hepatocyte growth factor receptor in lung adenocarcinoma	Respir Res	10.1186/s12931-022-02302-4	OriginalSearch2023	n	n
B29	journalArticle	2023	Anita, W. M.; Ueda, K.; Uttajug, A.; Seposo, X. T.; Takano, H.	Association between Long-Term Ambient PM2.5 Exposure and under-5 Mortality: A Scoping Review	Int J Environ Res Public Health	10.3390/ijerph20043270	OriginalSearch2023	n	n
B30	journalArticle	2022	Asha, P.; Natrayan, L.; Geetha, B. T.; Beulah, J. R.; Sumathy, R.; Varalakshmi, G.; Neelakandan, S.	IoT enabled environmental toxicology for air pollution monitoring using AI techniques	Environ Res	10.1016/j.envres.2021.112574	OriginalSearch2023	n	n
B31	journalArticle	2023	Askarov, D. M.; Amrin, M. K.; Izekenova, A. K.; Beisenbinova, Z. B.; Dosmukhametov, A. T.	Health Status and Quality of Life in the Population near Zhezkazgan Copper Smelter, Kazakhstan	J Environ Public Health	10.1155/2023/8477964	OriginalSearch2023	n	n
B32	journalArticle	2018	Aung, N.; Sanghvi, M. M.; Zemrak, F.; Lee, A. M.; Cooper, J. A.; Paiva, J. M.; Thomson, R. J.; Fung, K.; Khanji, M. Y.; Lukaschuk, E.; Carapella, V.; Kim, Y. J.; Munroe, P. B.; Piechnik, S. K.; Neubauer, S.; Petersen, S. E.	Association Between Ambient Air Pollution and Cardiac Morpho-Functional Phenotypes: Insights From the UK Biobank Population Imaging Study	Circulation	10.1161/circulationaha.118.034856	OriginalSearch2023	n	n
B33	journalArticle	2022	Avitzur, N.; Noth, E. M.; Lamidi, M.; Nathan, S. D.; Collard, H. R.; DeDent, A. M.; Thakur, N.; Johannson, K. A.	Relative environmental and social disadvantage in patients with idiopathic pulmonary fibrosis	Thorax	10.1136/thoraxjnl-2021-217652	OriginalSearch2023	n	n
B34	journalArticle	2019	Awad, Y. A.; Di, Q.; Wang, Y.; Choirat, C.; Coull, B. A.; Zanobetti, A.; Schwartz, J.	Change in PM(2.5) exposure and mortality among Medicare recipients: Combining a semi-randomized approach and inverse probability weights in a low exposure population	Environ Epidemiol	10.1097/ee9.0000000000000054	OriginalSearch2023	y	y	y	Particles
B35	journalArticle	2023	Azizova, T. V.; Bannikova, M. V.; Briks, K. V.; Grigoryeva, E. S.; Hamada, N.	Incidence risks for subtypes of heart diseases in a Russian cohort of Mayak Production Association nuclear workers	Radiat Environ Biophys	10.1007/s00411-022-01005-0	OriginalSearch2023	y	n
B36	journalArticle	2023	Badida, P.; Krishnamurthy, A.; Jayaprakash, J.	Meta analysis of health effects of ambient air pollution exposure in low- and middle-income countries	Environ Res	10.1016/j.envres.2022.114604	OriginalSearch2023	y	n
B37	journalArticle	2019	Bae, S.; Kwon, H. J.	Current State of Research on the Risk of Morbidity and Mortality Associated with Air Pollution in Korea	Yonsei Med J	10.3349/ymj.2019.60.3.243	OriginalSearch2023	n	n
B38	journalArticle	2023	Bai, J.; Pugh, S. L.; Eldridge, R.; Yeager, K. A.; Zhang, Q.; Lee, W. R.; Shah, A. B.; Dayes, I. S.; D'Souza, D. P.; Michalski, J. M.; Efstathiou, J. A.; Longo, J. M.; Pisansky, T. M.; Maier, J. M.; Faria, S. L.; Desai, A. B.; Seaward, S. A.; Sandler, H. M.; Cooley, M. E.; Bruner, D. W.	Neighborhood Deprivation and Rurality Associated With Patient-Reported Outcomes and Survival in Men With Prostate Cancer in NRG Oncology RTOG 0415	Int J Radiat Oncol Biol Phys	10.1016/j.ijrobp.2023.01.035	OriginalSearch2023	n	n
B39	journalArticle	2022	Bai, L.; Benmarhnia, T.; Chen, C.; Kwong, J. C.; Burnett, R. T.; van Donkelaar, A.; Martin, R. V.; Kim, J.; Kaufman, J. S.; Chen, H.	Chronic Exposure to Fine Particulate Matter Increases Mortality Through Pathways of Metabolic and Cardiovascular Disease: Insights From a Large Mediation Analysis	J Am Heart Assoc	10.1161/jaha.122.026660	OriginalSearch2023	y	y	n		No HR
B40	journalArticle	2019	Bai, L.; Shin, S.; Burnett, R. T.; Kwong, J. C.; Hystad, P.; van Donkelaar, A.; Goldberg, M. S.; Lavigne, E.; Copes, R.; Martin, R. V.; Kopp, A.; Chen, H.	Exposure to ambient air pollution and the incidence of congestive heart failure and acute myocardial infarction: A population-based study of 5.1 million Canadian adults living in Ontario	Environ Int	10.1016/j.envint.2019.105004	OriginalSearch2023	y	y	n	Both	Not outcome of interest
B41	journalArticle	2019	Bai, L.; Weichenthal, S.; Kwong, J. C.; Burnett, R. T.; Hatzopoulou, M.; Jerrett, M.; van Donkelaar, A.; Martin, R. V.; Van Ryswyk, K.; Lu, H.; Kopp, A.; Chen, H.	Associations of Long-Term Exposure to Ultrafine Particles and Nitrogen Dioxide With Increased Incidence of Congestive Heart Failure and Acute Myocardial Infarction	Am J Epidemiol	10.1093/aje/kwy194	OriginalSearch2023	y	y	n	Gases	Not outcome of interest
B42	journalArticle	2021	Balidemaj, F.; Isaxon, C.; Abera, A.; Malmqvist, E.	Indoor Air Pollution Exposure of Women in Adama, Ethiopia, and Assessment of Disease Burden Attributable to Risk Factor	Int J Environ Res Public Health	10.3390/ijerph18189859	OriginalSearch2023	n	n
B43	journalArticle	2020	Balkrishna, A.; Rustagi, Y.; Bhattacharya, K.; Varshney, A.	Application of Zebrafish Model in the Suppression of Drug-Induced Cardiac Hypertrophy by Traditional Indian Medicine Yogendra Ras	Biomolecules	10.3390/biom10040600	OriginalSearch2023	n	n
B44	journalArticle	2022	Balzani, P.; Galeotti, G.; Scheggi, S.; Masoni, A.; Santini, G.; Baracchi, D.	Acute and chronic ingestion of polyethylene (PE) microplastics has mild effects on honey bee health and cognition	Environ Pollut	10.1016/j.envpol.2022.119318	OriginalSearch2023	n	n
B45	journalArticle	2022	Barbosa, J. V.; Nunes, R. A. O.; Alvim-Ferraz, M. C. M.; Martins, F. G.; Sousa, S. I. V.	Health and Economic Burden of the 2017 Portuguese Extreme Wildland Fires on Children	Int J Environ Res Public Health	10.3390/ijerph19010593	OriginalSearch2023	n	n
B46	journalArticle	2021	Barochia, A. V.; Kaler, M.; Weir, N.; Gordon, E. M.; Figueroa, D. M.; Yao, X.; Lemma WoldeHanna, M.; Sampson, M.; Remaley, A. T.; Grant, G.; Barnett, S. D.; Nathan, S. D.; Levine, S. J.	Serum levels of small HDL particles are negatively correlated with death or lung transplantation in an observational study of idiopathic pulmonary fibrosis	Eur Respir J	10.1183/13993003.04053-2020	OriginalSearch2023	n	n
B47	journalArticle	2019	Barrio, G.; Belza, M. J.; Carmona, R.; Hoyos, J.; Ronda, E.; Regidor, E.	The limits of single-group interrupted time series analysis in assessing the impact of smoke-free laws on short-term mortality	Int J Drug Policy	10.1016/j.drugpo.2019.07.018	OriginalSearch2023	n	n
B48	journalArticle	2022	Basagaña, X.; Barrera-Gómez, J.	Reflection on modern methods: visualizing the effects of collinearity in distributed lag models	Int J Epidemiol	10.1093/ije/dyab179	OriginalSearch2023	n	n
B49	journalArticle	2022	Basith, S.; Manavalan, B.; Shin, T. H.; Park, C. B.; Lee, W. S.; Kim, J.; Lee, G.	The Impact of Fine Particulate Matter 2.5 on the Cardiovascular System: A Review of the Invisible Killer	Nanomaterials (Basel)	10.3390/nano12152656	OriginalSearch2023	n	n
B50	journalArticle	2020	Bassig, B. A.; Dean Hosgood, H.; Shu, X. O.; Vermeulen, R.; Chen, B. E.; Katki, H. A.; Seow, W. J.; Hu, W.; Portengen, L.; Ji, B. T.; Wong, J. Y. Y.; Ning, B.; Downward, G. S.; Li, J.; Yang, K.; Yang, G.; Gao, Y. T.; Xiang, Y. B.; Nagaradona, T.; Zheng, W.; Silverman, D. T.; Huang, Y.; Lan, Q.	Ischaemic heart disease and stroke mortality by specific coal type among non-smoking women with substantial indoor air pollution exposure in China	Int J Epidemiol	10.1093/ije/dyz158	OriginalSearch2023	n	n
B51	journalArticle	2019	Batool, R.; Zaman, K.; Khurshid, M. A.; Sheikh, S. M.; Aamir, A.; Shoukry, A. M.; Sharkawy, M. A.; Aldeek, F.; Khader, J.; Gani, S.	Economics of death and dying: a critical evaluation of environmental damages and healthcare reforms across the globe	Environ Sci Pollut Res Int	10.1007/s11356-019-06159-x	OriginalSearch2023	n	n
B52	journalArticle	2019	Bauleo, L.; Bucci, S.; Antonucci, C.; Sozzi, R.; Davoli, M.; Forastiere, F.; Ancona, C.	Long-term exposure to air pollutants from multiple sources and mortality in an industrial area: a cohort study	Occup Environ Med	10.1136/oemed-2018-105059	OriginalSearch2023	y	y	y	Particles
B53	journalArticle	2020	Baumgartner, J.; Brauer, M.; Ezzati, M.	The role of cities in reducing the cardiovascular impacts of environmental pollution in low- and middle-income countries	BMC Med	10.1186/s12916-020-1499-y	OriginalSearch2023	n	n
B54	journalArticle	2021	Bauwelinck, M.; Casas, L.; Nawrot, T. S.; Nemery, B.; Trabelsi, S.; Thomas, I.; Aerts, R.; Lefebvre, W.; Vanpoucke, C.; Van Nieuwenhuyse, A.; Deboosere, P.; Vandenheede, H.	Residing in urban areas with higher green space is associated with lower mortality risk: A census-based cohort study with ten years of follow-up	Environ Int	10.1016/j.envint.2020.106365	OriginalSearch2023	y	y	n		No HR
B55	journalArticle	2022	Bauwelinck, M.; Chen, J.; de Hoogh, K.; Katsouyanni, K.; Rodopoulou, S.; Samoli, E.; Andersen, Z. J.; Atkinson, R.; Casas, L.; Deboosere, P.; Demoury, C.; Janssen, N.; Klompmaker, J. O.; Lefebvre, W.; Mehta, A. J.; Nawrot, T. S.; Oftedal, B.; Renzi, M.; Stafoggia, M.; Strak, M.; Vandenheede, H.; Vanpoucke, C.; Van Nieuwenhuyse, A.; Vienneau, D.; Brunekreef, B.; Hoek, G.	Variability in the association between long-term exposure to ambient air pollution and mortality by exposure assessment method and covariate adjustment: A census-based country-wide cohort study	Sci Total Environ	10.1016/j.scitotenv.2021.150091	OriginalSearch2023	y	y	y	Both
B56	journalArticle	2020	Beig, G.; Sahu, S. K.; Singh, V.; Tikle, S.; Sobhana, S. B.; Gargeva, P.; Ramakrishna, K.; Rathod, A.; Murthy, B. S.	Objective evaluation of stubble emission of North India and quantifying its impact on air quality of Delhi	Sci Total Environ	10.1016/j.scitotenv.2019.136126	OriginalSearch2023	n	n
B57	journalArticle	2020	Bekkar, B.; Pacheco, S.; Basu, R.; DeNicola, N.	Association of Air Pollution and Heat Exposure With Preterm Birth, Low Birth Weight, and Stillbirth in the US: A Systematic Review	JAMA Netw Open	10.1001/jamanetworkopen.2020.8243	OriginalSearch2023	y	n
B59	journalArticle	2021	Belch, J. J.; Fitton, C.; Cox, B.; Chalmers, J. D.	Associations between ambient air pollutants and hospital admissions: more needs to be done	Environ Sci Pollut Res Int	10.1007/s11356-021-16544-0	OriginalSearch2023	n	n
B60	journalArticle	2019	Bennett, J. E.; Tamura-Wicks, H.; Parks, R. M.; Burnett, R. T.; Pope, C. A., 3rd; Bechle, M. J.; Marshall, J. D.; Danaei, G.; Ezzati, M.	Particulate matter air pollution and national and county life expectancy loss in the USA: A spatiotemporal analysis	PLoS Med	10.1371/journal.pmed.1002856	OriginalSearch2023	y	n
B61	journalArticle	2022	Bereziartua, A.; Chen, J.; de Hoogh, K.; Rodopoulou, S.; Andersen, Z. J.; Bellander, T.; Brandt, J.; Fecht, D.; Forastiere, F.; Gulliver, J.; Hertel, O.; Hoffmann, B.; Arthur Hvidtfeldt, U.; Verschuren, W. M. M.; Jöckel, K. H.; Jørgensen, J. T.; Katsouyanni, K.; Ketzel, M.; Hjertager Krog, N.; Brynedal, B.; Leander, K.; Liu, S.; Ljungman, P.; Faure, E.; Magnusson, P. K. E.; Nagel, G.; Pershagen, …	Exposure to surrounding greenness and natural-cause and cause-specific mortality in the ELAPSE pooled cohort	Environ Int	10.1016/j.envint.2022.107341	OriginalSearch2023	y	y	n		No HR
B62	journalArticle	2020	Berg, C.; Sturua, L.	THE CRITICAL NEED FOR ENHANCING THE RESEARCH CAPACITY REGARDING THE INTERSECTION OF AIR POLLUTION AND NON-COMMUNICABLE DISEASES IN GEORGIA	Georgian Med News		OriginalSearch2023	n	n
B63	journalArticle	2019	Berliner, D.; Mattern, S.; Wellige, M.; Malsch, C.; Güder, G.; Brenner, S.; Morbach, C.; Deubner, N.; Breunig, M.; Kiefl, R.; Angermann, C. E.; Ertl, G.; von Schacky, C.; Störk, S.	The omega-3 index in patients with heart failure: A prospective cohort study	Prostaglandins Leukot Essent Fatty Acids	10.1016/j.plefa.2018.11.012	OriginalSearch2023	n	n
B64	journalArticle	2021	Berrang-Ford, L.; Sietsma, A. J.; Callaghan, M.; Minx, J. C.; Scheelbeek, P. F. D.; Haddaway, N. R.; Haines, A.; Dangour, A. D.	Systematic mapping of global research on climate and health: a machine learning review	Lancet Planet Health	10.1016/s2542-5196(21)00179-0	OriginalSearch2023	n	n
B65	journalArticle	2022	Berry, T. A.; Belluso, E.; Vigliaturo, R.; Gieré, R.; Emmett, E. A.; Testa, J. R.; Steinhorn, G.; Wallis, S. L.	Asbestos and Other Hazardous Fibrous Minerals: Potential Exposure Pathways and Associated Health Risks	Int J Environ Res Public Health	10.3390/ijerph19074031	OriginalSearch2023	n	n
B66	journalArticle	2018	Beyfuss, K.; Hood, D. A.	A systematic review of p53 regulation of oxidative stress in skeletal muscle	Redox Rep	10.1080/13510002.2017.1416773	OriginalSearch2023	n	n
B67	journalArticle	2022	Bharti, B.; Li, H.; Ren, Z.; Zhu, R.; Zhu, Z.	Recent advances in sterilization and disinfection technology: A review	Chemosphere	10.1016/j.chemosphere.2022.136404	OriginalSearch2023	n	n
B68	journalArticle	2019	Bianchi, F.; Cori, L.	[Studies in Val D'Agri (Basilicata Region, Southern Italy) improve knowledge and participation and require prevention interventions]	Epidemiol Prev	10.19191/ep19.1.P79.025	OriginalSearch2023	n	n
B69	journalArticle	2021	Biblowitz, K.; Lee, C.; Zhu, D.; Noth, I.; Vij, R.; Strek, M. E.; Bellam, S. K.; Adegunsoye, A.	Association of antinuclear antibody seropositivity with inhaled environmental exposures in patients with interstitial lung disease	ERJ Open Res	10.1183/23120541.00254-2021	OriginalSearch2023	n	n
B70	journalArticle	2020	Blomberg, A. J.; Nyhan, M. M.; Bind, M. A.; Vokonas, P.; Coull, B. A.; Schwartz, J.; Koutrakis, P.	The Role of Ambient Particle Radioactivity in Inflammation and Endothelial Function in an Elderly Cohort	Epidemiology	10.1097/ede.0000000000001197	OriginalSearch2023	n	n
B71	journalArticle	2020	Blount, R. J.; Pascopella, L.; Barry, P.; Zabner, J.; Stapleton, E. M.; Flood, J.; Balmes, J.; Nahid, P.; Catanzaro, D. G.	Residential urban tree canopy is associated with decreased mortality during tuberculosis treatment in California	Sci Total Environ	10.1016/j.scitotenv.2019.134580	OriginalSearch2023	n	n
B72	journalArticle	2020	Blum, M. F.; Surapaneni, A.; Stewart, J. D.; Liao, D.; Yanosky, J. D.; Whitsel, E. A.; Power, M. C.; Grams, M. E.	Particulate Matter and Albuminuria, Glomerular Filtration Rate, and Incident CKD	Clin J Am Soc Nephrol	10.2215/cjn.08350719	OriginalSearch2023	n	n
B73	journalArticle	2022	Bo, Y.; Yu, T.; Chang, L. Y.; Guo, C.; Lin, C.; Zeng, Y.; Huang, B.; Tam, T.; Lau, A. K. H.; Wong, S. Y. S.; Lao, X. Q.	Combined effects of chronic PM2.5 exposure and habitual exercise on cancer mortality: a longitudinal cohort study	Int J Epidemiol	10.1093/ije/dyab209	OriginalSearch2023	y	y	n		Not outcome of interest
B74	journalArticle	2023	Bo, Y. C.; Yu, T.; Guo, C.; Lin, C. C.; Yang, H. T.; Chang, L. Y.; Thomas, G. N.; Tam, T.; Lau, A. K. H.; Lao, X. Q.	Cardiovascular Mortality, Habitual Exercise, and Particulate Matter 2.5 Exposure: A Longitudinal Cohort Study	Am J Prev Med	10.1016/j.amepre.2022.09.004	OriginalSearch2023	y	y	y	Particles
B75	journalArticle	2020	Boeckx, B.; Shahi, R. B.; Smeets, D.; De Brakeleer, S.; Decoster, L.; Van Brussel, T.; Galdermans, D.; Vercauter, P.; Decoster, L.; Alexander, P.; Berchem, G.; Ocak, S.; Vuylsteke, P.; Deschepper, K.; Lambrechts, M.; Cappoen, N.; Teugels, E.; Lambrechts, D.; De Greve, J.	The genomic landscape of nonsmall cell lung carcinoma in never smokers	Int J Cancer	10.1002/ijc.32797	OriginalSearch2023	n	n
B76	journalArticle	2023	Boice, J. D., Jr.; Cohen, S. S.; Mumma, M. T.; Golden, A. P.; Howard, S. C.; Girardi, D. J.; Ellis, E. D.; Bellamy, M. B.; Dauer, L. T.; Eckerman, K. F.; Leggett, R. W.	Mortality among Tennessee Eastman Corporation (TEC) uranium processing workers, 1943-2019	Int J Radiat Biol	10.1080/09553002.2022.2078003	OriginalSearch2023	n	n
B77	journalArticle	2022	Boice, J. D., Jr.; Cohen, S. S.; Mumma, M. T.; Golden, A. P.; Howard, S. C.; Girardi, D. J.; Ellis, E. D.; Bellamy, M. B.; Dauer, L. T.; Samuels, C.; Eckerman, K. F.; Leggett, R. W.	Mortality among workers at the Los Alamos National Laboratory, 1943-2017	Int J Radiat Biol	10.1080/09553002.2021.1917784	OriginalSearch2023	n	n
B78	journalArticle	2023	Bojic, M.; Cejka, D.; Bielesz, B.; Schernthaner, G. H.; Höbaus, C.	Secondary calciprotein particle size is associated with patient mortality in peripheral artery disease	Atherosclerosis	10.1016/j.atherosclerosis.2023.02.006	OriginalSearch2023	n	n
B79	journalArticle	2022	Bolling, J. P.; Dagan, R.; Rutenberg, M.; Mamalui-Hunter, M.; Buskirk, S. J.; Heckman, M. G.; Hochwald, A. P.; Slopsema, R.	Treatment of Uveal Melanoma With Radioactive Iodine 125 Implant Compared With Proton Beam Radiotherapy	Mayo Clin Proc Innov Qual Outcomes	10.1016/j.mayocpiqo.2021.10.002	OriginalSearch2023	n	n
B80	journalArticle	2021	Bonfanti, P.; Colombo, A.; Saibene, M.; Motta, G.; Saliu, F.; Catelani, T.; Mehn, D.; La Spina, R.; Ponti, J.; Cella, C.; Floris, P.; Mantecca, P.	Microplastics from miscellaneous plastic wastes: Physico-chemical characterization and impact on fish and amphibian development	Ecotoxicol Environ Saf	10.1016/j.ecoenv.2021.112775	OriginalSearch2023	n	n
B81	journalArticle	2023	Boogaard, H.; Samoli, E.; Patton, A. P.; Atkinson, R. W.; Brook, J. R.; Chang, H. H.; Hoffmann, B.; Kutlar Joss, M.; Sagiv, S. K.; Smargiassi, A.; Szpiro, A. A.; Vienneau, D.; Weuve, J.; Lurmann, F. W.; Forastiere, F.; Hoek, G.	Long-term exposure to traffic-related air pollution and non-accidental mortality: A systematic review and meta-analysis	Environ Int	10.1016/j.envint.2023.107916	OriginalSearch2023	y	n
B83	journalArticle	2018	Borgheresi, A.; Gonzalez-Aguirre, A.; Brown, K. T.; Getrajdman, G. I.; Erinjeri, J. P.; Covey, A.; Yarmohammadi, H.; Ziv, E.; Sofocleous, C. T.; Boas, F. E.	Does Enhancement or Perfusion on Preprocedure CT Predict Outcomes After Embolization of Hepatocellular Carcinoma?	Acad Radiol	10.1016/j.acra.2018.02.027	OriginalSearch2023	n	n
B84	journalArticle	2023	Bouma, F.; Janssen, N. A.; Wesseling, J.; van Ratingen, S.; Strak, M.; Kerckhoffs, J.; Gehring, U.; Hendricx, W.; de Hoogh, K.; Vermeulen, R.; Hoek, G.	Long-term exposure to ultrafine particles and natural and cause-specific mortality	Environ Int	10.1016/j.envint.2023.107960	OriginalSearch2023	y	y	y	Both
B85	journalArticle	2019	Bowe, B.; Xie, Y.; Yan, Y.; Al-Aly, Z.	Burden of Cause-Specific Mortality Associated With PM2.5 Air Pollution in the United States	JAMA Netw Open	10.1001/jamanetworkopen.2019.15834	OriginalSearch2023	n	n
B86	journalArticle	2019	Boyle, N.; Archambault, B.; Hemesath, M.; Taleyarkhan, R.	Radon and Progeny Detection Using Tensioned Metastable Fluid Detectors	Health Phys	10.1097/hp.0000000000001066	OriginalSearch2023	n	n
B87	journalArticle	2022	Boz, S.; Berlin, C.; Kwiatkowski, M.; Bochud, M.; Bulliard, J. L.; Zwahlen, M.; Röösli, M.; Vienneau, D.	A prospective cohort analysis of residential radon and UV exposures and malignant melanoma mortality in the Swiss population	Environ Int	10.1016/j.envint.2022.107437	OriginalSearch2023	n	n
B88	journalArticle	2022	Bozack, A.; Pierre, S.; DeFelice, N.; Colicino, E.; Jack, D.; Chillrud, S. N.; Rundle, A.; Astua, A.; Quinn, J. W.; McGuinn, L.; Yang, Q.; Johnson, K.; Masci, J.; Lukban, L.; Maru, D.; Lee, A. G.	Long-Term Air Pollution Exposure and COVID-19 Mortality: A Patient-Level Analysis from New York City	Am J Respir Crit Care Med	10.1164/rccm.202104-0845OC	OriginalSearch2023	n	n
B90	journalArticle	2022	Brauer, M.; Brook, J. R.; Christidis, T.; Chu, Y.; Crouse, D. L.; Erickson, A.; Hystad, P.; Li, C.; Martin, R. V.; Meng, J.; Pappin, A. J.; Pinault, L. L.; Tjepkema, M.; van Donkelaar, A.; Weagle, C.; Weichenthal, S.; Burnett, R. T.	Mortality-Air Pollution Associations in Low Exposure Environments (MAPLE): Phase 2	Res Rep Health Eff Inst		OriginalSearch2023	y	y	y	Particles
B91	journalArticle	2019	Brauer, M.; Brook, J. R.; Christidis, T.; Chu, Y.; Crouse, D. L.; Erickson, A.; Hystad, P.; Li, C.; Martin, R. V.; Meng, J.; Pappin, A. J.; Pinault, L. L.; Tjepkema, M.; van Donkelaar, A.; Weichenthal, S.; Burnett, R. T.	Mortality-Air Pollution Associations in Low-Exposure Environments (MAPLE): Phase 1	Res Rep Health Eff Inst		OriginalSearch2023	y	y	y	Particles
B92	journalArticle	2021	Breitner, S.; Steckling-Muschack, N.; Markevych, I.; Zhao, T.; Mertes, H.; Nowak, D.; Heinrich, J.	The Burden of COPD Due to Ozone Exposure in Germany	Dtsch Arztebl Int	10.3238/arztebl.m2021.0258	OriginalSearch2023	n	n
B93	journalArticle	2018	Brønnum-Hansen, H.; Bender, A. M.; Andersen, Z. J.; Sørensen, J.; Bønløkke, J. H.; Boshuizen, H.; Becker, T.; Diderichsen, F.; Loft, S.	Assessment of impact of traffic-related air pollution on morbidity and mortality in Copenhagen Municipality and the health gain of reduced exposure	Environ Int	10.1016/j.envint.2018.09.050	OriginalSearch2023	y	n
B94	journalArticle	2020	Brooks, S. J.; Georgantzopoulou, A.; Johansen, J. T.; Mengede, M.	Determining the risk of calcium oxide (CaO) particle exposure to marine organisms	Mar Environ Res	10.1016/j.marenvres.2020.104917	OriginalSearch2023	n	n
B95	journalArticle	2020	Broome, R. A.; Powell, J.; Cope, M. E.; Morgan, G. G.	The mortality effect of PM(2.5) sources in the Greater Metropolitan Region of Sydney, Australia	Environ Int	10.1016/j.envint.2019.105429	OriginalSearch2023	y	n
B96	journalArticle	2022	Brown, P. E.; Izawa, Y.; Balakrishnan, K.; Fu, S. H.; Chakma, J.; Menon, G.; Dikshit, R.; Dhaliwal, R. S.; Rodriguez, P. S.; Huang, G.; Begum, R.; Hu, H.; D'Souza, G.; Guleria, R.; Jha, P.	Mortality Associated with Ambient PM2.5 Exposure in India: Results from the Million Death Study	Environ Health Perspect	10.1289/ehp9538	OriginalSearch2023	y	y	y	Particles
B97	journalArticle	2021	Brunekreef, B.; Strak, M.; Chen, J.; Andersen, Z. J.; Atkinson, R.; Bauwelinck, M.; Bellander, T.; Boutron, M. C.; Brandt, J.; Carey, I.; Cesaroni, G.; Forastiere, F.; Fecht, D.; Gulliver, J.; Hertel, O.; Hoffmann, B.; de Hoogh, K.; Houthuijs, D.; Hvidtfeldt, U.; Janssen, N.; Jorgensen, J.; Katsouyanni, K.; Ketzel, M.; Klompmaker, J.; Hjertager Krog, N.; Liu, S.; Ljungman, P.; Mehta, A.; Nagel, G…	Mortality and Morbidity Effects of Long-Term Exposure to Low-Level PM(2.5), BC, NO(2), and O(3): An Analysis of European Cohorts in the ELAPSE Project	Res Rep Health Eff Inst		OriginalSearch2023	y	y	y	Both
B98	journalArticle	2019	Bukovitz, B.; Meiman, J.; Anderson, H.; Brooks, E. G.	Silicosis: Diagnosis and Medicolegal Implications	J Forensic Sci	10.1111/1556-4029.14048	OriginalSearch2023	n	n
B99	journalArticle	2019	Bundy, J. D.; Cai, X.; Mehta, R. C.; Scialla, J. J.; de Boer, I. H.; Hsu, C. Y.; Go, A. S.; Dobre, M. A.; Chen, J.; Rao, P. S.; Leonard, M. B.; Lash, J. P.; Block, G. A.; Townsend, R. R.; Feldman, H. I.; Smith, E. R.; Pasch, A.; Isakova, T.	Serum Calcification Propensity and Clinical Events in CKD	Clin J Am Soc Nephrol	10.2215/cjn.04710419	OriginalSearch2023	n	n
B100	journalArticle	2019	Bundy, J. D.; Cai, X.; Scialla, J. J.; Dobre, M. A.; Chen, J.; Hsu, C. Y.; Leonard, M. B.; Go, A. S.; Rao, P. S.; Lash, J. P.; Townsend, R. R.; Feldman, H. I.; de Boer, I. H.; Block, G. A.; Wolf, M.; Smith, E. R.; Pasch, A.; Isakova, T.	Serum Calcification Propensity and Coronary Artery Calcification Among Patients With CKD: The CRIC (Chronic Renal Insufficiency Cohort) Study	Am J Kidney Dis	10.1053/j.ajkd.2019.01.024	OriginalSearch2023	n	n
B101	journalArticle	2019	Burmeister, R.; Rhoderick, J. F.; Holian, A.	Prevention of crystalline silica-induced inflammation by the anti-malarial hydroxychloroquine	Inhal Toxicol	10.1080/08958378.2019.1668091	OriginalSearch2023	n	n
B102	journalArticle	2018	Burnett, R.; Chen, H.; Szyszkowicz, M.; Fann, N.; Hubbell, B.; Pope, C. A., 3rd; Apte, J. S.; Brauer, M.; Cohen, A.; Weichenthal, S.; Coggins, J.; Di, Q.; Brunekreef, B.; Frostad, J.; Lim, S. S.; Kan, H.; Walker, K. D.; Thurston, G. D.; Hayes, R. B.; Lim, C. C.; Turner, M. C.; Jerrett, M.; Krewski, D.; Gapstur, S. M.; Diver, W. R.; Ostro, B.; Goldberg, D.; Crouse, D. L.; Martin, R. V.; Peters, P.…	Global estimates of mortality associated with long-term exposure to outdoor fine particulate matter	Proc Natl Acad Sci U S A	10.1073/pnas.1803222115	OriginalSearch2023	n	n
B103	journalArticle	2022	Burnett, R. T.; Spadaro, J. V.; Garcia, G. R.; Pope, C. A.	Designing health impact functions to assess marginal changes in outdoor fine particulate matter	Environ Res	10.1016/j.envres.2021.112245	OriginalSearch2023	n	n
B104	journalArticle	2022	Burns, C. J.; LaKind, J. S.; Naiman, J.; Boon, D.; Clougherty, J. E.; Rule, A. M.; Zidek, A.	Research on COVID-19 and air pollution: A path towards advancing exposure science	Environ Res	10.1016/j.envres.2022.113240	OriginalSearch2023	n	n
B105	journalArticle	2022	Bustaffa, E.; Curzio, O.; Donzelli, G.; Gorini, F.; Linzalone, N.; Redini, M.; Bianchi, F.; Minichilli, F.	Risk Associations between Vehicular Traffic Noise Exposure and Cardiovascular Diseases: A Residential Retrospective Cohort Study	Int J Environ Res Public Health	10.3390/ijerph191610034	OriginalSearch2023	y	y	n		No HR
B106	journalArticle	2022	Byun, G.; Choi, Y.; Kim, S.; Lee, J. T.	Long-term exposure to ambient ozone and mortality in a population-based cohort of South Korea: Considering for an alternative exposure time metric	Environ Pollut	10.1016/j.envpol.2022.120300	OriginalSearch2023	y	y	y	Gases
B107	journalArticle	2022	Byun, G.; Kim, H.; Kim, S. Y.; Kim, S. S.; Oh, H.; Lee, J. T.	Validity evaluation of indirect adjustment method for multiple unmeasured confounders: A simulation and empirical study	Environ Res	10.1016/j.envres.2021.111992	OriginalSearch2023	n	n
B108	journalArticle	2023	Cai, M.; Lin, X.; Wang, X.; Zhang, S.; Wang, C.; Zhang, Z.; Pan, J.; Lin, H.	Long-term exposure to ambient fine particulate matter chemical composition and in-hospital case fatality among patients with stroke in China	Lancet Reg Health West Pac	10.1016/j.lanwpc.2022.100679	OriginalSearch2023	n	n
B109	journalArticle	2019	Cakmak, S.; Hebbern, C.; Vanos, J.; Crouse, D. L.; Tjepkema, M.	Exposure to traffic and mortality risk in the 1991-2011 Canadian Census Health and Environment Cohort (CanCHEC)	Environ Int	10.1016/j.envint.2018.12.045	OriginalSearch2023	y	y	n		No HR
B110	journalArticle	2021	Callejas-Moraga, E. L.; Guillén-Del-Castillo, A.; Perurena-Prieto, J.; Sanz-Martínez, M. T.; Fonollosa-Pla, V.; Lorite-Gomez, K.; Severino, A.; Bellocchi, C.; Beretta, L.; Mahler, M.; Simeón-Aznar, C. P.	Anti-RNPC-3 antibody predicts poor prognosis in patients with interstitial lung disease associated to systemic sclerosis	Rheumatology (Oxford)	10.1093/rheumatology/keab279	OriginalSearch2023	n	n
B111	journalArticle	2020	Canterbury, A.; Echouffo-Tcheugui, J. B.; Shpilsky, D.; Aiyer, A.; Reis, S. E.; Erqou, S.	Association between cumulative social risk, particulate matter environmental pollutant exposure, and cardiovascular disease risk	BMC Cardiovasc Disord	10.1186/s12872-020-01329-z	OriginalSearch2023	y	y	n		Not outcome of interest
B112	journalArticle	2022	Canto, M. V.; Guxens, M.; Ramis, R.	Exposure to Traffic Density during Pregnancy and Birth Weight in a National Cohort, 2000-2017	Int J Environ Res Public Health	10.3390/ijerph19148611	OriginalSearch2023	y	n
B113	journalArticle	2021	Cao, B.; Chen, Y.; McIntyre, R. S.	Comprehensive review of the current literature on impact of ambient air pollution and sleep quality	Sleep Med	10.1016/j.sleep.2020.04.009	OriginalSearch2023	n	n
B114	journalArticle	2021	Cao, X.; Tang, H.; Zheng, C.; Kang, Y.; Zhang, L.; Wang, X.; Chen, Z.; Yang, Y.; Zhou, H.; Chen, L.; Huang, G.; Wang, Z.	Association of heating fuel types with mortality and cardiovascular events among non-smokers in China	Environ Pollut	10.1016/j.envpol.2021.118207	OriginalSearch2023	n	n
B115	journalArticle	2019	Cao, Z.; Meng, L.; Zhao, Y.; Liu, C.; Yang, Y.; Su, X.; Fu, Q.; Wang, D.; Hua, J.	Maternal exposure to ambient fine particulate matter and fetal growth in Shanghai, China	Environ Health	10.1186/s12940-019-0485-3	OriginalSearch2023	y	n
B116	journalArticle	2019	Cárceles-Álvarez, A.; Ortega-García, J. A.; López-Hernández, F. A.; Fuster-Soler, J. L.; Ramis, R.; Kloosterman, N.; Castillo, L.; Sánchez-Solís, M.; Claudio, L.; Ferris-Tortajada, J.	Secondhand smoke: A new and modifiable prognostic factor in childhood acute lymphoblastic leukemias	Environ Res	10.1016/j.envres.2019.108689	OriginalSearch2023	n	n
B117	journalArticle	2022	Carlsen, H. K.; Andersson, E. M.; Molnár, P.; Oudin, A.; Xu, Y.; Wichmann, J.; Spanne, M.; Stroh, E.; Engström, G.; Stockfelt, L.	Incident cardiovascular disease and long-term exposure to source-specific air pollutants in a Swedish cohort	Environ Res	10.1016/j.envres.2022.112698	OriginalSearch2023	y	y	y	Particles
B118	journalArticle	2021	Carnell, L. S.	Spaceflight medical countermeasures: a strategic approach for mitigating effects from solar particle events	Int J Radiat Biol	10.1080/09553002.2020.1820603	OriginalSearch2023	n	n
B119	journalArticle	2023	Carrasquilla, M.; Paudel, N.; Collins, B. T.; Anderson, E.; Krochmal, R.; Margolis, M.; Balawi, A.; DeBlois, D.; Giaccone, G.; Kim, C.; Liu, S.; Lischalk, J. W.	High-Risk Non-Small Cell Lung Cancer Treated With Active Scanning Proton Beam Radiation Therapy and Immunotherapy	Adv Radiat Oncol	10.1016/j.adro.2022.101125	OriginalSearch2023	n	n
B120	journalArticle	2019	Carreno, J. J.; Eaton, R.; Itro, L.; Babowicz, F.; Falvo, J.; Tobin, E.; Mitchell, C.; George, M.	Time to clinical response in sepsis associated with an algorithm for blood-culture pathogen identification using matrix-assisted laser desorption ionization time-of-flight mass spectroscopy	Am J Health Syst Pharm	10.1093/ajhp/zxy087	OriginalSearch2023	n	n
B121	journalArticle	2019	Carrión, D.; Kaali, S.; Kinney, P. L.; Owusu-Agyei, S.; Chillrud, S.; Yawson, A. K.; Quinn, A.; Wylie, B.; Ae-Ngibise, K.; Lee, A. G.; Tokarz, R.; Iddrisu, L.; Jack, D. W.; Asante, K. P.	Examining the relationship between household air pollution and infant microbial nasal carriage in a Ghanaian cohort	Environ Int	10.1016/j.envint.2019.105150	OriginalSearch2023	n	n
B122	journalArticle	2022	Carter, S. A.; Rahman, M. M.; Lin, J. C.; Shu, Y. H.; Chow, T.; Yu, X.; Martinez, M. P.; Eckel, S. P.; Chen, J. C.; Chen, Z.; Schwartz, J.; Pavlovic, N.; Lurmann, F. W.; McConnell, R.; Xiang, A. H.	In utero exposure to near-roadway air pollution and autism spectrum disorder in children	Environ Int	10.1016/j.envint.2021.106898	OriginalSearch2023	n	n
B123	journalArticle	2022	Cascella, T.; Garanzini, E. M.; Lanocita, R.; Morosi, C.; Riva, F.; Greco, G.; Sposito, C.; Mazzaferro, V.; Marchianò, A.; Spreafico, C.	Long Term Survival Analysis in a Cohort of 125 Patients with Hepatocellular Carcinoma Treated with Transarterial Chemoembolization Using Small Drug Eluting Beads	Cardiovasc Intervent Radiol	10.1007/s00270-021-02991-2	OriginalSearch2023	n	n
B124	journalArticle	2023	Castro, A.; Künzli, N.; de Hoogh, K.; Kappeler, R.; Kutlar Joss, M.; Vienneau, D.; Röösli, M.	Mortality attributable to ambient fine particulate matter and nitrogen dioxide in Switzerland in 2019: Use of two-pollutant effect estimates	Environ Res	10.1016/j.envres.2023.116029	OriginalSearch2023	y	y	n		Other
B125	journalArticle	2023	Catalano, S.; Moyer, J.; Weaver, A.; Di, Q.; Schwartz, J. D.; Catalano, M.; Ward-Caviness, C. K.	Associations between long-term fine particulate matter exposure and hospital procedures in heart failure patients	PLoS One	10.1371/journal.pone.0283759	OriginalSearch2023	n	n
B126	journalArticle	2022	Cerrada-Romero, C.; Berastegui-Cabrera, J.; Camacho-Martínez, P.; Goikoetxea-Aguirre, J.; Pérez-Palacios, P.; Santibáñez, S.; José Blanco-Vidal, M.; Valiente, A.; Alba, J.; Rodríguez-Álvarez, R.; Pascual, Á; Oteo, J. A.; Miguel Cisneros, J.; Pachón, J.; Casas-Flecha, I.; Cordero, E.; Pozo, F.; Sánchez-Céspedes, J.	Excretion and viability of SARS-CoV-2 in feces and its association with the clinical outcome of COVID-19	Sci Rep	10.1038/s41598-022-11439-7	OriginalSearch2023	n	n
B127	journalArticle	2022	Cervantes-Martínez, K.; Stern, D.; Zamora-Muñoz, J. S.; López-Ridaura, R.; Texcalac-Sangrador, J. L.; Cortés-Valencia, A.; Acosta-Montes, J. O.; Lajous, M.; Riojas-Rodríguez, H.	Air pollution exposure and incidence of type 2 diabetes in women: A prospective analysis from the Mexican Teachers' Cohort	Sci Total Environ	10.1016/j.scitotenv.2021.151833	OriginalSearch2023	n	n
B128	journalArticle	2020	Chadeau-Hyam, M.; Bodinier, B.; Elliott, J.; Whitaker, M. D.; Tzoulaki, I.; Vermeulen, R.; Kelly-Irving, M.; Delpierre, C.; Elliott, P.	Risk factors for positive and negative COVID-19 tests: a cautious and in-depth analysis of UK biobank data	Int J Epidemiol	10.1093/ije/dyaa134	OriginalSearch2023	n	n
B129	journalArticle	2022	Chaiwangyen, W.; Pintha, K.; Tantipaiboonwong, P.; Nuntaboon, P.; Khantamat, O.; Pereira de Sousa, F. L.	PM10 Alters Trophoblast Cell Function and Modulates miR-125b-5p Expression	Biomed Res Int	10.1155/2022/3697944	OriginalSearch2023	n	n
B130	journalArticle	2020	Chan, K. H.; Bennett, D. A.; Kurmi, O. P.; Yang, L.; Chen, Y.; Lv, J.; Guo, Y.; Bian, Z.; Yu, C.; Chen, X.; Dong, C.; Li, L.; Chen, Z.; Lam, K. B. H.	Solid fuels for cooking and tobacco use and risk of major chronic liver disease mortality: a prospective cohort study of 0.5 million Chinese adults	Int J Epidemiol	10.1093/ije/dyz216	OriginalSearch2023	n	n
B131	journalArticle	2019	Chan, K. H.; Kurmi, O. P.; Bennett, D. A.; Yang, L.; Chen, Y.; Tan, Y.; Pei, P.; Zhong, X.; Chen, J.; Zhang, J.; Kan, H.; Peto, R.; Lam, K. B. H.; Chen, Z.	Solid Fuel Use and Risks of Respiratory Diseases. A Cohort Study of 280,000 Chinese Never-Smokers	Am J Respir Crit Care Med	10.1164/rccm.201803-0432OC	OriginalSearch2023	n	n
B132	journalArticle	2021	Chang, S. H.; Merzkani, M.; Murad, H.; Wang, M.; Bowe, B.; Lentine, K. L.; Al-Aly, Z.; Alhamad, T.	Association of Ambient Fine Particulate Matter Air Pollution With Kidney Transplant Outcomes	JAMA Netw Open	10.1001/jamanetworkopen.2021.28190	OriginalSearch2023	n	n
B133	journalArticle	2022	Chapman, M. J.; Zamorano, J. L.; Parhofer, K. G.	Reducing residual cardiovascular risk in Europe: Therapeutic implications of European medicines agency approval of icosapent ethyl/eicosapentaenoic acid	Pharmacol Ther	10.1016/j.pharmthera.2022.108172	OriginalSearch2023	n	n
B134	journalArticle	2022	Charland, N.; Gobeil, P.; Pillet, S.; Boulay, I.; Séguin, A.; Makarkov, A.; Heizer, G.; Bhutada, K.; Mahmood, A.; Trépanier, S.; Hager, K.; Jiang-Wright, J.; Atkins, J.; Saxena, P.; Cheng, M. P.; Vinh, D. C.; Boutet, P.; Roman, F.; Van Der Most, R.; Ceregido, M. A.; Dionne, M.; Tellier, G.; Gauthier, J. S.; Essink, B.; Libman, M.; Haffizulla, J.; Fréchette, A.; D'Aoust, M. A.; Landry, N.; Ward, B…	Safety and immunogenicity of an AS03-adjuvanted plant-based SARS-CoV-2 vaccine in Adults with and without Comorbidities	NPJ Vaccines	10.1038/s41541-022-00561-2	OriginalSearch2023	n	n
B135	journalArticle	2019	Chartres, N.; Bero, L. A.; Norris, S. L.	A review of methods used for hazard identification and risk assessment of environmental hazards	Environ Int	10.1016/j.envint.2018.11.060	OriginalSearch2023	n	n
B136	journalArticle	2022	Cheliotis, K. S.; Jewell, C. P.; Solórzano, C.; Urban, B.; Collins, A. M.; Mitsi, E.; Pojar, S.; Nikolaou, E.; German, E. L.; Reiné, J.; Gordon, S. B.; Jochems, S. P.; Rylance, J.; Ferreira, D. M.	Influence of sex, season and environmental air quality on experimental human pneumococcal carriage acquisition: a retrospective cohort analysis	ERJ Open Res	10.1183/23120541.00586-2021	OriginalSearch2023	n	n
B137	journalArticle	2021	Chen, A. P. F.; Clouston, S. A. P.; Kritikos, M.; Richmond, L.; Meliker, J.; Mann, F.; Santiago-Michels, S.; Pellecchia, A. C.; Carr, M. A.; Kuan, P. F.; Bromet, E. J.; Luft, B. J.	A deep learning approach for monitoring parietal-dominant Alzheimer's disease in World Trade Center responders at midlife	Brain Commun	10.1093/braincomms/fcab145	OriginalSearch2023	n	n
B138	journalArticle	2023	Chen, C.; Chen, H.; van Donkelaar, A.; Burnett, R. T.; Martin, R. V.; Chen, L.; Tjepkema, M.; Kirby-McGregor, M.; Li, Y.; Kaufman, J. S.; Benmarhnia, T.	Using Parametric g-Computation to Estimate the Effect of Long-Term Exposure to Air Pollution on Mortality Risk and Simulate the Benefits of Hypothetical Policies: The Canadian Community Health Survey Cohort (2005 to 2015)	Environ Health Perspect	10.1289/ehp11095	OriginalSearch2023	y	n
B139	journalArticle	2022	Chen, C.; Wang, J.; Kwong, J.; Kim, J.; van Donkelaar, A.; Martin, R. V.; Hystad, P.; Su, Y.; Lavigne, E.; Kirby-McGregor, M.; Kaufman, J. S.; Benmarhnia, T.; Chen, H.	Association between long-term exposure to ambient air pollution and COVID-19 severity: a prospective cohort study	Cmaj	10.1503/cmaj.220068	OriginalSearch2023	n	n
B140	journalArticle	2019	Chen, G.; Wang, A.; Li, S.; Zhao, X.; Wang, Y.; Li, H.; Meng, X.; Knibbs, L. D.; Bell, M. L.; Abramson, M. J.; Wang, Y.; Guo, Y.	Long-Term Exposure to Air Pollution and Survival After Ischemic Stroke	Stroke	10.1161/strokeaha.118.023264	OriginalSearch2023	n	n
B141	journalArticle	2022	Chen, H.; Quick, M.; Kaufman, J. S.; Chen, C.; Kwong, J. C.; van Donkelaar, A.; Meng, J.; Martin, R. V.; Kim, J.; Lavigne, E.; Bai, L.; Li, Y.; Tjepkema, M.; Benmarhnia, T.; Burnett, R. T.	Impact of lowering fine particulate matter from major emission sources on mortality in Canada: A nationwide causal analysis	Proc Natl Acad Sci U S A	10.1073/pnas.2209490119	OriginalSearch2023	n	n
B142	journalArticle	2022	Chen, H.; Zhou, Z.; Li, Z.; Liang, S.; Zhou, J.; Zou, G.; Zhou, S.	Time trends in the burden of stroke and subtypes attributable to PM2.5 in China from 1990 to 2019	Front Public Health	10.3389/fpubh.2022.1026870	OriginalSearch2023	y	n
B143	journalArticle	2020	Chen, J.; Hoek, G.	Long-term exposure to PM and all-cause and cause-specific mortality: A systematic review and meta-analysis	Environ Int	10.1016/j.envint.2020.105974	OriginalSearch2023	y	n
B144	journalArticle	2022	Chen, J.; Hoek, G.; de Hoogh, K.; Rodopoulou, S.; Andersen, Z. J.; Bellander, T.; Brandt, J.; Fecht, D.; Forastiere, F.; Gulliver, J.; Hertel, O.; Hoffmann, B.; Hvidtfeldt, U. A.; Verschuren, W. M. M.; Jöckel, K. H.; Jørgensen, J. T.; Katsouyanni, K.; Ketzel, M.; Méndez, D. Y.; Leander, K.; Liu, S.; Ljungman, P.; Faure, E.; Magnusson, P. K. E.; Nagel, G.; Pershagen, G.; Peters, A.; Raaschou-Niels…	Long-Term Exposure to Source-Specific Fine Particles and Mortality─A Pooled Analysis of 14 European Cohorts within the ELAPSE Project	Environ Sci Technol	10.1021/acs.est.2c01912	OriginalSearch2023	y	y	y	Particles
B145	journalArticle	2021	Chen, J.; Qu, W.; Sun, L.; Chen, J.; Kong, W.; Wang, F.; Pan, W.; Liu, L.; Wu, M.; Ding, F.; Hu, H.; Ding, X.; Wei, H.; Zou, Y.; Qian, X.; Wang, M.; Wu, J.; Tao, J.; Tan, J.; Da, Z.; Zhang, M.; Li, J.; Liang, J.; Feng, X.; Geng, L.; Sun, L.	The relationship of polluted air and drinking water sources with the prevalence of systemic lupus erythematosus: a provincial population-based study	Sci Rep	10.1038/s41598-021-98111-8	OriginalSearch2023	n	n
B146	journalArticle	2021	Chen, J.; Rodopoulou, S.; de Hoogh, K.; Strak, M.; Andersen, Z. J.; Atkinson, R.; Bauwelinck, M.; Bellander, T.; Brandt, J.; Cesaroni, G.; Concin, H.; Fecht, D.; Forastiere, F.; Gulliver, J.; Hertel, O.; Hoffmann, B.; Hvidtfeldt, U. A.; Janssen, N. A. H.; Jöckel, K. H.; Jørgensen, J.; Katsouyanni, K.; Ketzel, M.; Klompmaker, J. O.; Lager, A.; Leander, K.; Liu, S.; Ljungman, P.; MacDonald, C. J.; …	Long-Term Exposure to Fine Particle Elemental Components and Natural and Cause-Specific Mortality-a Pooled Analysis of Eight European Cohorts within the ELAPSE Project	Environ Health Perspect	10.1289/ehp8368	OriginalSearch2023	y	y	n	Particles	other pollutant
B147	journalArticle	2023	Chen, J. X.; Li, R.; Geng, T.; Wang, Y.; Lu, Q.; Tu, Z. Z.; Li, Y.; Liao, Y. F.; Yang, K.; Zhou, R. L.; Tong, W. W.; Zhou, Y. F.; Liu, G.; Pan, A.	Differences in HDL-related mortality risk between individuals with and without hypertension: A prospective cohort study in UK Biobank	Eur J Prev Cardiol	10.1093/eurjpc/zwad053	OriginalSearch2023	n	n
B148	journalArticle	2023	Chen, L.; Qi, M.; Zhang, L.; Yu, F.; Tao, D.; Xu, C.; Xu, S.	Di(2-ethylhexyl) phthalate and microplastics cause necroptosis and apoptosis in hepatocytes of mice by inducing oxidative stress	Environ Toxicol	10.1002/tox.23759	OriginalSearch2023	n	n
B149	journalArticle	2019	Chen, S.; Bloom, D. E.	The macroeconomic burden of noncommunicable diseases associated with air pollution in China	PLoS One	10.1371/journal.pone.0215663	OriginalSearch2023	n	n
B150	journalArticle	2023	Chen, S.; Lin, X.; Du, Z.; Zhang, Y.; Zheng, L.; Ju, X.; Guo, T.; Wang, X.; Chen, L.; Jiang, J.; Hu, W.; Zhang, W.; Hao, Y.	Potential causal links between long-term ambient particulate matter exposure and cerebrovascular mortality: Insights from a large cohort in southern China	Environ Pollut	10.1016/j.envpol.2023.121336	OriginalSearch2023	y	y	y	Particles
B151	journalArticle	2023	Chen, S. F.; Chien, Y. H.; Chen, P. C.	The association between long-term ambient fine particulate exposure and the mortality among adult patients initiating dialysis: A retrospective population-based cohort study in Taiwan	Environ Pollut	10.1016/j.envpol.2022.120606	OriginalSearch2023	n	n
B152	journalArticle	2021	Chen, W.; Fitzpatrick, J.; Monroy-Trujillo, J. M.; Sozio, S. M.; Jaar, B. G.; Estrella, M. M.; Serrano, J.; Anokhina, V.; Miller, B. L.; Melamed, M. L.; Bushinsky, D. A.; Parekh, R. S.	Associations of Serum Calciprotein Particle Size and Transformation Time With Arterial Calcification, Arterial Stiffness, and Mortality in Incident Hemodialysis Patients	Am J Kidney Dis	10.1053/j.ajkd.2020.05.031	OriginalSearch2023	n	n
B153	journalArticle	2021	Chen, Y.; Chen, R.; Chen, Y.; Dong, X.; Zhu, J.; Liu, C.; van Donkelaar, A.; Martin, R. V.; Li, H.; Kan, H.; Jiang, Q.; Fu, C.	The prospective effects of long-term exposure to ambient PM(2.5) and constituents on mortality in rural East China	Chemosphere	10.1016/j.chemosphere.2021.130740	OriginalSearch2023	y	y	y	Particles
B154	journalArticle	2021	Chen, Z.; Huang, B. Z.; Sidell, M. A.; Chow, T.; Eckel, S. P.; Pavlovic, N.; Martinez, M. P.; Lurmann, F.; Thomas, D. C.; Gilliland, F. D.; Xiang, A. H.	Near-roadway air pollution associated with COVID-19 severity and mortality - Multiethnic cohort study in Southern California	Environ Int	10.1016/j.envint.2021.106862	OriginalSearch2023	n	n
B155	journalArticle	2022	Chen, Z.; Sidell, M. A.; Huang, B. Z.; Chow, T.; Eckel, S. P.; Martinez, M. P.; Gheissari, R.; Lurmann, F.; Thomas, D. C.; Gilliland, F. D.; Xiang, A. H.	Ambient Air Pollutant Exposures and COVID-19 Severity and Mortality in a Cohort of Patients with COVID-19 in Southern California	Am J Respir Crit Care Med	10.1164/rccm.202108-1909OC	OriginalSearch2023	n	n
B156	journalArticle	2019	Cheng, C. Y.; Cheng, S. Y.; Chen, C. C.; Pan, H. Y.; Wu, K. H.; Cheng, F. J.	Ambient air pollution is associated with pediatric pneumonia: a time-stratified case-crossover study in an urban area	Environ Health	10.1186/s12940-019-0520-4	OriginalSearch2023	n	n
B157	journalArticle	2022	Cheng, E. S.; Chan, K. H.; Weber, M.; Steinberg, J.; Young, J.; Canfell, K.; Yu, X. Q.	Solid Fuel, Secondhand Smoke, and Lung Cancer Mortality: A Prospective Cohort of 323,794 Chinese Never-Smokers	Am J Respir Crit Care Med	10.1164/rccm.202201-0114OC	OriginalSearch2023	y	n
B158	journalArticle	2021	Cheng, E. S.; Weber, M.; Steinberg, J.; Yu, X. Q.	Lung cancer risk in never-smokers: An overview of environmental and genetic factors	Chin J Cancer Res	10.21147/j.issn.1000-9604.2021.05.02	OriginalSearch2023	n	n
B159	journalArticle	2022	Cheng, I.; Yang, J.; Tseng, C.; Wu, J.; Conroy, S. M.; Shariff-Marco, S.; Lin Gomez, S.; Whittemore, A. S.; Stram, D. O.; Le Marchand, L.; Wilkens, L. R.; Ritz, B.; Wu, A. H.	Outdoor ambient air pollution and breast cancer survival among California participants of the Multiethnic Cohort Study	Environ Int	10.1016/j.envint.2022.107088	OriginalSearch2023	y	n
B160	journalArticle	2022	Chin, W. S.; Pan, S. C.; Huang, C. C.; Chen, P. J.; Guo, Y. L.	Exposure to Air Pollution and Survival in Follow-Up after Hepatocellular Carcinoma	Liver Cancer	10.1159/000525346	OriginalSearch2023	n	n
B161	journalArticle	2020	Chirinos, J. A.; Zhao, L.; Jia, Y.; Frej, C.; Adamo, L.; Mann, D.; Shewale, S. V.; Millar, J. S.; Rader, D. J.; French, B.; Brandimarto, J.; Margulies, K. B.; Parks, J. S.; Wang, Z.; Seiffert, D. A.; Fang, J.; Sweitzer, N.; Chistoffersen, C.; Dahlbäck, B.; Car, B. D.; Gordon, D. A.; Cappola, T. P.; Javaheri, A.	Reduced Apolipoprotein M and Adverse Outcomes Across the Spectrum of Human Heart Failure	Circulation	10.1161/circulationaha.119.045323	OriginalSearch2023	n	n
B162	journalArticle	2020	Choi, S.; Kim, K. H.; Kim, K.; Chang, J.; Kim, S. M.; Kim, S. R.; Cho, Y.; Lee, G.; Son, J. S.; Park, S. M.	Association between Post-Diagnosis Particulate Matter Exposure among 5-Year Cancer Survivors and Cardiovascular Disease Risk in Three Metropolitan Areas from South Korea	Int J Environ Res Public Health	10.3390/ijerph17082841	OriginalSearch2023	n	n
B163	journalArticle	2022	Choi, S. Y.; Rha, S. W.; Cha, J.; Byun, J. K.; Choi, B. G.; Jeong, M. H.	Association of air pollution and 1-year clinical outcomes of patients with acute myocardial infarction	PLoS One	10.1371/journal.pone.0272328	OriginalSearch2023	n	n
B164	journalArticle	2020	Choubin, B.; Abdolshahnejad, M.; Moradi, E.; Querol, X.; Mosavi, A.; Shamshirband, S.; Ghamisi, P.	Spatial hazard assessment of the PM10 using machine learning models in Barcelona, Spain	Sci Total Environ	10.1016/j.scitotenv.2019.134474	OriginalSearch2023	n	n
B165	journalArticle	2022	Chowdhury, S.; Pozzer, A.; Haines, A.; Klingmüller, K.; Münzel, T.; Paasonen, P.; Sharma, A.; Venkataraman, C.; Lelieveld, J.	Global health burden of ambient PM(2.5) and the contribution of anthropogenic black carbon and organic aerosols	Environ Int	10.1016/j.envint.2021.107020	OriginalSearch2023	n	n
B166	journalArticle	2023	Christensen, G. M.; Li, Z.; Liang, D.; Ebelt, S.; Gearing, M.; Levey, A. I.; Lah, J. J.; Wingo, A. P.; Wingo, T. S.; Huels, A.	Fine particulate air pollution and neuropathology markers of Alzheimer's disease in donors with and without APOE ε4 alleles - results from an autopsy cohort	medRxiv	10.1101/2023.04.07.23288288	OriginalSearch2023	n	n
B167	journalArticle	2019	Christidis, T.; Erickson, A. C.; Pappin, A. J.; Crouse, D. L.; Pinault, L. L.; Weichenthal, S. A.; Brook, J. R.; van Donkelaar, A.; Hystad, P.; Martin, R. V.; Tjepkema, M.; Burnett, R. T.; Brauer, M.	Low concentrations of fine particle air pollution and mortality in the Canadian Community Health Survey cohort	Environ Health	10.1186/s12940-019-0518-y	OriginalSearch2023	y	y	y	Particles
B168	journalArticle	2021	Christidis, T.; Pinault, L. L.; Crouse, D. L.; Tjepkema, M.	The influence of outdoor PM(2.5) concentration at workplace on nonaccidental mortality estimates in a Canadian census-based cohort	Environ Epidemiol	10.1097/ee9.0000000000000180	OriginalSearch2023	y	y	y	Particles
B169	journalArticle	2022	Chu, M. T.; Fenelon, A.; Rodriguez, J.; Zota, A. R.; Adamkiewicz, G.	Development of a multidimensional housing and environmental quality index (HEQI): application to the American Housing Survey	Environ Health	10.1186/s12940-022-00866-8	OriginalSearch2023	n	n
B170	journalArticle	2023	Chung, C. Y.; Yang, J.; Yang, X.; He, J.	A novel mathematical model for estimating the relative risk of mortality attributable to the combined effect of ambient fine particulate matter (PM(2.5)) and cold ambient temperature	Sci Total Environ	10.1016/j.scitotenv.2022.159634	OriginalSearch2023	n	n
B171	journalArticle	2021	Ciabattini, M.; Rizzello, E.; Lucaroni, F.; Palombi, L.; Boffetta, P.	Systematic review and meta-analysis of recent high-quality studies on exposure to particulate matter and risk of lung cancer	Environ Res	10.1016/j.envres.2020.110440	OriginalSearch2023	y	n
B172	journalArticle	2019	Cifuentes, P.; Reichard, J.; Im, W.; Smith, S.; Colen, C.; Giurgescu, C.; Williams, K. P.; Gillespie, S.; Juarez, P. D.; Hood, D. B.	Application of the Public Health Exposome Framework to Estimate Phenotypes of Resilience in a Model Ohio African-American Women's Cohort	J Urban Health	10.1007/s11524-018-00338-w	OriginalSearch2023	n	n
B173	journalArticle	2023	Cobelo, I.; Castelhano, F. J.; Borge, R.; Roig, H. L.; Adams, M.; Amini, H.; Koutrakis, P.; Réquia, W. J.	The impact of wildfires on air pollution and health across land use categories in Brazil over a 16-year period	Environ Res	10.1016/j.envres.2023.115522	OriginalSearch2023	y	n
B174	journalArticle	2019	Cohen, G.; Steinberg, D. M.; Yuval; Levy, I.; Chen, S.; Kark, J. D.; Levin, N.; Witberg, G.; Bental, T.; Broday, D. M.; Kornowski, R.; Gerber, Y.	Cancer and mortality in relation to traffic-related air pollution among coronary patients: Using an ensemble of exposure estimates to identify high-risk individuals	Environ Res	10.1016/j.envres.2019.108560	OriginalSearch2023	n	n
B175	journalArticle	2019	Cohen, H. W.; Zeig-Owens, R.; Joe, C.; Hall, C. B.; Webber, M. P.; Weiden, M. D.; Cleven, K. L.; Jaber, N.; Skerker, M.; Yip, J.; Schwartz, T.; Prezant, D. J.	Long-term Cardiovascular Disease Risk Among Firefighters After the World Trade Center Disaster	JAMA Netw Open	10.1001/jamanetworkopen.2019.9775	OriginalSearch2023	y	n
B176	journalArticle	2022	Cole-Hunter, T.; So, R.; Amini, H.; Backalarz, C.; Brandt, J.; Bräuner, E. V.; Hertel, O.; Jensen, S. S.; Jørgensen, J. T.; Ketzel, M.; Laursen, J. E.; Lim, Y. H.; Loft, S.; Mehta, A.; Mortensen, L. H.; Simonsen, M. K.; Sisgaard, T.; Westendorp, R.; Andersen, Z. J.	Long-term exposure to road traffic noise and all-cause and cause-specific mortality: a Danish Nurse Cohort study	Sci Total Environ	10.1016/j.scitotenv.2022.153057	OriginalSearch2023	y	y	n		No HR
B177	journalArticle	2023	Cole-Hunter, T.; Zhang, J.; So, R.; Samoli, E.; Liu, S.; Chen, J.; Strak, M.; Wolf, K.; Weinmayr, G.; Rodopolou, S.; Remfry, E.; de Hoogh, K.; Bellander, T.; Brandt, J.; Concin, H.; Zitt, E.; Fecht, D.; Forastiere, F.; Gulliver, J.; Hoffmann, B.; Hvidtfeldt, U. A.; Jöckel, K. H.; Mortensen, L. H.; Ketzel, M.; Yacamán Méndez, D.; Leander, K.; Ljungman, P.; Faure, E.; Lee, P. C.; Elbaz, A.; Magnuss…	Long-term air pollution exposure and Parkinson's disease mortality in a large pooled European cohort: An ELAPSE study	Environ Int	10.1016/j.envint.2022.107667	OriginalSearch2023	n	n
B178	journalArticle	2022	Coleman, C. J.; Yeager, R. A.; Pond, Z. A.; Riggs, D. W.; Bhatnagar, A.; Arden Pope, C., 3rd	Mortality risk associated with greenness, air pollution, and physical activity in a representative U.S. cohort	Sci Total Environ	10.1016/j.scitotenv.2022.153848	OriginalSearch2023	y	y	y	Particles
B179	journalArticle	2021	Coleman, C. J.; Yeager, R. A.; Riggs, D. W.; Coleman, N. C.; Garcia, G. R.; Bhatnagar, A.; Pope, C. A.	Greenness, air pollution, and mortality risk: A U.S. cohort study of cancer patients and survivors	Environ Int	10.1016/j.envint.2021.106797	OriginalSearch2023	n	n
B180	journalArticle	2020	Coleman, N. C.; Burnett, R. T.; Higbee, J. D.; Lefler, J. S.; Merrill, R. M.; Ezzati, M.; Marshall, J. D.; Kim, S. Y.; Bechle, M.; Robinson, A. L.; Pope, C. A., 3rd	Cancer mortality risk, fine particulate air pollution, and smoking in a large, representative cohort of US adults	Cancer Causes Control	10.1007/s10552-020-01317-w	OriginalSearch2023	y	y	y	Particles
B181	journalArticle	2021	Coleman, N. C.; Ezzati, M.; Marshall, J. D.; Robinson, A. L.; Burnett, R. T.; Pope, C. A., 3rd	Fine Particulate Matter Air Pollution and Mortality Risk Among US Cancer Patients and Survivors	JNCI Cancer Spectr	10.1093/jncics/pkab001	OriginalSearch2023	n	n
B182	journalArticle	2022	Colonna, K. J.; Koutrakis, P.; Kinney, P. L.; Cooke, R. M.; Evans, J. S.	Mortality Attributable to Long-Term Exposure to Ambient Fine Particulate Matter: Insights from the Epidemiologic Evidence for Understudied Locations	Environ Sci Technol	10.1021/acs.est.1c08343	OriginalSearch2023	y	n
B183	journalArticle	2019	Critselis, E.; Panagiotakos, D. B.; Georgousopoulou, E. N.; Katsaounou, P.; Chrysohoou, C.; Pitsavos, C.	Exposure to second hand smoke and 10-year (2002-2012) incidence of cardiovascular disease in never smokers: The ATTICA cohort study	Int J Cardiol	10.1016/j.ijcard.2019.07.065	OriginalSearch2023	y	n
B184	journalArticle	2020	Crosby, E. J.; Hobeika, A. C.; Niedzwiecki, D.; Rushing, C.; Hsu, D.; Berglund, P.; Smith, J.; Osada, T.; Gwin Iii, W. R.; Hartman, Z. C.; Morse, M. A.; Lyerly, H. K.	Long-term survival of patients with stage III colon cancer treated with VRP-CEA(6D), an alphavirus vector that increases the CD8+ effector memory T cell to Treg ratio	J Immunother Cancer	10.1136/jitc-2020-001662	OriginalSearch2023	n	n
B185	journalArticle	2020	Crouse, D. L.; Erickson, A. C.; Christidis, T.; Pinault, L.; van Donkelaar, A.; Li, C.; Meng, J.; Martin, R. V.; Tjepkema, M.; Hystad, P.; Burnett, R.; Pappin, A.; Brauer, M.; Weichenthal, S.	Evaluating the Sensitivity of PM2.5-Mortality Associations to the Spatial and Temporal Scale of Exposure Assessment	Epidemiology	10.1097/ede.0000000000001136	OriginalSearch2023	y	y	y	Particles
B186	journalArticle	2019	Crouse, D. L.; Pinault, L.; Balram, A.; Brauer, M.; Burnett, R. T.; Martin, R. V.; van Donkelaar, A.; Villeneuve, P. J.; Weichenthal, S.	Complex relationships between greenness, air pollution, and mortality in a population-based Canadian cohort	Environ Int	10.1016/j.envint.2019.04.047	OriginalSearch2023	y	y	y	Particles
B187	journalArticle	2021	Cruz, C. R. V.; Ferrer, J. L. M.; Garcia, R. L.	Concomitant and decoupled effects of cigarette smoke and SCAL1 upregulation on oncogenic phenotypes and ROS detoxification in lung adenocarcinoma cells	Sci Rep	10.1038/s41598-021-97869-1	OriginalSearch2023	n	n
B188	journalArticle	2022	Cui, Y.; Shi, Y.	Evaluation of Health Hazard and Governance Performance of Air Pollution: A Case Study of Z City	Front Public Health	10.3389/fpubh.2022.827713	OriginalSearch2023	n	n
B189	journalArticle	2021	Dai, Y. L.; Jiang, Y. F.; Lu, Y. A.; Yu, J. B.; Kang, M. C.; Jeon, Y. J.	Fucoxanthin-rich fraction from Sargassum fusiformis alleviates particulate matter-induced inflammation in vitro and in vivo	Toxicol Rep	10.1016/j.toxrep.2021.02.005	OriginalSearch2023	n	n
B190	journalArticle	2021	Dalecká, A.; Wigmann, C.; Kress, S.; Altug, H.; Jiřík, V.; Heinrich, J.; Abramson, M. J.; Schikowski, T.	The mediating role of lung function on air pollution-induced cardiopulmonary mortality in elderly women: The SALIA cohort study with 22-year mortality follow-up	Int J Hyg Environ Health	10.1016/j.ijheh.2021.113705	OriginalSearch2023	y	y	n	Both	Not outcome of interest
B191	journalArticle	2019	Danesh Yazdi, M.; Wang, Y.; Di, Q.; Zanobetti, A.; Schwartz, J.	Long-term exposure to PM(2.5) and ozone and hospital admissions of Medicare participants in the Southeast USA	Environ Int	10.1016/j.envint.2019.05.073	OriginalSearch2023	n	n
B192	journalArticle	2021	Daniel, S.; Kloog, I.; Factor-Litvak, P.; Levy, A.; Lunenfeld, E.; Kioumourtzoglou, M. A.	Risk for preeclampsia following exposure to PM(2.5) during pregnancy	Environ Int	10.1016/j.envint.2021.106636	OriginalSearch2023	n	n
B193	journalArticle	2021	Dao Bui Quy, Q.; Pham Ngoc Huy, T.; Nguyen Minh, T.; Nguyen Duc, L.; Nguyen Minh, T.; Nguyen Trung, K.; Tran Viet, T.; Do, Q.; Le Viet, T.	High Serum Uric Acid and High-Sensitivity C Reactive Protein Concentrations Predict Three-Year Cardiovascular Mortality in Patients Treated With Continuous Ambulatory Peritoneal Dialysis	Cureus	10.7759/cureus.17900	OriginalSearch2023	n	n
B194	journalArticle	2020	Das, S.; John, K. D.; Urevick, A. J.; Yusuf, M. B.; Wang, D.; Ugiliweneza, B.; Woo, S. Y.; Skirboll, S.; Boakye, M.	Tumors in the cauda equina: A SEER analysis of tumor types and predictors of outcome	J Clin Neurosci	10.1016/j.jocn.2020.09.068	OriginalSearch2023	y	n
B195	journalArticle	2020	Davis, E.; Malig, B.; Broadwin, R.; Ebisu, K.; Basu, R.; Gold, E. B.; Qi, L.; Derby, C. A.; Park, S. K.; Wu, X. M.	Association between coarse particulate matter and inflammatory and hemostatic markers in a cohort of midlife women	Environ Health	10.1186/s12940-020-00663-1	OriginalSearch2023	y	n
B196	journalArticle	2022	Degoricija, V.; Klobučar, I.; Potočnjak, I.; Dokoza Terešak, S.; Vidović, L.; Pregartner, G.; Berghold, A.; Habisch, H.; Madl, T.; Frank, S.	Cholesterol Content of Very-Low-Density Lipoproteins Is Associated with 1-Year Mortality in Acute Heart Failure Patients	Biomolecules	10.3390/biom12101542	OriginalSearch2023	n	n
B197	journalArticle	2020	Deguen, S.; Marchetta, G. P.; Kihal-Talantikite, W.	Measuring Burden of Disease Attributable to Air Pollution Due to Preterm Birth Complications and Infant Death in Paris Using Disability-Adjusted Life Years (DALYs)	Int J Environ Res Public Health	10.3390/ijerph17217841	OriginalSearch2023	n	n
B198	journalArticle	2022	Dehdar Karsidani, S.; Farhadian, M.; Mahjub, H.; Mozayanimonfared, A.	Intelligent prediction of major adverse cardiovascular events (MACCE) following percutaneous coronary intervention using ANFIS-PSO model	BMC Cardiovasc Disord	10.1186/s12872-022-02825-0	OriginalSearch2023	n	n
B199	journalArticle	2021	Dehom, S.; Knutsen, S.; Bahjri, K.; Shavlik, D.; Oda, K.; Ali, H.; Pompe, L.; Spencer-Hwang, R.	Racial Difference in the Association of Long-Term Exposure to Fine Particulate Matter (PM(2.5)) and Cardiovascular Disease Mortality among Renal Transplant Recipients	Int J Environ Res Public Health	10.3390/ijerph18084297	OriginalSearch2023	n	n
B200	journalArticle	2021	Dellino, P.; Dioguardi, F.; Rinaldi, A.; Sulpizio, R.; Mele, D.	Inverting sediment bedforms for evaluating the hazard of dilute pyroclastic density currents in the field	Sci Rep	10.1038/s41598-021-00395-3	OriginalSearch2023	n	n
B201	journalArticle	2023	Deprince, A.; Hennuyer, N.; Kooijman, S.; Pronk, A. C. M.; Baugé, E.; Lienard, V.; Verrijken, A.; Dirinck, E.; Vonghia, L.; Woitrain, E.; Kloosterhuis, N. J.; Marez, E.; Jacquemain, P.; Wolters, J. C.; Lalloyer, F.; Eberlé, D.; Quemener, S.; Vallez, E.; Tailleux, A.; Kouach, M.; Goossens, J. F.; Raverdy, V.; Derudas, B.; Kuivenhoven, J. A.; Croyal, M.; van de Sluis, B.; Francque, S.; Pattou, F.; …	Apolipoprotein F is reduced in humans with steatosis and controls plasma triglyceride-rich lipoprotein metabolism	Hepatology	10.1002/hep.32631	OriginalSearch2023	n	n
B202	journalArticle	2021	Dhamnaskar, S.; Gobbur, N.; Koranne, M.; Vasa, D.	Prospective Comparative Observational Study of Safety and Efficacy of Topical Ozone Gas Therapy in Healing of Diabetic Foot Ulcers versus Only Conventional Wound Management	Surg J (N Y)	10.1055/s-0041-1731447	OriginalSearch2023	n	n
B203	journalArticle	2020	Dimakakou, E.; Johnston, H. J.; Streftaris, G.; Cherrie, J. W.	Is Environmental and Occupational Particulate Air Pollution Exposure Related to Type-2 Diabetes and Dementia? A Cross-Sectional Analysis of the UK Biobank	Int J Environ Res Public Health	10.3390/ijerph17249581	OriginalSearch2023	n	n
B204	journalArticle	2020	Dimakakou, E.; Johnston, H. J.; Streftaris, G.; Cherrie, J. W.	Evaluation of the Suitability of an Existing Job-Exposure Matrix for the Assessment of Exposure of UK Biobank Participants to Dust, Fumes, and Diesel Exhaust Particulates	Int J Environ Res Public Health	10.3390/ijerph17144919	OriginalSearch2023	n	n
B205	journalArticle	2022	Dimala, C. A.; Kadia, B. M.	A systematic review and meta-analysis on the association between ambient air pollution and pulmonary tuberculosis	Sci Rep	10.1038/s41598-022-15443-9	OriginalSearch2023	n	n
B206	journalArticle	2019	Dirgawati, M.; Hinwood, A.; Nedkoff, L.; Hankey, G. J.; Yeap, B. B.; Flicker, L.; Nieuwenhuijsen, M.; Brunekreef, B.; Heyworth, J.	Long-term Exposure to Low Air Pollutant Concentrations and the Relationship with All-Cause Mortality and Stroke in Older Men	Epidemiology	10.1097/ede.0000000000001034	OriginalSearch2023	y	y	y	Both
B207	journalArticle	2018	Diver, W. R.; Jacobs, E. J.; Gapstur, S. M.	Secondhand Smoke Exposure in Childhood and Adulthood in Relation to Adult Mortality Among Never Smokers	Am J Prev Med	10.1016/j.amepre.2018.05.005	OriginalSearch2023	n	n
B208	journalArticle	2019	Dixit, D.; Soppina, V.; Ghoroi, C.	A Non-electric and Affordable Surface Engineered Particle (SEP) based Point-of-Use (POU) Water Disinfection System	Sci Rep	10.1038/s41598-019-54602-3	OriginalSearch2023	n	n
B209	journalArticle	2022	Dominici, F.; Zanobetti, A.; Schwartz, J.; Braun, D.; Sabath, B.; Wu, X.	Assessing Adverse Health Effects of Long-Term Exposure to Low Levels of Ambient Air Pollution: Implementation of Causal Inference Methods	Res Rep Health Eff Inst		OriginalSearch2023	y	y	y	Particles
B210	journalArticle	2020	Dong, Z.; Wang, H.; Yin, P.; Wang, L.; Chen, R.; Fan, W.; Xu, Y.; Zhou, M.	Time-weighted average of fine particulate matter exposure and cause-specific mortality in China: a nationwide analysis	Lancet Planet Health	10.1016/s2542-5196(20)30164-9	OriginalSearch2023	y	n
B211	journalArticle	2021	Drexel, H.; Larcher, B.; Mader, A.; Vonbank, A.; Heinzle, C. F.; Moser, B.; Zanolin-Purin, D.; Saely, C. H.	The LDL-C/ApoB ratio predicts major cardiovascular events in patients with established atherosclerotic cardiovascular disease	Atherosclerosis	10.1016/j.atherosclerosis.2021.05.010	OriginalSearch2023	n	n
B212	journalArticle	2019	DuPré, N. C.; Hart, J. E.; Holmes, M. D.; Poole, E. M.; James, P.; Kraft, P.; Laden, F.; Tamimi, R. M.	Particulate Matter and Traffic-Related Exposures in Relation to Breast Cancer Survival	Cancer Epidemiol Biomarkers Prev	10.1158/1055-9965.Epi-18-0803	OriginalSearch2023	n	n
B213	journalArticle	2020	DuPré, N. C.; Heng, Y. J.; Raby, B. A.; Glass, K.; Hart, J. E.; Chu, J. H.; Askew, C.; Eliassen, A. H.; Hankinson, S. E.; Kraft, P.; Laden, F.; Tamimi, R. M.	Involvement of fine particulate matter exposure with gene expression pathways in breast tumor and adjacent-normal breast tissue	Environ Res	10.1016/j.envres.2020.109535	OriginalSearch2023	n	n
B214	journalArticle	2020	Duran, E. K.; Aday, A. W.; Cook, N. R.; Buring, J. E.; Ridker, P. M.; Pradhan, A. D.	Triglyceride-Rich Lipoprotein Cholesterol, Small Dense LDL Cholesterol, and Incident Cardiovascular Disease	J Am Coll Cardiol	10.1016/j.jacc.2020.02.059	OriginalSearch2023	n	n
B215	journalArticle	2021	Dutta, A.; Alexander, D.; Karrison, T.; Morhasson-Bello, O.; Wilson, N.; Atalabi, O. M.; Adu, D.; Ibigbami, T.; Adekunle, S.; Adepoju, D.; Olamijulo, J.; Akinwunmi, O.; Afolabi, O. S.; Deji-Abiodun, O.; Adedokun, B.; Aschebrook-Kilfoy, B.; Ojengbede, O.; Olopade, C. O.	Household air pollution, ultrasound measurement, fetal biometric parameters and intrauterine growth restriction	Environ Health	10.1186/s12940-021-00756-5	OriginalSearch2023	n	n
B216	journalArticle	2022	Eckhardt, C. M.; Wu, H.; Prada, D.; Vokonas, P. S.; Sparrow, D.; Hou, L.; Schwartz, J.; Baccarelli, A. A.	Predicting risk of lung function impairment and all-cause mortality using a DNA methylation-based classifier of tobacco smoke exposure	Respir Med	10.1016/j.rmed.2022.106896	OriginalSearch2023	n	n
B217	journalArticle	2022	Edwards, L.; Wilkinson, P.; Rutter, G.; Milojevic, A.	Health effects in people relocating between environments of differing ambient air pollution concentrations: A literature review	Environ Pollut	10.1016/j.envpol.2021.118314	OriginalSearch2023	y	n
B218	journalArticle	2020	Eelderink, C.; Te Velde-Keyzer, C. A.; Frenay, A. S.; Vermeulen, E. A.; Bachtler, M.; Aghagolzadeh, P.; van Dijk, P. R.; Gansevoort, R. T.; Vervloet, M. G.; Hillebrands, J. L.; Bakker, S. J. L.; van Goor, H.; Pasch, A.; de Borst, M. H.	Serum Calcification Propensity and the Risk of Cardiovascular and All-Cause Mortality in the General Population: The PREVEND Study	Arterioscler Thromb Vasc Biol	10.1161/atvbaha.120.314187	OriginalSearch2023	n	n
B219	journalArticle	2021	El Zein, S.; Chehab, O.; Kanj, A.; Akrawe, S.; Alkassis, S.; Mishra, T.; Shatta, M.; El-Hor, N.; Salimnia, H.; Chandrasekar, P.	SARS-CoV-2 infection: Initial viral load (iVL) predicts severity of illness/outcome, and declining trend of iVL in hospitalized patients corresponds with slowing of the pandemic	PLoS One	10.1371/journal.pone.0255981	OriginalSearch2023	n	n
B220	journalArticle	2021	Elavsky, S.; Jandačková, V.; Knapová, L.; Vašendová, V.; Sebera, M.; Kaštovská, B.; Blaschová, D.; Kühnová, J.; Cimler, R.; Vilímek, D.; Bosek, T.; Koenig, J.; Jandačka, D.	Physical activity in an air-polluted environment: behavioral, psychological and neuroimaging protocol for a prospective cohort study (Healthy Aging in Industrial Environment study - Program 4)	BMC Public Health	10.1186/s12889-021-10166-4	OriginalSearch2023	n	n
B221	journalArticle	2020	Elliott, E. G.; Laden, F.; James, P.; Rimm, E. B.; Rexrode, K. M.; Hart, J. E.	Interaction between Long-Term Exposure to Fine Particulate Matter and Physical Activity, and Risk of Cardiovascular Disease and Overall Mortality in U.S. Women	Environ Health Perspect	10.1289/ehp7402	OriginalSearch2023	y	y	y	Particles
B222	journalArticle	2020	Ellison, S.; Abdulrahim, J. W.; Kwee, L. C.; Bihlmeyer, N. A.; Pagidipati, N.; McGarrah, R.; Bain, J. R.; Kraus, W. E.; Shah, S. H.	Novel plasma biomarkers improve discrimination of metabolic health independent of weight	Sci Rep	10.1038/s41598-020-78478-w	OriginalSearch2023	n	n
B223	journalArticle	2022	Elser, H.; Chen, K. T.; Arteaga, D.; Reimer, R.; Picciotto, S.; Costello, S.; Eisen, E. A.	Metalworking Fluid Exposure and Stroke Mortality Among US Autoworkers	Am J Epidemiol	10.1093/aje/kwac002	OriginalSearch2023	n	n
B224	journalArticle	2020	Enfrin, M.; Lee, J.; Gibert, Y.; Basheer, F.; Kong, L.; Dumée, L. F.	Release of hazardous nanoplastic contaminants due to microplastics fragmentation under shear stress forces	J Hazard Mater	10.1016/j.jhazmat.2019.121393	OriginalSearch2023	n	n
B225	journalArticle	2022	Eom, S. Y.; Kim, Y. D.; Kim, H.	Particulate Matter Exposure after a Cancer Diagnosis and All-Cause Mortality in a Regional Cancer Registry-Based Cohort in South Korea	Int J Environ Res Public Health	10.3390/ijerph19169875	OriginalSearch2023	n	n
B226	journalArticle	2021	Erhunmwunsee, L.; Wing, S. E.; Shen, J.; Hu, H.; Sosa, E.; Lopez, L. N.; Raquel, C.; Sur, M.; Ibarra-Noriega, P.; Currey, M.; Lee, J.; Kim, J. Y.; Raz, D. J.; Amini, A.; Sampath, S.; Koczywas, M.; Massarelli, E.; West, H. L.; Reckamp, K. L.; Kittles, R. A.; Salgia, R.; Seewaldt, V. L.; Neuhausen, S. L.; Gray, S. W.	The Association between Polluted Neighborhoods and TP53-Mutated Non-Small Cell Lung Cancer	Cancer Epidemiol Biomarkers Prev	10.1158/1055-9965.Epi-20-1555	OriginalSearch2023	y	n
B227	journalArticle	2019	Erickson, A. C.; Brauer, M.; Christidis, T.; Pinault, L.; Crouse, D. L.; van Donkelaar, A.; Weichenthal, S.; Pappin, A.; Tjepkema, M.; Martin, R. V.; Brook, J. R.; Hystad, P.; Burnett, R. T.	Evaluation of a method to indirectly adjust for unmeasured covariates in the association between fine particulate matter and mortality	Environ Res	10.1016/j.envres.2019.05.010	OriginalSearch2023	y	y	y	Particles
B228	journalArticle	2020	Erickson, A. C.; Christidis, T.; Pappin, A.; Brook, J. R.; Crouse, D. L.; Hystad, P.; Li, C.; Martin, R. V.; Meng, J.; Pinault, L.; von Donkelaar, A.; Weichenthal, S.; Tjepkema, M.; Burnett, R. T.; Brauer, M.	Disease assimilation: The mortality impacts of fine particulate matter on immigrants to Canada	Health Rep	10.25318/82-003-x202000300002-eng	OriginalSearch2023	y	y	y	Particles
B229	journalArticle	2022	Etchie, T. O.; Sivanesan, S.; Etchie, A. T.; Krishnamurthi, K.; Adewuyi, G. O.; George, K. V.	Can the Indian national ambient air quality standard protect against the hazardous constituents of PM(2.5)?	Chemosphere	10.1016/j.chemosphere.2022.135047	OriginalSearch2023	n	n
B230	journalArticle	2022	Eum, K. D.; Honda, T. J.; Wang, B.; Kazemiparkouhi, F.; Manjourides, J.; Pun, V. C.; Pavlu, V.; Suh, H.	Long-term nitrogen dioxide exposure and cause-specific mortality in the U.S. Medicare population	Environ Res	10.1016/j.envres.2021.112154	OriginalSearch2023	y	y	y	Gases
B231	journalArticle	2022	Expert Consensus Task, Force; Shi, X.; Duan, G.	Recommendations of Controlling and Preventing Acute Health Risks of Fine Particulate Matter Pollution - China, 2021	China CDC Wkly	10.46234/ccdcw2022.078	OriginalSearch2023	n	n
B232	journalArticle	2020	Fadda, L. M.; Ali, H. M.; Mohamed, A. M.; Hagar, H.	Prophylactic administration of carnosine and melatonin abates the incidence of apoptosis, inflammation, and DNA damage induced by titanium dioxide nanoparticles in rat livers	Environ Sci Pollut Res Int	10.1007/s11356-019-05059-4	OriginalSearch2023	n	n
B233	journalArticle	2019	Fan, F.; Lei, Y.; Li, L.	Health damage assessment of particulate matter pollution in Jing-Jin-Ji region of China	Environ Sci Pollut Res Int	10.1007/s11356-018-04116-8	OriginalSearch2023	y	n
B234	journalArticle	2020	Fan, M.; He, G.; Zhou, M.	The winter choke: Coal-Fired heating, air pollution, and mortality in China	J Health Econ	10.1016/j.jhealeco.2020.102316	OriginalSearch2023	y	n
B235	journalArticle	2022	Fang, Y.; Li, Z.; Chen, H.; Zhang, T.; Yin, X.; Man, J.; Yang, X.; Lu, M.	Burden of lung cancer along with attributable risk factors in China from 1990 to 2019, and projections until 2030	J Cancer Res Clin Oncol	10.1007/s00432-022-04217-5	OriginalSearch2023	n	n
B236	journalArticle	2021	Fares, J.; Ahmed, A. U.; Ulasov, I. V.; Sonabend, A. M.; Miska, J.; Lee-Chang, C.; Balyasnikova, I. V.; Chandler, J. P.; Portnow, J.; Tate, M. C.; Kumthekar, P.; Lukas, R. V.; Grimm, S. A.; Adams, A. K.; Hébert, C. D.; Strong, T. V.; Amidei, C.; Arrieta, V. A.; Zannikou, M.; Horbinski, C.; Zhang, H.; Burdett, K. B.; Curiel, D. T.; Sachdev, S.; Aboody, K. S.; Stupp, R.; Lesniak, M. S.	Neural stem cell delivery of an oncolytic adenovirus in newly diagnosed malignant glioma: a first-in-human, phase 1, dose-escalation trial	Lancet Oncol	10.1016/s1470-2045(21)00245-x	OriginalSearch2023	n	n
B237	journalArticle	2020	Farouk, S. S.; Fiaccadori, E.; Cravedi, P.; Campbell, K. N.	COVID-19 and the kidney: what we think we know so far and what we don't	J Nephrol	10.1007/s40620-020-00789-y	OriginalSearch2023	n	n
B238	journalArticle	2020	Farzad, K.; Khorsandi, B.; Khorsandi, M.; Bouamra, O.; Maknoon, R.	A study of cardiorespiratory related mortality as a result of exposure to black carbon	Sci Total Environ	10.1016/j.scitotenv.2020.138422	OriginalSearch2023	y	n
B239	journalArticle	2022	Fecht, D.; Chadeau-Hyam, M.; Owen, R.; Gregson, J.; Halliday, B. P.; Lota, A. S.; Gulliver, J.; Ware, J. S.; Pennell, D. J.; Kelly, F. J.; Shah, A. S. V.; Miller, M. R.; Newby, D. E.; Prasad, S. K.; Tayal, U.	Exposure to Elevated Nitrogen Dioxide Concentrations and Cardiac Remodeling in Patients With Dilated Cardiomyopathy	J Card Fail	10.1016/j.cardfail.2021.11.023	OriginalSearch2023	n	n
B240	journalArticle	2023	Feng, C.; Yu, B.; Fei, T.; Jia, P.; Dou, Q.; Yang, S.	Association between residential greenness and all-cause mortality and the joint mediation effect of air pollutants among old people with disability: A prospective cohort study	Sci Total Environ	10.1016/j.scitotenv.2022.159604	OriginalSearch2023	y	n
B241	journalArticle	2022	Feng, Q.; Chen, Y.; Su, S.; Zhang, X.; Lin, X.	Acute effect of fine particulate matter and respiratory mortality in Changsha, China: a time-series analysis	BMC Pulm Med	10.1186/s12890-022-02216-3	OriginalSearch2023	n	n
B242	journalArticle	2021	Feng, Y.; Jones, M. R.; Ahn, J. B.; Garonzik-Wang, J. M.; Segev, D. L.; McAdams-DeMarco, M.	Ambient air pollution and posttransplant outcomes among kidney transplant recipients	Am J Transplant	10.1111/ajt.16605	OriginalSearch2023	n	n
B243	journalArticle	2021	Feng, Y.; Jones, M. R.; Chu, N. M.; Segev, D. L.; McAdams-DeMarco, M.	Ambient Air Pollution and Mortality among Older Patients Initiating Maintenance Dialysis	Am J Nephrol	10.1159/000514233	OriginalSearch2023	n	n
B244	journalArticle	2023	Feng, Y.; Wei, Y.; Coull, B. A.; Schwartz, J. D.	Measurement error correction for ambient PM(2.5) exposure using stratified regression calibration: Effects on all-cause mortality	Environ Res	10.1016/j.envres.2022.114792	OriginalSearch2023	y	y	n	Particles	Other
B245	journalArticle	2019	Ference, B. A.; Kastelein, J. J. P.; Ray, K. K.; Ginsberg, H. N.; Chapman, M. J.; Packard, C. J.; Laufs, U.; Oliver-Williams, C.; Wood, A. M.; Butterworth, A. S.; Di Angelantonio, E.; Danesh, J.; Nicholls, S. J.; Bhatt, D. L.; Sabatine, M. S.; Catapano, A. L.	Association of Triglyceride-Lowering LPL Variants and LDL-C-Lowering LDLR Variants With Risk of Coronary Heart Disease	Jama	10.1001/jama.2018.20045	OriginalSearch2023	n	n
B246	journalArticle	2023	Feron, S.; Cordero, R. R.; Damiani, A.; Oyola, P.; Ansari, T.; Pedemonte, J. C.; Wang, C.; Ouyang, Z.; Gallo, V.	Compound climate-pollution extremes in Santiago de Chile	Sci Rep	10.1038/s41598-023-33890-w	OriginalSearch2023	n	n
B247	journalArticle	2021	Ferroni, E.; Cestari, L.; Cinquetti, S.; Corti, M. C.; Fedeli, U.; Donato, F.	[Residential cohort study to assess the impact of emissions released by a cement plant on the health status of the population residing in Pederobba (Veneto Region, Northern Italy)]	Epidemiol Prev	10.19191/ep21.1-2.P082.042	OriginalSearch2023	n	n
B248	journalArticle	2020	Filippelli, G.; Anenberg, S.; Taylor, M.; van Geen, A.; Khreis, H.	New Approaches to Identifying and Reducing the Global Burden of Disease From Pollution	Geohealth	10.1029/2018gh000167	OriginalSearch2023	n	n
B249	journalArticle	2020	Fischer, P. H.; Marra, M.; Ameling, C. B.; Velders, G. J. M.; Hoogerbrugge, R.; de Vries, W.; Wesseling, J.; Janssen, N. A. H.; Houthuijs, D.	Particulate air pollution from different sources and mortality in 7.5 million adults - The Dutch Environmental Longitudinal Study (DUELS)	Sci Total Environ	10.1016/j.scitotenv.2019.135778	OriginalSearch2023	y	y	y	Particles
B250	journalArticle	2019	Fisher, J. A.; Puett, R. C.; Laden, F.; Wellenius, G. A.; Sapkota, A.; Liao, D.; Yanosky, J. D.; Carter-Pokras, O.; He, X.; Hart, J. E.	Case-crossover analysis of short-term particulate matter exposures and stroke in the health professionals follow-up study	Environ Int	10.1016/j.envint.2018.12.044	OriginalSearch2023	n	n
B251	journalArticle	2021	Fitton, C. A.; Cox, B.; Chalmers, J. D.; Belch, J. J. F.	An 18 year data-linkage study on the association between air pollution and acute limb ischaemia	Vasa	10.1024/0301-1526/a000972	OriginalSearch2023	y	n
B252	journalArticle	2022	Flanagan, E.; Oudin, A.; Walles, J.; Abera, A.; Mattisson, K.; Isaxon, C.; Malmqvist, E.	Ambient and indoor air pollution exposure and adverse birth outcomes in Adama, Ethiopia	Environ Int	10.1016/j.envint.2022.107251	OriginalSearch2023	y	n
B253	journalArticle	2021	Fondevila, F.; Fernández-Palanca, P.; Méndez-Blanco, C.; Payo-Serafín, T.; Lozano, E.; Marin, J. J. G.; González-Gallego, J.; Mauriz, J. L.	Association of FOXO3 Expression with Tumor Pathogenesis, Prognosis and Clinicopathological Features in Hepatocellular Carcinoma: A Systematic Review with Meta-Analysis	Cancers (Basel)	10.3390/cancers13215349	OriginalSearch2023	n	n
B254	journalArticle	2022	Fong, K. C.; Heo, S.; Lim, C. C.; Kim, H.; Chan, A.; Lee, W.; Stewart, R.; Choi, H. M.; Son, J. Y.; Bell, M. L.	The Intersection of Immigrant and Environmental Health: A Scoping Review of Observational Population Exposure and Epidemiologic Studies	Environ Health Perspect	10.1289/ehp9855	OriginalSearch2023	n	n
B255	journalArticle	2018	Foreman, K. J.; Marquez, N.; Dolgert, A.; Fukutaki, K.; Fullman, N.; McGaughey, M.; Pletcher, M. A.; Smith, A. E.; Tang, K.; Yuan, C. W.; Brown, J. C.; Friedman, J.; He, J.; Heuton, K. R.; Holmberg, M.; Patel, D. J.; Reidy, P.; Carter, A.; Cercy, K.; Chapin, A.; Douwes-Schultz, D.; Frank, T.; Goettsch, F.; Liu, P. Y.; Nandakumar, V.; Reitsma, M. B.; Reuter, V.; Sadat, N.; Sorensen, R. J. D.; Srin…	Forecasting life expectancy, years of life lost, and all-cause and cause-specific mortality for 250 causes of death: reference and alternative scenarios for 2016-40 for 195 countries and territories	Lancet	10.1016/s0140-6736(18)31694-5	OriginalSearch2023	y	n
B256	bookSection	2018	Forsythe, R.; McBride, O.; Robson, J.; Graham, C.; Conlisk, N.; Hoskins, P.; Wee, F.; Newby, D.	Efficacy and Mechanism Evaluation	Magnetic resonance imaging using ultrasmall superparamagnetic particles of iron oxide for abdominal aortic aneurysm: a risk prediction study		OriginalSearch2023	n	n
B257	journalArticle	2022	Frantellizzi, V.; Monari, F.; Mascia, M.; Costa, R. P.; Rubini, G.; Spanu, A.; Farcomeni, A.; Lodi Rizzini, E.; Cindolo, L.; Tripoli, V.; Lavelli, V.; Nuvoli, S.; Pontico, M.; Dionisi, V.; Ferrari, C.; G, D. E. Vincentis	Radium-223 in mCPRC patients: a large real-life Italian multicenter study	Minerva Urol Nephrol	10.23736/s2724-6051.20.03808-4	OriginalSearch2023	n	n
B258	journalArticle	2019	Fujihara, Y.; Nakamura, T.; Horikoshi, T.; Obata, J. E.; Fujioka, D.; Watanabe, Y.; Watanabe, K.; Kugiyama, K.	Remnant Lipoproteins Are Residual Risk Factor for Future Cardiovascular Events in Patients With Stable Coronary Artery Disease and On-Statin Low-Density Lipoprotein Cholesterol Levels <70 mg/dL	Circ J	10.1253/circj.CJ-19-0047	OriginalSearch2023	n	n
B259	journalArticle	2019	Fuller, C. H.; Appleton, A. A.; Bulsara, P. J.; O'Neill, M. S.; Chang, H. H.; Sarnat, J. A.; Falcón, L. M.; Tucker, K. L.; Brugge, D.	Sex differences in the interaction of short-term particulate matter exposure and psychosocial stressors on C-reactive protein in a Puerto Rican cohort	SSM Popul Health	10.1016/j.ssmph.2019.100500	OriginalSearch2023	n	n
B260	journalArticle	2022	Fuller, R.; Landrigan, P. J.; Balakrishnan, K.; Bathan, G.; Bose-O'Reilly, S.; Brauer, M.; Caravanos, J.; Chiles, T.; Cohen, A.; Corra, L.; Cropper, M.; Ferraro, G.; Hanna, J.; Hanrahan, D.; Hu, H.; Hunter, D.; Janata, G.; Kupka, R.; Lanphear, B.; Lichtveld, M.; Martin, K.; Mustapha, A.; Sanchez-Triana, E.; Sandilya, K.; Schaefli, L.; Shaw, J.; Seddon, J.; Suk, W.; Téllez-Rojo, M. M.; Yan, C.	Pollution and health: a progress update	Lancet Planet Health	10.1016/s2542-5196(22)00090-0	OriginalSearch2023	n	n
B261	journalArticle	2019	Galise, I.; Serinelli, M.; Morabito, A.; Pastore, T.; Tanzarella, A.; Laghezza, V.; Nocioni, A.; Giua, R.; Bauleo, L.; Bruno, V.; Ancona, C.; Ranzi, A.; Bisceglia, L.	[The Integrated Environmental Health Impact of emissions from a steel plant in Taranto and from a power plant in Brindisi, (Apulia Region, Southern Italy)]	Epidemiol Prev	10.19191/ep19.5-6.P329.102	OriginalSearch2023	n	n
B262	journalArticle	2023	Gan, T.; Bambrick, H.; Tong, S.; Hu, W.	Air pollution and liver cancer: A systematic review	J Environ Sci (China)	10.1016/j.jes.2022.05.037	OriginalSearch2023	n	n
B263	journalArticle	2019	Gandini, M.; Scarinzi, C.; Bande, S.; Berti, G.; Ciancarella, L.; Costa, G.; Demaria, M.; Ghigo, S.; Marinacci, C.; Piersanti, A.; Sebastiani, G.; Cadum, E.	LIFE Med Hiss: An innovative cohort design for public health	MethodsX	10.1016/j.mex.2018.12.007	OriginalSearch2023	n	n
B264	journalArticle	2018	Garabrant, D. H.; Pastula, S. T.	A comparison of asbestos fiber potency and elongate mineral particle (EMP) potency for mesothelioma in humans	Toxicol Appl Pharmacol	10.1016/j.taap.2018.07.003	OriginalSearch2023	n	n
B265	journalArticle	2021	Gariazzo, C.; Carlino, G.; Silibello, C.; Tinarelli, G.; Renzi, M.; Finardi, S.; Pepe, N.; Barbero, D.; Radice, P.; Marinaccio, A.; Forastiere, F.; Michelozzi, P.; Viegi, G.; Stafoggia, M.	Impact of different exposure models and spatial resolution on the long-term effects of air pollution	Environ Res	10.1016/j.envres.2020.110351	OriginalSearch2023	y	y	y	Both
B266	journalArticle	2019	Gaskin, D. J.; Roberts, E. T.; Chan, K. S.; McCleary, R.; Buttorff, C.; Delarmente, B. A.	No Man is an Island: The Impact of Neighborhood Disadvantage on Mortality	Int J Environ Res Public Health	10.3390/ijerph16071265	OriginalSearch2023	n	n
B267	journalArticle	2020	Gatate, Y.; Nakano, S.; Mizuno, Y.; Muramatsu, T.; Senbonmatsu, T.; Nishimura, S.; Kono, R.; Kaneko, K.; Miura, Y.; Kuro, O. M.	Mid-term predictive value of calciprotein particles in maintenance hemodialysis patients based on a gel-filtration assay	Atherosclerosis	10.1016/j.atherosclerosis.2020.03.016	OriginalSearch2023	n	n
B268	journalArticle	2021	Gaul, S.; Leszczynska, A.; Alegre, F.; Kaufmann, B.; Johnson, C. D.; Adams, L. A.; Wree, A.; Damm, G.; Seehofer, D.; Calvente, C. J.; Povero, D.; Kisseleva, T.; Eguchi, A.; McGeough, M. D.; Hoffman, H. M.; Pelegrin, P.; Laufs, U.; Feldstein, A. E.	Hepatocyte pyroptosis and release of inflammasome particles induce stellate cell activation and liver fibrosis	J Hepatol	10.1016/j.jhep.2020.07.041	OriginalSearch2023	n	n
B269	journalArticle	2021	Ge, E.; Gao, J.; Ren, Z.; Liu, X.; Luo, M.; Zhong, J.; Fei, F.; Chen, B.; Wang, X.; Wei, X.; Peng, Y.	Greenness exposure and all-cause mortality during multi-drug resistant tuberculosis treatment: A population-based cohort study	Sci Total Environ	10.1016/j.scitotenv.2021.145422	OriginalSearch2023	n	n
B270	journalArticle	2022	Ge, E.; Gao, J.; Wei, X.; Ren, Z.; Wei, J.; Liu, X.; Wang, X.; Zhong, J.; Lu, J.; Tian, X.; Fei, F.; Chen, B.; Wang, X.; Peng, Y.; Luo, M.; Lei, J.	Effect modification of greenness on PM(2.5) associated all-cause mortality in a multidrug-resistant tuberculosis cohort	Thorax	10.1136/thoraxjnl-2020-216819	OriginalSearch2023	n	n
B271	journalArticle	2022	Gendy, A. M.; Elnagar, M. R.; Allam, M. M.; Mousa, M. R.; Khodir, A. E.; El-Haddad, A. E.; Elnahas, O. S.; Fayez, S. M.; El-Mancy, S. S.	Berberine-loaded nanostructured lipid carriers mitigate warm hepatic ischemia/reperfusion-induced lesion through modulation of HMGB1/TLR4/NF-κB signaling and autophagy	Biomed Pharmacother	10.1016/j.biopha.2021.112122	OriginalSearch2023	n	n
B272	journalArticle	2023	Genowska, A.; Strukcinskiene, B.; Jamiołkowski, J.; Abramowicz, P.; Konstantynowicz, J.	Emission of Industrial Air Pollution and Mortality Due to Respiratory Diseases: A Birth Cohort Study in Poland	Int J Environ Res Public Health	10.3390/ijerph20021309	OriginalSearch2023	y	y	n		other pollutant
B273	journalArticle	2019	Gerdes, Z.; Hermann, M.; Ogonowski, M.; Gorokhova, E.	A novel method for assessing microplastic effect in suspension through mixing test and reference materials	Sci Rep	10.1038/s41598-019-47160-1	OriginalSearch2023	n	n
B274	journalArticle	2021	Ghosh, R.; Causey, K.; Burkart, K.; Wozniak, S.; Cohen, A.; Brauer, M.	Ambient and household PM2.5 pollution and adverse perinatal outcomes: A meta-regression and analysis of attributable global burden for 204 countries and territories	PLoS Med	10.1371/journal.pmed.1003718	OriginalSearch2023	n	n
B275	journalArticle	2019	Ghosh, R. E.; Freni-Sterrantino, A.; Douglas, P.; Parkes, B.; Fecht, D.; de Hoogh, K.; Fuller, G.; Gulliver, J.; Font, A.; Smith, R. B.; Blangiardo, M.; Elliott, P.; Toledano, M. B.; Hansell, A. L.	Fetal growth, stillbirth, infant mortality and other birth outcomes near UK municipal waste incinerators; retrospective population based cohort and case-control study	Environ Int	10.1016/j.envint.2018.10.060	OriginalSearch2023	y	y	n	Particles	Other
B276	journalArticle	2023	Gilardi, L.; Marconcini, M.; Metz-Marconcini, A.; Esch, T.; Erbertseder, T.	Long-term exposure and health risk assessment from air pollution: impact of regional scale mobility	Int J Health Geogr	10.1186/s12942-023-00333-8	OriginalSearch2023	y	n
B277	journalArticle	2018	Gilham, C.; Rake, C.; Hodgson, J.; Darnton, A.; Burdett, G.; Peto Wild, J.; Newton, M.; Nicholson, A. G.; Davidson, L.; Shires, M.; Treasure, T.; Peto, J.	Past and current asbestos exposure and future mesothelioma risks in Britain: The Inhaled Particles Study (TIPS)	Int J Epidemiol	10.1093/ije/dyx276	OriginalSearch2023	n	n
B278	journalArticle	2023	Gilliland, T. C.; Liu, Y.; Mohebi, R.; Miksenas, H.; Haidermota, S.; Wong, M.; Hu, X.; Cristino, J. R.; Browne, A.; Plutzky, J.; Tsimikas, S.; Januzzi, J. L., Jr.; Natarajan, P.	Lipoprotein(a), Oxidized Phospholipids, and Coronary Artery Disease Severity and Outcomes	J Am Coll Cardiol	10.1016/j.jacc.2023.02.050	OriginalSearch2023	n	n
B279	journalArticle	2023	Giri, J.; Raut, S.; Rimal, B.; Adhikari, R.; Joshi, T. P.; Shah, G.	Impact of air pollution on human health in different geographical locations of Nepal	Environ Res	10.1016/j.envres.2023.115669	OriginalSearch2023	y	n
B280	bookSection	2023	Gold, A.; Perera, T. B.	EMS Asphyxiation And Other Gas And Fire Hazards	StatPearls		OriginalSearch2023	n	n
B281	journalArticle	2019	Goldberg, M. S.; Villeneuve, P. J.; Crouse, D.; To, T.; Weichenthal, S. A.; Wall, C.; Miller, A. B.	Associations between incident breast cancer and ambient concentrations of nitrogen dioxide from a national land use regression model in the Canadian National Breast Screening Study	Environ Int	10.1016/j.envint.2019.105182	OriginalSearch2023	n	n
B282	journalArticle	2021	Gonet, T.; Maher, B. A.; Nyirő-Kósa, I.; Pósfai, M.; Vaculík, M.; Kukutschová, J.	Size-resolved, quantitative evaluation of the magnetic mineralogy of airborne brake-wear particulate emissions	Environ Pollut	10.1016/j.envpol.2021.117808	OriginalSearch2023	n	n
B283	journalArticle	2022	Goobie, G. C.; Carlsten, C.; Johannson, K. A.; Khalil, N.; Marcoux, V.; Assayag, D.; Manganas, H.; Fisher, J. H.; Kolb, M. R. J.; Lindell, K. O.; Fabisiak, J. P.; Chen, X.; Gibson, K. F.; Zhang, Y.; Kass, D. J.; Ryerson, C. J.; Nouraie, S. M.	Association of Particulate Matter Exposure With Lung Function and Mortality Among Patients With Fibrotic Interstitial Lung Disease	JAMA Intern Med	10.1001/jamainternmed.2022.4696	OriginalSearch2023	n	n
B284	journalArticle	2023	Goobie, G. C.; Li, X.; Ryerson, C. J.; Carlsten, C.; Johannson, K. A.; Fabisiak, J. P.; Lindell, K. O.; Chen, X.; Gibson, K. F.; Kass, D. J.; Nouraie, S. M.; Zhang, Y.	PM(2.5) and constituent component impacts on global DNA methylation in patients with idiopathic pulmonary fibrosis	Environ Pollut	10.1016/j.envpol.2022.120942	OriginalSearch2023	n	n
B285	journalArticle	2023	Gosman, R. E.; Sicard, R. M.; Cohen, S. M.; Frank-Ito, D. O.	Comparison of Inhaled Drug Delivery in Patients With One- and Two-level Laryngotracheal Stenosis	Laryngoscope	10.1002/lary.30212	OriginalSearch2023	n	n
B286	journalArticle	2018	Gourgari, E.; Playford, M. P.; Campia, U.; Dey, A. K.; Cogen, F.; Gubb-Weiser, S.; Mete, M.; Desale, S.; Sampson, M.; Taylor, A.; Rother, K. I.; Remaley, A. T.; Mehta, N. N.	Low cholesterol efflux capacity and abnormal lipoprotein particles in youth with type 1 diabetes: a case control study	Cardiovasc Diabetol	10.1186/s12933-018-0802-0	OriginalSearch2023	n	n
B287	journalArticle	2023	Goutman, S. A.; Boss, J.; Godwin, C.; Mukherjee, B.; Feldman, E. L.; Batterman, S. A.	Occupational history associates with ALS survival and onset segment	Amyotroph Lateral Scler Frontotemporal Degener	10.1080/21678421.2022.2127324	OriginalSearch2023	n	n
B288	journalArticle	2019	Gowda, S. N.; DeRoos, A. J.; Hunt, R. P.; Gassett, A. J.; Mirabelli, M. C.; Bird, C. E.; Margolis, H. G.; Lane, D.; Bonner, M. R.; Anderson, G.; Whitsel, E. A.; Kaufman, J. D.; Bhatti, P.	Ambient air pollution and lung cancer risk among never-smokers in the Women's Health Initiative	Environ Epidemiol	10.1097/ee9.0000000000000076	OriginalSearch2023	y	y	n	Both	Not outcome of interest
B289	journalArticle	2020	Grande, G.; Ljungman, P. L. S.; Eneroth, K.; Bellander, T.; Rizzuto, D.	Association Between Cardiovascular Disease and Long-term Exposure to Air Pollution With the Risk of Dementia	JAMA Neurol	10.1001/jamaneurol.2019.4914	OriginalSearch2023	y	y	n	Particles	Not outcome of interest
B290	journalArticle	2021	Guan, X.; Truong, L.; S, M. Lomnicki; R, L. Tanguay; S, A. Cormier	Developmental Hazard of Environmentally Persistent Free Radicals and Protective Effect of TEMPOL in Zebrafish Model	Toxics	10.3390/toxics9010012	OriginalSearch2023	n	n
B291	journalArticle	2020	Guo, C.; Chan, T. C.; Teng, Y. C.; Lin, C.; Bo, Y.; Chang, L. Y.; Lau, A. K. H.; Tam, T.; Wong, M. C. S.; Qian Lao, X.	Long-term exposure to ambient fine particles and gastrointestinal cancer mortality in Taiwan: A cohort study	Environ Int	10.1016/j.envint.2020.105640	OriginalSearch2023	n	n
B292	journalArticle	2022	Guo, C.; Yu, T.; Bo, Y.; Lin, C.; Chang, L. Y.; Wong, M. C. S.; Yu, Z.; Lau, A. K. H.; Tam, T.; Lao, X. Q.	Long-term Exposure to Fine Particulate Matter and Mortality A Longitudinal Cohort Study of 400,459 Adults	Epidemiology	10.1097/ede.0000000000001464	OriginalSearch2023	y	y	y	Particles
B293	journalArticle	2021	Guo, C.; Yu, T.; Chang, L. Y.; Lin, C.; Yang, H. T.; Bo, Y.; Zeng, Y.; Tam, T.; Lau, A. K. H.; Lao, X. Q.	Effects of air pollution and habitual exercise on the risk of death: a longitudinal cohort study	Cmaj	10.1503/cmaj.202729	OriginalSearch2023	y	y	y	Particles
B294	journalArticle	2022	Guo, C.; Yu, T.; Lin, C.; Chang, L. Y.; Bo, Y.; Wong, M. C. S.; Tam, T.; Lau, A. K. H.; Lao, X. Q.	Habitual Exercise, Air Pollution, and Pneumonia Mortality: A Longitudinal Cohort Study of Approximately 0.4 Million Adults	Am J Epidemiol	10.1093/aje/kwac113	OriginalSearch2023	y	y	y	Particles
B295	journalArticle	2023	Guo, J.; Chai, G.; Song, X.; Hui, X.; Li, Z.; Feng, X.; Yang, K.	Long-term exposure to particulate matter on cardiovascular and respiratory diseases in low- and middle-income countries: A systematic review and meta-analysis	Front Public Health	10.3389/fpubh.2023.1134341	OriginalSearch2023	y	n
B296	journalArticle	2019	Guo, S.; Guo, X.; Wang, X.; Zhou, D.; Du, X.; Han, M.; Zong, Y.; Wan, M.	Reduced clot debris size in sonothrombolysis assisted with phase-change nanodroplets	Ultrason Sonochem	10.1016/j.ultsonch.2019.02.001	OriginalSearch2023	n	n
B297	journalArticle	2022	Gutiérrez-Torres, D. S.; Inoue-Choi, M.; Choi, K.; McNeel, T. S.; Freedman, N. D.	Association of exposure to environmental tobacco smoke at home and risk of mortality among US never smokers by race/ethnicity, education, and income	Prev Med	10.1016/j.ypmed.2022.107273	OriginalSearch2023	n	n
B298	journalArticle	2022	Hadley, M. B.; Nalini, M.; Adhikari, S.; Szymonifka, J.; Etemadi, A.; Kamangar, F.; Khoshnia, M.; McChane, T.; Pourshams, A.; Poustchi, H.; Sepanlou, S. G.; Abnet, C.; Freedman, N. D.; Boffetta, P.; Malekzadeh, R.; Vedanthan, R.	Spatial environmental factors predict cardiovascular and all-cause mortality: Results of the SPACE study	PLoS One	10.1371/journal.pone.0269650	OriginalSearch2023	y	y	n	Particles	Other
B299	journalArticle	2021	Hales, S.; Atkinson, J.; Metcalfe, J.; Kuschel, G.; Woodward, A.	Long term exposure to air pollution, mortality and morbidity in New Zealand: Cohort study	Sci Total Environ	10.1016/j.scitotenv.2021.149660	OriginalSearch2023	y	y	y	Both
B300	journalArticle	2022	Hallett, A. M.; Feng, Y.; Jones, M. R.; Bush, E. L.; Merlo, C. A.; Segev, D. L.; McAdams-DeMarco, M.	Ambient Air Pollution and Adverse Waitlist Events Among Lung Transplant Candidates	Transplantation	10.1097/tp.0000000000003837	OriginalSearch2023	n	n
B301	journalArticle	2018	Hamanaka, R. B.; Mutlu, G. M.	Particulate Matter Air Pollution: Effects on the Cardiovascular System	Front Endocrinol (Lausanne)	10.3389/fendo.2018.00680	OriginalSearch2023	n	n
B302	journalArticle	2020	Hammitt, J. K.; Morfeld, P.; Tuomisto, J. T.; Erren, T. C.	Premature Deaths, Statistical Lives, and Years of Life Lost: Identification, Quantification, and Valuation of Mortality Risks	Risk Anal	10.1111/risa.13427	OriginalSearch2023	n	n
B303	journalArticle	2021	Hammond, J.; Maher, B. A.; Ahmed, I. A. M.; Allsop, D.	Variation in the concentration and regional distribution of magnetic nanoparticles in human brains, with and without Alzheimer's disease, from the UK	Sci Rep	10.1038/s41598-021-88725-3	OriginalSearch2023	n	n
B304	journalArticle	2020	Hamzeh, B.; Farnia, V.; Moradinazar, M.; Pasdar, Y.; Shakiba, E.; Najafi, F.; Alikhani, M.	Pattern of cigarette smoking: intensity, cessation, and age of beginning: evidence from a cohort study in West of Iran	Subst Abuse Treat Prev Policy	10.1186/s13011-020-00324-z	OriginalSearch2023	n	n
B305	journalArticle	2021	Han, C.; Oh, J.; Lee, D. W.; Kim, S.; Bae, H. J.; Jang, Y.; Hong, Y. C.; Lim, Y. H.	Particulate air pollution and survival after stroke in older adults: A retrospective cohort study in Korea	Environ Res	10.1016/j.envres.2021.111139	OriginalSearch2023	n	n
B306	journalArticle	2020	Han, L.; Sun, Z.; He, J.; Hao, Y.; Tang, Q.; Zhang, X.; Zheng, C.; Miao, S.	Seasonal variation in health impacts associated with visibility in Beijing, China	Sci Total Environ	10.1016/j.scitotenv.2020.139149	OriginalSearch2023	n	n
B307	journalArticle	2019	Hanigan, I. C.; Rolfe, M. I.; Knibbs, L. D.; Salimi, F.; Cowie, C. T.; Heyworth, J.; Marks, G. B.; Guo, Y.; Cope, M.; Bauman, A.; Jalaludin, B.; Morgan, G. G.	All-cause mortality and long-term exposure to low level air pollution in the '45 and up study' cohort, Sydney, Australia, 2006-2015	Environ Int	10.1016/j.envint.2019.02.044	OriginalSearch2023	y	y	y	Both
B308	journalArticle	2023	Hao, H.; Wang, Y.; Zhu, Q.; Zhang, H.; Rosenberg, A.; Schwartz, J.; Amini, H.; van Donkelaar, A.; Martin, R.; Liu, P.; Weber, R.; Russel, A.; Yitshak-Sade, M.; Chang, H.; Shi, L.	National Cohort Study of Long-Term Exposure to PM(2.5) Components and Mortality in Medicare American Older Adults	Environ Sci Technol	10.1021/acs.est.2c07064	OriginalSearch2023	y	y	y	Particles
B309	journalArticle	2023	Harsløf, M.; Pedersen, K. M.; Afzal, S.; Davey Smith, G.; Nordestgaard, B. G.	Lower levels of small HDL particles associated with increased infectious disease morbidity and mortality: a population-based cohort study of 30 195 individuals	Cardiovasc Res	10.1093/cvr/cvac194	OriginalSearch2023	n	n
B310	journalArticle	2021	Hart, J. E.; Hohensee, C.; Laden, F.; Holland, I.; Whitsel, E. A.; Wellenius, G. A.; Winkelmayer, W. C.; Sarto, G. E.; Warsinger Martin, L.; Manson, J. E.; Greenland, P.; Kaufman, J.; Albert, C.; Perez, M. V.	Long-Term Exposures to Air Pollution and the Risk of Atrial Fibrillation in the Women's Health Initiative Cohort	Environ Health Perspect	10.1289/ehp7683	OriginalSearch2023	y	y	n	Both	Not outcome of interest
B311	journalArticle	2020	Hartz, J.; Krauss, R. M.; Göttsater, M.; Melander, O.; Nilsson, P.; Mietus-Snyder, M.	Lipoprotein Particle Predictors of Arterial Stiffness after 17 Years of Follow Up: The Malmö Diet and Cancer Study	Int J Vasc Med	10.1155/2020/4219180	OriginalSearch2023	n	n
B312	journalArticle	2021	Hassan Bhat, T.; Jiawen, G.; Farzaneh, H.	Air Pollution Health Risk Assessment (AP-HRA), Principles and Applications	Int J Environ Res Public Health	10.3390/ijerph18041935	OriginalSearch2023	n	n
B313	journalArticle	2020	Hasslöf, H.; Molnár, P.; Andersson, E. M.; Spanne, M.; Gustafsson, S.; Stroh, E.; Engström, G.; Stockfelt, L.	Long-term exposure to air pollution and atherosclerosis in the carotid arteries in the Malmö diet and cancer cohort	Environ Res	10.1016/j.envres.2020.110095	OriginalSearch2023	y	n
B314	journalArticle	2020	Hayes, R. B.; Lim, C.; Zhang, Y.; Cromar, K.; Shao, Y.; Reynolds, H. R.; Silverman, D. T.; Jones, R. R.; Park, Y.; Jerrett, M.; Ahn, J.; Thurston, G. D.	PM2.5 air pollution and cause-specific cardiovascular disease mortality	Int J Epidemiol	10.1093/ije/dyz114	OriginalSearch2023	y	y	y	Particles
B315	journalArticle	2023	He, H.; He, M. M.; Wang, H.; Qiu, W.; Liu, L.; Long, L.; Shen, Q.; Zhang, S.; Qin, S.; Lu, Z.; Cai, Y.; Zhang, M.; Niu, S.; Li, J.; Shen, N.; Zhu, Y.; Tian, J.; Chang, J.; Miao, X.; Zhong, R.	In Utero and Childhood/Adolescence Exposure to Tobacco Smoke, Genetic Risk, and Lung Cancer Incidence and Mortality in Adulthood	Am J Respir Crit Care Med	10.1164/rccm.202112-2758OC	OriginalSearch2023	y	n
B316	journalArticle	2019	He, X.; Zhao, J.; He, J.; Dong, Y.; Liu, C.	Association of household secondhand smoke exposure and mortality risk in patients with heart failure	BMC Cardiovasc Disord	10.1186/s12872-019-1269-y	OriginalSearch2023	n	n
B317	journalArticle	2020	He, Z.; Wu, H.; Zhang, S.; Lin, Y.; Li, R.; Xie, L.; Li, Z.; Sun, W.; Huang, X.; Zhang, C. J. P.; Ming, W. K.	The association between secondhand smoke and childhood asthma: A systematic review and meta-analysis	Pediatr Pulmonol	10.1002/ppul.24961	OriginalSearch2023	n	n
B318	journalArticle	2019	Héritier, H.; Vienneau, D.; Foraster, M.; Eze, I. C.; Schaffner, E.; de Hoogh, K.; Thiesse, L.; Rudzik, F.; Habermacher, M.; Köpfli, M.; Pieren, R.; Brink, M.; Cajochen, C.; Wunderli, J. M.; Probst-Hensch, N.; Röösli, M.	A systematic analysis of mutual effects of transportation noise and air pollution exposure on myocardial infarction mortality: a nationwide cohort study in Switzerland	Eur Heart J	10.1093/eurheartj/ehy650	OriginalSearch2023	y	y	y	Both
B319	journalArticle	2019	Hernandez, E. M.; Vuolo, M.; Frizzell, L. C.; Kelly, B. C.	Moving Upstream: The Effect of Tobacco Clean Air Restrictions on Educational Inequalities in Smoking Among Young Adults	Demography	10.1007/s13524-019-00805-2	OriginalSearch2023	n	n
B320	journalArticle	2020	Hickey, C.; Gordon, C.; Galdanes, K.; Blaustein, M.; Horton, L.; Chillrud, S.; Ross, J.; Yinon, L.; Chen, L. C.; Gordon, T.	Toxicity of particles emitted by fireworks	Part Fibre Toxicol	10.1186/s12989-020-00360-4	OriginalSearch2023	n	n
B321	journalArticle	2020	Higbee, J. D.; Lefler, J. S.; Burnett, R. T.; Ezzati, M.; Marshall, J. D.; Kim, S. Y.; Bechle, M.; Robinson, A. L.; Pope, C. A., 3rd	Estimating long-term pollution exposure effects through inverse probability weighting methods with Cox proportional hazards models	Environ Epidemiol	10.1097/ee9.0000000000000085	OriginalSearch2023	y	y	y	Particles
B322	journalArticle	2018	Ho, A. F. W.; Wah, W.; Earnest, A.; Ng, Y. Y.; Xie, Z.; Shahidah, N.; Yap, S.; Pek, P. P.; Liu, N.; Lam, S. S. W.; Ong, M. E. H.	Health impacts of the Southeast Asian haze problem - A time-stratified case crossover study of the relationship between ambient air pollution and sudden cardiac deaths in Singapore	Int J Cardiol	10.1016/j.ijcard.2018.04.070	OriginalSearch2023	n	n
B323	journalArticle	2019	Ho, A. F. W.; Zheng, H.; Earnest, A.; Cheong, K. H.; Pek, P. P.; Seok, J. Y.; Liu, N.; Kwan, Y. H.; Tan, J. W. C.; Wong, T. H.; Hausenloy, D. J.; Foo, L. L.; Tan, B. Y. Q.; Ong, M. E. H.	Time-Stratified Case Crossover Study of the Association of Outdoor Ambient Air Pollution With the Risk of Acute Myocardial Infarction in the Context of Seasonal Exposure to the Southeast Asian Haze Problem	J Am Heart Assoc	10.1161/jaha.118.011272	OriginalSearch2023	n	n
B324	journalArticle	2020	Ho, Y.; Wu, C. Y.; Chin, Y. T.; Li, Z. L.; Pan, Y. S.; Huang, T. Y.; Su, P. Y.; Lee, S. Y.; Crawford, D. R.; Su, K. W.; Chiu, H. C.; Shih, Y. J.; Changou, C. A.; Yang, Y. S. H.; Whang-Peng, J.; Chen, Y. R.; Lin, H. Y.; Mousa, S. A.; Davis, P. J.; Wang, K.	NDAT suppresses pro-inflammatory gene expression to enhance resveratrol-induced anti-proliferation in oral cancer cells	Food Chem Toxicol	10.1016/j.fct.2019.111092	OriginalSearch2023	n	n
B325	journalArticle	2021	Ho, Y. N.; Cheng, F. J.; Tsai, M. T.; Tsai, C. M.; Chuang, P. C.; Cheng, C. Y.	Fine particulate matter constituents associated with emergency room visits for pediatric asthma: a time-stratified case-crossover study in an urban area	BMC Public Health	10.1186/s12889-021-11636-5	OriginalSearch2023	n	n
B326	journalArticle	2020	Holme, S. A. N.; Sigsgaard, T.; Holme, J. A.; Holst, G. J.	Effects of particulate matter on atherosclerosis: a link via high-density lipoprotein (HDL) functionality?	Part Fibre Toxicol	10.1186/s12989-020-00367-x	OriginalSearch2023	n	n
B327	journalArticle	2022	Honda, T. J.; Kazemiparkouhi, F.; Henry, T. D.; Suh, H. H.	Long-term PM(2.5) exposure and sepsis mortality in a US medicare cohort	BMC Public Health	10.1186/s12889-022-13628-5	OriginalSearch2023	n	n
B328	journalArticle	2023	Honda, T. J.; Kazemiparkouhi, F.; Suh, H.	The Impact of Long-Term Air Pollution Exposure on Type 1 Diabetes Mellitus-Related Mortality among U.S. Medicare Beneficiaries	Toxics	10.3390/toxics11040336	OriginalSearch2023	n	n
B329	journalArticle	2019	Horsdal, H. T.; Agerbo, E.; McGrath, J. J.; Vilhjálmsson, B. J.; Antonsen, S.; Closter, A. M.; Timmermann, A.; Grove, J.; Mok, P. L. H.; Webb, R. T.; Sabel, C. E.; Hertel, O.; Sigsgaard, T.; Erikstrup, C.; Hougaard, D. M.; Werge, T.; Nordentoft, M.; Børglum, A. D.; Mors, O.; Mortensen, P. B.; Brandt, J.; Geels, C.; Pedersen, C. B.	Association of Childhood Exposure to Nitrogen Dioxide and Polygenic Risk Score for Schizophrenia With the Risk of Developing Schizophrenia	JAMA Netw Open	10.1001/jamanetworkopen.2019.14401	OriginalSearch2023	n	n
B330	journalArticle	2020	Hu, J.; Bao, Q.; Cao, G.; Zhu, X.; Yang, R.; Ji, X.; Xu, L.; Zheng, K.; Li, W.; Xing, B.; Wang, X.	Hepatic Arterial Infusion Chemotherapy Using Oxaliplatin Plus 5-Fluorouracil Versus Transarterial Chemoembolization/Embolization for the Treatment of Advanced Hepatocellular Carcinoma with Major Portal Vein Tumor Thrombosis	Cardiovasc Intervent Radiol	10.1007/s00270-019-02406-3	OriginalSearch2023	n	n
B331	journalArticle	2022	Hu, K.; Perez-Matos, M. C.; Argemi, J.; Vilar-Gomez, E.; Shalaurova, I.; Bullitt, E.; Landeen, L.; Sugahara, G.; Deng, H.; Mathur, K.; Tran, S.; Cai, H.; He, H.; Yalcin, Y.; Vieira Barbosa, J.; Ventura-Cots, M.; Marx, K.; Gad, A. P.; Niezen, S.; Izunza Barba, S.; Ang, L. H.; Popov, Y. V.; Fricker, Z.; Lai, M.; Curry, M.; Afdhal, N.; Szabo, G.; Mukamal, K. J.; Sanyal, A. J.; Otvos, J. D.; Malik, R…	Lipoprotein Z, a hepatotoxic lipoprotein, predicts outcome in alcohol-associated hepatitis	Hepatology	10.1002/hep.32203	OriginalSearch2023	n	n
B332	journalArticle	2023	Hu, S.; Ji, Y.; Pei, M.; Yang, B.; Chen, H.; Gao, X.; He, Q.; Yang, H.; Ye, L.	The impact of long-term exposure to ambient air pollution in patients undergoing peritoneal dialysis: A cohort study in China	Chemosphere	10.1016/j.chemosphere.2023.137871	OriginalSearch2023	n	n
B333	journalArticle	2023	Hu, W.; Fang, L.; Zhang, H.; Ni, R.; Pan, G.	Changing trends in the air pollution-related disease burden from 1990 to 2019 and its predicted level in 25 years	Environ Sci Pollut Res Int	10.1007/s11356-022-22318-z	OriginalSearch2023	n	n
B334	journalArticle	2020	Hu, W.; Hu, J.; Huang, Q.; Gao, J.; Yang, J.; Qiu, X.; Kong, L.; Lu, J. J.	Particle beam radiation therapy for sinonasal malignancies: Single institutional experience at the Shanghai Proton and Heavy Ion Center	Cancer Med	10.1002/cam4.3393	OriginalSearch2023	n	n
B335	journalArticle	2022	Hu, Y.; Ji, J. S.; Zhao, B.	Deaths Attributable to Indoor PM(2.5) in Urban China When Outdoor Air Meets 2021 WHO Air Quality Guidelines	Environ Sci Technol	10.1021/acs.est.2c03715	OriginalSearch2023	n	n
B336	journalArticle	2018	Huang, H.; Woodruff, T. J.; Baer, R. J.; Bangia, K.; August, L. M.; Jellife-Palowski, L. L.; Padula, A. M.; Sirota, M.	Investigation of association between environmental and socioeconomic factors and preterm birth in California	Environ Int	10.1016/j.envint.2018.07.027	OriginalSearch2023	y	n
B337	journalArticle	2021	Huang, H. L.; Chuang, Y. H.; Lin, T. H.; Lin, C.; Chen, Y. H.; Hung, J. Y.; Chan, T. C.	Ambient Cumulative PM2.5 Exposure and the Risk of Lung Cancer Incidence and Mortality: A Retrospective Cohort Study	Int J Environ Res Public Health	10.3390/ijerph182312400	OriginalSearch2023	y	y	n	Particles	Other
B338	journalArticle	2021	Huang, S.; Li, H.; Wang, M.; Qian, Y.; Steenland, K.; Caudle, W. M.; Liu, Y.; Sarnat, J.; Papatheodorou, S.; Shi, L.	Long-term exposure to nitrogen dioxide and mortality: A systematic review and meta-analysis	Sci Total Environ	10.1016/j.scitotenv.2021.145968	OriginalSearch2023	y	n
B339	journalArticle	2022	Huang, X.; Wang, A.; Luo, J.; Gao, Y.; Guan, L.; Zhang, P.; Liu, F.; Mu, W.; Li, B.	Lambda-cyhalothrin-loaded nanocapsules pose an unacceptable acute toxicological risk to zebrafish (Danio rerio) at the adult and larval stages but present an acceptable risk to embryos	J Hazard Mater	10.1016/j.jhazmat.2021.126853	OriginalSearch2023	n	n
B340	journalArticle	2022	Huang, Y. J.; Lee, P. H.; Chen, L. C.; Lin, B. C.; Lin, C.; Chan, T. C.	Relationships among green space, ambient fine particulate matter, and cancer incidence in Taiwan: A 16-year retrospective cohort study	Environ Res	10.1016/j.envres.2022.113416	OriginalSearch2023	y	y	n	Particles	Not outcome of interest
B341	journalArticle	2020	Huangfu, P.; Atkinson, R.	Long-term exposure to NO(2) and O(3) and all-cause and respiratory mortality: A systematic review and meta-analysis	Environ Int	10.1016/j.envint.2020.105998	OriginalSearch2023	y	n
B342	journalArticle	2022	Huh, H.; Kim, E.; Yoon, U. A.; Choi, M. J.; Lee, H.; Kwon, S.; Kim, C. T.; Kim, D. K.; Kim, Y. S.; Lim, C. S.; Lee, J. P.; Kim, H.; Kim, Y. C.	Ambient carbon monoxide correlates with mortality risk of hemodialysis patients: comparing results of control selection in the case-crossover designs	Kidney Res Clin Pract	10.23876/j.krcp.21.228	OriginalSearch2023	n	n
B343	journalArticle	2019	Hunter, W. G.; McGarrah, R. W., 3rd; Kelly, J. P.; Khouri, M. G.; Craig, D. M.; Haynes, C.; Felker, G. M.; Hernandez, A. F.; Velazquez, E. J.; Kraus, W. E.; Shah, S. H.	High-Density Lipoprotein Particle Subfractions in Heart Failure With Preserved or Reduced Ejection Fraction	J Am Coll Cardiol	10.1016/j.jacc.2018.10.059	OriginalSearch2023	n	n
B344	journalArticle	2019	Huo, Y. R.; Xiang, H.; Chan, M. V.; Chan, C.	Survival, tumour response and safety of 70-150 μm versus 100-300 μm doxorubicin drug-eluting beads in transarterial chemoembolisation for hepatocellular carcinoma	J Med Imaging Radiat Oncol	10.1111/1754-9485.12971	OriginalSearch2023	n	n
B345	journalArticle	2020	Hutter, H. P.; Poteser, M.; Moshammer, H.; Lemmerer, K.; Mayer, M.; Weitensfelder, L.; Wallner, P.; Kundi, M.	Air Pollution Is Associated with COVID-19 Incidence and Mortality in Vienna, Austria	Int J Environ Res Public Health	10.3390/ijerph17249275	OriginalSearch2023	n	n
B346	journalArticle	2022	Huy, L. D.; Shih, C. L.; Chang, Y. M.; Nguyen, N. T. H.; Phuc, P. T.; Ou, T. Y.; Huang, C. C.	Comparison of COVID-19 Resilience Index and Its Associated Factors across 29 Countries during the Delta and Omicron Variant Periods	Vaccines (Basel)	10.3390/vaccines10060940	OriginalSearch2023	n	n
B347	journalArticle	2019	Hvidtfeldt, U. A.; Geels, C.; Sørensen, M.; Ketzel, M.; Khan, J.; Tjønneland, A.; Christensen, J. H.; Brandt, J.; Raaschou-Nielsen, O.	Long-term residential exposure to PM(2.5) constituents and mortality in a Danish cohort	Environ Int	10.1016/j.envint.2019.105268	OriginalSearch2023	y	y	y	Particles
B348	journalArticle	2019	Hvidtfeldt, U. A.; Sørensen, M.; Geels, C.; Ketzel, M.; Khan, J.; Tjønneland, A.; Overvad, K.; Brandt, J.; Raaschou-Nielsen, O.	Long-term residential exposure to PM(2.5), PM(10), black carbon, NO(2), and ozone and mortality in a Danish cohort	Environ Int	10.1016/j.envint.2018.12.010	OriginalSearch2023	y	y	y	Both
B349	journalArticle	2020	Hwang, J.; Bae, H.; Choi, S.; Yi, H.; Ko, B.; Kim, N.	Impact of air pollution on breast cancer incidence and mortality: a nationwide analysis in South Korea	Sci Rep	10.1038/s41598-020-62200-x	OriginalSearch2023	y	n
B350	journalArticle	2020	Hwang, J. S.; Hu, T. H.	Later-Life Exposure to Moderate PM(2.5) Air Pollution and Life Loss of Older Adults in Taiwan	Int J Environ Res Public Health	10.3390/ijerph17061873	OriginalSearch2023	y	y	y	Particles
B351	journalArticle	2018	Hwang, R.; Mirshafiee, V.; Zhu, Y.; Xia, T.	Current approaches for safer design of engineered nanomaterials	Ecotoxicol Environ Saf	10.1016/j.ecoenv.2018.09.077	OriginalSearch2023	n	n
B352	journalArticle	2021	Hwang, S. Y.; Jeong, S.; Choi, S.; Kim, D. H.; Kim, S. R.; Lee, G.; Son, J. S.; Park, S. M.	Association of Air Pollutants with Incident Chronic Kidney Disease in a Nationally Representative Cohort of Korean Adults	Int J Environ Res Public Health	10.3390/ijerph18073775	OriginalSearch2023	n	n
B353	journalArticle	2023	Hyman, S.; Zhang, J.; Andersen, Z. J.; Cruickshank, S.; Møller, P.; Daras, K.; Williams, R.; Topping, D.; Lim, Y. H.	Long-term exposure to air pollution and COVID-19 severity: A cohort study in Greater Manchester, United Kingdom	Environ Pollut	10.1016/j.envpol.2023.121594	OriginalSearch2023	n	n
B354	journalArticle	2019	Hystad, P.; Duong, M.; Brauer, M.; Larkin, A.; Arku, R.; Kurmi, O. P.; Fan, W. Q.; Avezum, A.; Azam, I.; Chifamba, J.; Dans, A.; du Plessis, J. L.; Gupta, R.; Kumar, R.; Lanas, F.; Liu, Z.; Lu, Y.; Lopez-Jaramillo, P.; Mony, P.; Mohan, V.; Mohan, D.; Nair, S.; Puoane, T.; Rahman, O.; Lap, A. T.; Wang, Y.; Wei, L.; Yeates, K.; Rangarajan, S.; Teo, K.; Yusuf, S.	Health Effects of Household Solid Fuel Use: Findings from 11 Countries within the Prospective Urban and Rural Epidemiology Study	Environ Health Perspect	10.1289/ehp3915	OriginalSearch2023	n	n
B355	journalArticle	2020	Hystad, P.; Larkin, A.; Rangarajan, S.; AlHabib, K. F.; Avezum, Á; Calik, K. B. T.; Chifamba, J.; Dans, A.; Diaz, R.; du Plessis, J. L.; Gupta, R.; Iqbal, R.; Khatib, R.; Kelishadi, R.; Lanas, F.; Liu, Z.; Lopez-Jaramillo, P.; Nair, S.; Poirier, P.; Rahman, O.; Rosengren, A.; Swidan, H.; Tse, L. A.; Wei, L.; Wielgosz, A.; Yeates, K.; Yusoff, K.; Zatoński, T.; Burnett, R.; Yusuf, S.; Brauer, M.	Associations of outdoor fine particulate air pollution and cardiovascular disease in 157 436 individuals from 21 high-income, middle-income, and low-income countries (PURE): a prospective cohort study	Lancet Planet Health	10.1016/s2542-5196(20)30103-0	OriginalSearch2023	y	y	y	Particles
B356	journalArticle	2019	Idris, S.; Baqays, A.; Isaac, A.; Chau, J. K. M.; Calhoun, K. H.; Seikaly, H.	The effect of second hand smoke in patients with squamous cell carcinoma of the head and neck	J Otolaryngol Head Neck Surg	10.1186/s40463-019-0357-4	OriginalSearch2023	n	n
B357	journalArticle	2022	Igbo, B. T.; Linge, A.; Frosch, S.; Suckert, T.; Stolz-Kieslich, L.; Löck, S.; Kumaravadivel, M. S.; Welsch, T.; Weitz, J.; Sommer, U.; Aust, D.; Troost, E. G. C.	Immunohistochemical analyses of paraffin-embedded sections after primary surgery or trimodality treatment in esophageal carcinoma	Clin Transl Radiat Oncol	10.1016/j.ctro.2022.08.001	OriginalSearch2023	n	n
B358	journalArticle	2020	Im, C.; Kim, D. H.; Oh, T. K.	Preadmission Exposure to Air Pollution and 90-Day Mortality in Critically ill Patients: A Retrospective Study	J Occup Environ Med	10.1097/jom.0000000000001743	OriginalSearch2023	n	n
B359	journalArticle	2021	Islam, M. S.; Larpruenrudee, P.; Paul, A. R.; Paul, G.; Gemci, T.; Gu, Y.; Saha, S. C.	SARS CoV-2 aerosol: How far it can travel to the lower airways?	Phys Fluids (1994)	10.1063/5.0053351	OriginalSearch2023	n	n
B360	journalArticle	2020	Islam, N.; Saikia, B. K.	Atmospheric particulate matter and potentially hazardous compounds around residential/road side soil in an urban area	Chemosphere	10.1016/j.chemosphere.2020.127453	OriginalSearch2023	n	n
B361	journalArticle	2021	Iungman, T.; Khomenko, S.; Nieuwenhuijsen, M.; Barboza, E. P.; Ambròs, A.; Padilla, C.; Mueller, N.	The impact of urban and transport planning on health: Assessment of the attributable mortality burden in Madrid and Barcelona and its distribution by socioeconomic status	Environ Res	10.1016/j.envres.2021.110988	OriginalSearch2023	n	n
B362	journalArticle	2021	Jackson, D. B.; Testa, A.	The Intersection Between Adverse Childhood Experiences and Environmental Tobacco Smoke in U.S. Households With Children	Nicotine Tob Res	10.1093/ntr/ntaa220	OriginalSearch2023	n	n
B363	journalArticle	2021	Jacob, A.; Wu, J.; Kolesar, J.; Durbin, E.; Mathew, A.; Arnold, S.; Chauhan, A.	Real world clinicopathologic observations of patients with metastatic solid tumors receiving immune checkpoint inhibitor therapy: Analysis from Kentucky Cancer Registry	Cancer Med	10.1002/cam4.3802	OriginalSearch2023	n	n
B364	journalArticle	2022	Jacobs, J. L.; Bain, W.; Naqvi, A.; Staines, B.; Castanha, P. M. S.; Yang, H.; Boltz, V. F.; Barratt-Boyes, S.; Marques, E. T. A.; Mitchell, S. L.; Methé, B.; Olonisakin, T. F.; Haidar, G.; Burke, T. W.; Petzold, E.; Denny, T.; Woods, C. W.; McVerry, B. J.; Lee, J. S.; Watkins, S. C.; St Croix, C. M.; Morris, A.; Kearney, M. F.; Ladinsky, M. S.; Bjorkman, P. J.; Kitsios, G. D.; Mellors, J. W.	Severe Acute Respiratory Syndrome Coronavirus 2 Viremia Is Associated With Coronavirus Disease 2019 Severity and Predicts Clinical Outcomes	Clin Infect Dis	10.1093/cid/ciab686	OriginalSearch2023	n	n
B365	journalArticle	2020	Jaffe, D. A.; O'Neill, S. M.; Larkin, N. K.; Holder, A. L.; Peterson, D. L.; Halofsky, J. E.; Rappold, A. G.	Wildfire and prescribed burning impacts on air quality in the United States	J Air Waste Manag Assoc	10.1080/10962247.2020.1749731	OriginalSearch2023	n	n
B366	journalArticle	2019	Jaganathan, S.; Jaacks, L. M.; Magsumbol, M.; Walia, G. K.; Sieber, N. L.; Shivasankar, R.; Dhillon, P. K.; Hameed, S. S.; Schwartz, J.; Prabhakaran, D.	Association of Long-Term Exposure to Fine Particulate Matter and Cardio-Metabolic Diseases in Low- and Middle-Income Countries: A Systematic Review	Int J Environ Res Public Health	10.3390/ijerph16142541	OriginalSearch2023	y	n
B367	journalArticle	2021	Jalali, S.; Karbakhsh, M.; Momeni, M.; Taheri, M.; Amini, S.; Mansourian, M.; Sarrafzadegan, N.	Long-term exposure to PM(2.5) and cardiovascular disease incidence and mortality in an Eastern Mediterranean country: findings based on a 15-year cohort study	Environ Health	10.1186/s12940-021-00797-w	OriginalSearch2023	y	y	y	Particles
B368	journalArticle	2021	Jankowska-Kieltyka, M.; Roman, A.; Nalepa, I.	The Air We Breathe: Air Pollution as a Prevalent Proinflammatory Stimulus Contributing to Neurodegeneration	Front Cell Neurosci	10.3389/fncel.2021.647643	OriginalSearch2023	n	n
B369	journalArticle	2019	Janz, T. A.; Nagasubramanian, R.; Wei, J. L.	A Survival Analysis of Pediatric Tonsillar Malignancies and Review of a Rare Case	Int J Pediatr Otorhinolaryngol	10.1016/j.ijporl.2018.12.033	OriginalSearch2023	n	n
B370	journalArticle	2019	Janz, T. A.; Neskey, D. M.; Nguyen, S. A.; Lentsch, E. J.	Is the incidence of anaplastic thyroid cancer increasing: A population based epidemiology study	World J Otorhinolaryngol Head Neck Surg	10.1016/j.wjorl.2018.05.006	OriginalSearch2023	n	n
B371	journalArticle	2021	Javed, A.; Aamir, F.; Gohar, U. F.; Mukhtar, H.; Zia-Ui-Haq, M.; Alotaibi, M. O.; Bin-Jumah, M. N.; Marc Vlaic, R. A.; Pop, O. L.	The Potential Impact of Smog Spell on Humans' Health Amid COVID-19 Rages	Int J Environ Res Public Health	10.3390/ijerph182111408	OriginalSearch2023	n	n
B372	journalArticle	2022	Jbaily, A.; Zhou, X.; Liu, J.; Lee, T. H.; Kamareddine, L.; Verguet, S.; Dominici, F.	Air pollution exposure disparities across US population and income groups	Nature	10.1038/s41586-021-04190-y	OriginalSearch2023	n	n
B373	journalArticle	2020	Jeevananthan, C.; Muhamad, N. A.; Jaafar, M. H.; Hod, R.; Ab Ghani, R. M.; Md Isa, Z.	Effects of temperature, humidity, air quality and anthropic activities on the transmission of SARS-CoV-2: a systematic review protocol	BMJ Open	10.1136/bmjopen-2020-039623	OriginalSearch2023	n	n
B374	journalArticle	2023	Jegasothy, E.; Hanigan, I. C.; Van Buskirk, J.; Morgan, G. G.; Jalaludin, B.; Johnston, F. H.; Guo, Y.; Broome, R. A.	Acute health effects of bushfire smoke on mortality in Sydney, Australia	Environ Int	10.1016/j.envint.2022.107684	OriginalSearch2023	n	n
B375	journalArticle	2023	Jerrett, M.; Nau, C. L.; Young, D. R.; Butler, R. K.; Batteate, C. M.; Su, J.; Burnett, R. T.; Kleeman, M. J.	Air pollution and meteorology as risk factors for COVID-19 death in a cohort from Southern California	Environ Int	10.1016/j.envint.2022.107675	OriginalSearch2023	n	n
B376	journalArticle	2022	Jha, A.; Nauze, A.	US Embassy air-quality tweets led to global health benefits	Proc Natl Acad Sci U S A	10.1073/pnas.2201092119	OriginalSearch2023	n	n
B377	journalArticle	2019	Jhun, I.; Kim, J.; Cho, B.; Gold, D. R.; Schwartz, J.; Coull, B. A.; Zanobetti, A.; Rice, M. B.; Mittleman, M. A.; Garshick, E.; Vokonas, P.; Bind, M. A.; Wilker, E. H.; Dominici, F.; Suh, H.; Koutrakis, P.	Synthesis of Harvard Environmental Protection Agency (EPA) Center studies on traffic-related particulate pollution and cardiovascular outcomes in the Greater Boston Area	J Air Waste Manag Assoc	10.1080/10962247.2019.1596994	OriginalSearch2023	y	n
B378	journalArticle	2022	Ji, J. S.; Liu, L.; Yan, L. L.; Zeng, Y.	Comparing Effects of FOXO3 and Residing in Urban Areas on Longevity: A Gene-Environment Interaction Study	J Gerontol A Biol Sci Med Sci	10.1093/gerona/glab362	OriginalSearch2023	y	n
B379	journalArticle	2022	Ji, J. S.; Liu, L.; Zhang, J. J.; Kan, H.; Zhao, B.; Burkart, K. G.; Zeng, Y.	NO(2) and PM(2.5) air pollution co-exposure and temperature effect modification on pre-mature mortality in advanced age: a longitudinal cohort study in China	Environ Health	10.1186/s12940-022-00901-8	OriginalSearch2023	y	y	y	Both
B380	journalArticle	2020	Ji, J. S.; Zhu, A.; Lv, Y.; Shi, X.	Interaction between residential greenness and air pollution mortality: analysis of the Chinese Longitudinal Healthy Longevity Survey	Lancet Planet Health	10.1016/s2542-5196(20)30027-9	OriginalSearch2023	y	y	y	Particles
B381	journalArticle	2023	Jiang, W.; Shi, J.; Yang, H.; Tian, X.; Yang, H.; Chen, Q.; Zhang, L.; Peng, Q.; Wang, G.; Lu, X.	Long-Term Outcomes and Prognosis Factors in Patients With Idiopathic Inflammatory Myopathies Based on Myositis-Specific Autoantibodies: A Single Cohort Study	Arthritis Care Res (Hoboken)	10.1002/acr.24993	OriginalSearch2023	n	n
B382	journalArticle	2023	Jiao, A.; Sun, Y.; Sacks, D. A.; Avila, C.; Chiu, V.; Molitor, J.; Chen, J. C.; Sanders, K. T.; Abatzoglou, J. T.; Slezak, J.; Benmarhnia, T.; Getahun, D.; Wu, J.	The role of extreme heat exposure on premature rupture of membranes in Southern California: A study from a large pregnancy cohort	Environ Int	10.1016/j.envint.2023.107824	OriginalSearch2023	n	n
B383	journalArticle	2020	Jilani, M. H.; Simon-Friedt, B.; Yahya, T.; Khan, A. Y.; Hassan, S. Z.; Kash, B.; Blankstein, R.; Blaha, M. J.; Virani, S. S.; Rajagopalan, S.; Cainzos-Achirica, M.; Nasir, K.	Associations between particulate matter air pollution, presence and progression of subclinical coronary and carotid atherosclerosis: A systematic review	Atherosclerosis	10.1016/j.atherosclerosis.2020.06.018	OriginalSearch2023	n	n
B384	journalArticle	2022	Jin, Q.; Lau, E. S. H.; Luk, A. O.; Tam, C. H. T.; Ozaki, R.; Lim, C. K. P.; Wu, H.; Chow, E. Y. K.; Kong, A. P. S.; Lee, H. M.; Fan, B.; Ng, A. C. W.; Jiang, G.; Lee, K. F.; Siu, S. C.; Hui, G.; Tsang, C. C.; Lau, K. P.; Leung, J. Y.; Tsang, M. W.; Cheung, E. Y. N.; Kam, G.; Lau, I. T.; Li, J. K.; Yeung, V. T.; Lau, E.; Lo, S.; Fung, S.; Cheng, Y. L.; Chow, C. C.; Yu, W.; Tsui, S. K. W.; Huang, …	High-density lipoprotein subclasses and cardiovascular disease and mortality in type 2 diabetes: analysis from the Hong Kong Diabetes Biobank	Cardiovasc Diabetol	10.1186/s12933-022-01726-y	OriginalSearch2023	n	n
B385	journalArticle	2023	Josey, K. P.; Delaney, S. W.; Wu, X.; Nethery, R. C.; DeSouza, P.; Braun, D.; Dominici, F.	Air Pollution and Mortality at the Intersection of Race and Social Class	N Engl J Med	10.1056/NEJMsa2300523	OriginalSearch2023	y	y	y	Particles
B386	journalArticle	2022	Joshi, P.; Dey, S.; Ghosh, S.; Jain, S.; Sharma, S. K.	Association between Acute Exposure to PM(2.5) Chemical Species and Mortality in Megacity Delhi, India	Environ Sci Technol	10.1021/acs.est.1c06864	OriginalSearch2023	n	n
B387	journalArticle	2023	Ju, L.; Hua, L.; Xu, H.; Li, C.; Sun, S.; Zhang, Q.; Cao, J.; Ding, R.	Maternal atmospheric particulate matter exposure and risk of adverse pregnancy outcomes: A meta-analysis of cohort studies	Environ Pollut	10.1016/j.envpol.2022.120704	OriginalSearch2023	y	n
B388	journalArticle	2020	Ju, Q.; Zhao, Y. J.; Ma, S.; Li, X. M.; Zhang, H.; Zhang, S. Q.; Yang, Y. M.; Yan, S. X.	Genome-wide analysis of prognostic-related lncRNAs, miRNAs and mRNAs forming a competing endogenous RNA network in lung squamous cell carcinoma	J Cancer Res Clin Oncol	10.1007/s00432-020-03224-8	OriginalSearch2023	n	n
B389	journalArticle	2022	Juneja Gandhi, T.; Garg, P. R.; Kurian, K.; Bjurgert, J.; Sahariah, S. A.; Mehra, S.; Vishwakarma, G.	Outdoor Physical Activity in an Air Polluted Environment and Its Effect on the Cardiovascular System-A Systematic Review	Int J Environ Res Public Health	10.3390/ijerph191710547	OriginalSearch2023	n	n
B390	journalArticle	2020	Jung, E. M.; Kim, K. N.; Park, H.; Shin, H. H.; Kim, H. S.; Cho, S. J.; Kim, S. T.; Ha, E. H.	Association between prenatal exposure to PM(2.5) and the increased risk of specified infant mortality in South Korea	Environ Int	10.1016/j.envint.2020.105997	OriginalSearch2023	y	y	n	Particles	Other
B391	journalArticle	2020	Jung, J.; Park, J. Y.; Kim, Y. C.; Lee, H.; Kim, E.; Kim, Y. L.; Kim, Y. S.; Lee, J. P.; Kim, H.; Clinical Research Center For End-Stage Renal Disease Crc For Esrd, Investigators	Long-Term Effects of Air Pollutants on Mortality Risk in Patients with End-Stage Renal Disease	Int J Environ Res Public Health	10.3390/ijerph17020546	OriginalSearch2023	y	n
B392	journalArticle	2021	Jung, J.; Park, J. Y.; Kim, Y. C.; Lee, H.; Kim, E.; Kim, Y. S.; Lee, J. P.; Kim, H.	Effects of air pollution on mortality of patients with chronic kidney disease: A large observational cohort study	Sci Total Environ	10.1016/j.scitotenv.2021.147471	OriginalSearch2023	n	n
B393	journalArticle	2022	Kammoun, A. K.; Hegazy, M. A.; Khedr, A.; Awan, Z. A.; Khayat, M. T.; Al-Sawahli, M. M.	Etodolac Fortified Sodium Deoxycholate Stabilized Zein Nanoplatforms for Augmented Repositioning Profile in Human Hepatocellular Carcinoma: Assessment of Bioaccessibility, Anti-Proliferation, Pro-Apoptosis and Oxidant Potentials in HepG2 Cells	Pharmaceuticals (Basel)	10.3390/ph15080916	OriginalSearch2023	n	n
B394	journalArticle	2023	Kangas, T.; Gadeyne, S.; Lefebvre, W.; Vanpoucke, C.; Rodriguez-Loureiro, L.	Are air quality perception and PM(2.5) exposure differently associated with cardiovascular and respiratory disease mortality in Brussels? Findings from a census-based study	Environ Res	10.1016/j.envres.2022.115180	OriginalSearch2023	y	y	y	Particles
B395	journalArticle	2019	Karjalainen, J. P.; Mononen, N.; Hutri-Kähönen, N.; Lehtimäki, M.; Hilvo, M.; Kauhanen, D.; Juonala, M.; Viikari, J.; Kähönen, M.; Raitakari, O.; Laaksonen, R.; Lehtimäki, T.	New evidence from plasma ceramides links apoE polymorphism to greater risk of coronary artery disease in Finnish adults	J Lipid Res	10.1194/jlr.M092809	OriginalSearch2023	n	n
B396	journalArticle	2019	Karjalainen, J. P.; Mononen, N.; Hutri-Kähönen, N.; Lehtimäki, M.; Juonala, M.; Ala-Korpela, M.; Kähönen, M.; Raitakari, O.; Lehtimäki, T.	The effect of apolipoprotein E polymorphism on serum metabolome - a population-based 10-year follow-up study	Sci Rep	10.1038/s41598-018-36450-9	OriginalSearch2023	n	n
B397	journalArticle	2021	Katoto, Pdmc; Brand, A. S.; Bakan, B.; Obadia, P. M.; Kuhangana, C.; Kayembe-Kitenge, T.; Kitenge, J. P.; Nkulu, C. B. L.; Vanoirbeek, J.; Nawrot, T. S.; Hoet, P.; Nemery, B.	Acute and chronic exposure to air pollution in relation with incidence, prevalence, severity and mortality of COVID-19: a rapid systematic review	Environ Health	10.1186/s12940-021-00714-1	OriginalSearch2023	n	n
B398	journalArticle	2022	Kayamba, V.; Kelly, P.	Environmental factors associated with gastric carcinogenesis	Curr Opin Gastroenterol	10.1097/mog.0000000000000812	OriginalSearch2023	n	n
B399	journalArticle	2020	Kazemiparkouhi, F.; Eum, K. D.; Wang, B.; Manjourides, J.; Suh, H. H.	Long-term ozone exposures and cause-specific mortality in a US Medicare cohort	J Expo Sci Environ Epidemiol	10.1038/s41370-019-0135-4	OriginalSearch2023	y	y	y	Gases
B400	journalArticle	2022	Kazemiparkouhi, F.; Honda, T.; Eum, K. D.; Wang, B.; Manjourides, J.; Suh, H. H.	The impact of Long-Term PM(2.5) constituents and their sources on specific causes of death in a US Medicare cohort	Environ Int	10.1016/j.envint.2021.106988	OriginalSearch2023	y	y	y	Particles
B401	journalArticle	2021	Khadka, A.; Canning, D.	Understanding the Pathways from Prenatal and Post-Birth PM(2.5) Exposure to Infant Death: An Observational Analysis Using US Vital Records (2011-2013)	Int J Environ Res Public Health	10.3390/ijerph19010258	OriginalSearch2023	y	y	n	Particles	Other
B402	journalArticle	2022	Khan, F.; Jaoui, M.; Rudziński, K.; Kwapiszewska, K.; Martinez-Romero, A.; Gil-Casanova, D.; Lewandowski, M.; Kleindienst, T. E.; Offenberg, J. H.; Krug, J. D.; Surratt, J. D.; Szmigielski, R.	Cytotoxicity and oxidative stress induced by atmospheric mono-nitrophenols in human lung cells	Environ Pollut	10.1016/j.envpol.2022.119010	OriginalSearch2023	n	n
B403	journalArticle	2019	Khan, S. M.; Krewski, D.; Gomes, J.; Deonandan, R.	Radon, an invisible killer in Canadian homes: perceptions of Ottawa-Gatineau residents	Can J Public Health	10.17269/s41997-018-0151-5	OriginalSearch2023	n	n
B404	journalArticle	2020	Khoramdad, M.; Vahedian-Azimi, A.; Karimi, L.; Rahimi-Bashar, F.; Amini, H.; Sahebkar, A.	Association between passive smoking and cardiovascular disease: A systematic review and meta-analysis	IUBMB Life	10.1002/iub.2207	OriginalSearch2023	n	n
B405	journalArticle	2020	Kihal-Talantikite, W.; Marchetta, G. P.; Deguen, S.	Infant Mortality Related to NO(2) and PM Exposure: Systematic Review and Meta-Analysis	Int J Environ Res Public Health	10.3390/ijerph17082623	OriginalSearch2023	y	n
B406	journalArticle	2019	Kikuchi, N.; Satoh, K.; Satoh, T.; Yaoita, N.; Siddique, M. A. H.; Omura, J.; Kurosawa, R.; Nogi, M.; Sunamura, S.; Miyata, S.; Misu, H.; Saito, Y.; Shimokawa, H.	Diagnostic and Prognostic Significance of Serum Levels of SeP (Selenoprotein P) in Patients With Pulmonary Hypertension	Arterioscler Thromb Vasc Biol	10.1161/atvbaha.119.313267	OriginalSearch2023	n	n
B407	journalArticle	2021	Kim, H.; Byun, G.; Choi, Y.; Kim, S.; Kim, S. Y.; Lee, J. T.	Effects of long-term exposure to air pollution on all-cause mortality and cause-specific mortality in seven major cities of South Korea: Korean national health and nutritional examination surveys with mortality follow-up	Environ Res	10.1016/j.envres.2020.110290	OriginalSearch2023	y	y	y	Both
B408	journalArticle	2018	Kim, H. B.; Shim, J. Y.; Park, B.; Lee, Y. J.	Long-Term Exposure to Air Pollutants and Cancer Mortality: A Meta-Analysis of Cohort Studies	Int J Environ Res Public Health	10.3390/ijerph15112608	OriginalSearch2023	y	n
B409	journalArticle	2018	Kim, I. C.; Hong, G. R.; Pedrizzetti, G.; Shim, C. Y.; Kang, S. M.; Chung, N.	Usefulness of Left Ventricular Vortex Flow Analysis for Predicting Clinical Outcomes in Patients with Chronic Heart Failure: A Quantitative Vorticity Imaging Study Using Contrast Echocardiography	Ultrasound Med Biol	10.1016/j.ultrasmedbio.2018.05.015	OriginalSearch2023	n	n
B410	journalArticle	2020	Kim, I. S.; Yang, P. S.; Lee, J.; Yu, H. T.; Kim, T. H.; Uhm, J. S.; Kim, J. Y.; Pak, H. N.; Lee, M. H.; Joung, B.	Long-term fine particulate matter exposure and cardiovascular mortality in the general population: a nationwide cohort study	J Cardiol	10.1016/j.jjcc.2019.11.004	OriginalSearch2023	y	y	y	Particles
B411	journalArticle	2018	Kim, J. H.; Oh, I. H.; Park, J. H.; Cheong, H. K.	Premature Deaths Attributable to Long-term Exposure to Ambient Fine Particulate Matter in the Republic of Korea	J Korean Med Sci	10.3346/jkms.2018.33.e251	OriginalSearch2023	y	n
B412	journalArticle	2020	Kim, R. E.; Shin, C. Y.; Han, S. H.; Kwon, K. J.	Astaxanthin Suppresses PM2.5-Induced Neuroinflammation by Regulating Akt Phosphorylation in BV-2 Microglial Cells	Int J Mol Sci	10.3390/ijms21197227	OriginalSearch2023	n	n
B413	journalArticle	2020	Kim, S. Y.; Kim, E.; Kim, W. J.	Health Effects of Ozone on Respiratory Diseases	Tuberc Respir Dis (Seoul)	10.4046/trd.2020.0154	OriginalSearch2023	y	n
B414	journalArticle	2022	Kim, S. Y.; Kim, J. H.; Kim, Y. H.; Wee, J. H.; Min, C.; Han, S. M.; Kim, S.; Choi, H. G.	Short- and long-term exposure to air pollution increases the risk of stroke	Int J Stroke	10.1177/17474930211042118	OriginalSearch2023	y	n
B415	journalArticle	2021	Kim, Y. C.; Kim, E.; Jung, J.; Park, J. Y.; Lee, H.; Kim, D. K.; Kim, Y. S.; Lim, C. S.; Lee, J. P.; Kim, H.	Clinical outcomes associated with long-term exposure to airborne particulate pollution in kidney transplant recipients	Environ Health	10.1186/s12940-021-00741-y	OriginalSearch2023	n	n
B416	journalArticle	2021	Kinney, P. L.	Long-Term Effects of Fine Particles on Mortality: Insights from 1984	Risk Anal	10.1111/risa.13700	OriginalSearch2023	y	n
B417	journalArticle	2022	Klobučar, I.; Degoricija, V.; Potočnjak, I.; Trbušić, M.; Pregartner, G.; Berghold, A.; Fritz-Petrin, E.; Habisch, H.; Madl, T.; Frank, S.	HDL-apoA-II Is Strongly Associated with 1-Year Mortality in Acute Heart Failure Patients	Biomedicines	10.3390/biomedicines10071668	OriginalSearch2023	n	n
B418	journalArticle	2020	Klompmaker, J. O.; Hoek, G.; Bloemsma, L. D.; Marra, M.; Wijga, A. H.; van den Brink, C.; Brunekreef, B.; Lebret, E.; Gehring, U.; Janssen, N. A. H.	Surrounding green, air pollution, traffic noise exposure and non-accidental and cause-specific mortality	Environ Int	10.1016/j.envint.2019.105341	OriginalSearch2023	y	y	y	Both
B419	journalArticle	2021	Klompmaker, J. O.; Janssen, N.; Andersen, Z. J.; Atkinson, R.; Bauwelinck, M.; Chen, J.; de Hoogh, K.; Houthuijs, D.; Katsouyanni, K.; Marra, M.; Oftedal, B.; Rodopoulou, S.; Samoli, E.; Stafoggia, M.; Strak, M.; Swart, W.; Wesseling, J.; Vienneau, D.; Brunekreef, B.; Hoek, G.	Comparison of associations between mortality and air pollution exposure estimated with a hybrid, a land-use regression and a dispersion model	Environ Int	10.1016/j.envint.2020.106306	OriginalSearch2023	y	y	y	Both
B420	journalArticle	2021	Klompmaker, J. O.; Janssen, N. A. H.; Bloemsma, L. D.; Marra, M.; Lebret, E.; Gehring, U.; Hoek, G.	Effects of exposure to surrounding green, air pollution and traffic noise with non-accidental and cause-specific mortality in the Dutch national cohort	Environ Health	10.1186/s12940-021-00769-0	OriginalSearch2023	y	y	y	Both
B421	journalArticle	2019	Konduracka, E.	A link between environmental pollution and civilization disorders: a mini review	Rev Environ Health	10.1515/reveh-2018-0083	OriginalSearch2023	n	n
B422	journalArticle	2020	Kotecha, S. J.; Watkins, W. J.; Lowe, J.; Grigg, J.; Kotecha, S.	Differential association of air pollution exposure with neonatal and postneonatal mortality in England and Wales: A cohort study	PLoS Med	10.1371/journal.pmed.1003400	OriginalSearch2023	y	y	n	Both	Other
B423	journalArticle	2022	Kraus, V. B.; Ma, S.; Tourani, R.; Fillenbaum, G. G.; Burchett, B. M.; Parker, D. C.; Kraus, W. E.; Connelly, M. A.; Otvos, J. D.; Cohen, H. J.; Orenduff, M. C.; Pieper, C. F.; Zhang, X.; Aliferis, C. F.	Causal analysis identifies small HDL particles and physical activity as key determinants of longevity of older adults	EBioMedicine	10.1016/j.ebiom.2022.104292	OriginalSearch2023	n	n
B424	journalArticle	2021	Kriit, H. K.; Forsberg, B.; Åström, D. O.; Oudin, A.	Annual dementia incidence and monetary burden attributable to fine particulate matter (PM(2.5)) exposure in Sweden	Environ Health	10.1186/s12940-021-00750-x	OriginalSearch2023	n	n
B425	journalArticle	2023	Krittanawong, C.; Qadeer, Y. K.; Hayes, R. B.; Wang, Z.; Virani, S.; Thurston, G. D.; Lavie, C. J.	PM2.5 and Cardiovascular Health Risks	Curr Probl Cardiol	10.1016/j.cpcardiol.2023.101670	OriginalSearch2023	y	n
B426	journalArticle	2023	Krothapalli, N.; Patel, S.; Fayad, M.; Elmashad, A.; Killory, B.; Bruno, C.; Sussman, E.; Alberts, M.; Ollenschleger, M.; Kureshi, I.; Mehta, T.	Outcomes of Particle versus Liquid Embolic Materials Used in Middle Meningeal Artery Embolization for the Treatment of Chronic Subdural Hematoma	World Neurosurg	10.1016/j.wneu.2023.01.077	OriginalSearch2023	n	n
B427	journalArticle	2023	Ku, P. W.; Steptoe, A.; Lai, Y. J.; Yen, Y. F.; Ahmadi, M.; Inan-Eroglu, E.; Wang, S. F.; Chen, L. J.; Stamatakis, E.	Are associations of leisure-time physical activity with mortality attenuated by high levels of chronic ambient fine particulate matter (PM(2.5)) in older adults? A prospective cohort study	Exp Gerontol	10.1016/j.exger.2023.112148	OriginalSearch2023	y	y	n	Particles	Other
B428	journalArticle	2023	Kulick, E. R.; Eliot, M. N.; Szpiro, A. A.; Coull, B. A.; Tinker, L. F.; Eaton, C. B.; Whitsel, E. A.; Stewart, J. D.; Kaufman, J. D.; Wellenius, G. A.	Long-term exposure to ambient particulate matter and stroke etiology: Results from the Women's Health Initiative	Environ Res	10.1016/j.envres.2023.115519	OriginalSearch2023	y	y	y	Both
B429	journalArticle	2021	Kumar, A.; Patel, V. S.; Harding, J. N.; You, D.; Cormier, S. A.	Exposure to combustion derived particulate matter exacerbates influenza infection in neonatal mice by inhibiting IL22 production	Part Fibre Toxicol	10.1186/s12989-021-00438-7	OriginalSearch2023	n	n
B430	journalArticle	2023	Kumar, P.; Singh, A. B.; Arora, T.; Singh, S.; Singh, R.	Critical review on emerging health effects associated with the indoor air quality and its sustainable management	Sci Total Environ	10.1016/j.scitotenv.2023.162163	OriginalSearch2023	n	n
B431	journalArticle	2021	Kutralam-Muniasamy, G.; Pérez-Guevara, F.; Martínez, I. E.; Chari, S. V.	Particulate matter concentrations and their association with COVID-19-related mortality in Mexico during June 2020 Saharan dust event	Environ Sci Pollut Res Int	10.1007/s11356-021-14168-y	OriginalSearch2023	n	n
B432	journalArticle	2021	Kvaavik, E.; Tverdal, A.; Batty, G. D.	Biomarker-assessed passive smoking in relation to cause-specific mortality: pooled data from 12 prospective cohort studies comprising 36 584 individuals	J Epidemiol Community Health	10.1136/jech-2020-215398	OriginalSearch2023	n	n
B433	journalArticle	2021	Kwon, S.; Kim, D. K.; Oh, K. H.; Joo, K. W.; Lim, C. S.; Kim, Y. S.; Han, S. S.	Apolipoprotein B is a risk factor for end-stage renal disease	Clin Kidney J	10.1093/ckj/sfz186	OriginalSearch2023	n	n
B434	journalArticle	2021	Lagan, J.; Schelbert, E. B.; Naish, J. H.; Vestbo, J.; Fortune, C.; Bradley, J.; Belcher, J.; Hearne, E.; Ogunyemi, F.; Timoney, R.; Prescott, D.; Bain, H. D. C.; Bangi, T.; Zaman, M.; Wong, C.; Ashworth, A.; Thorpe, H.; Egdell, R.; McIntosh, J.; Irwin, B. R.; Clark, D.; Devereux, G.; Quint, J. K.; Barraclough, R.; Schmitt, M.; Miller, C. A.	Mechanisms Underlying the Association of Chronic Obstructive Pulmonary Disease With Heart Failure	JACC Cardiovasc Imaging	10.1016/j.jcmg.2021.03.026	OriginalSearch2023	n	n
B435	journalArticle	2020	Lal, P.; Kumar, A.; Kumar, S.; Kumari, S.; Saikia, P.; Dayanandan, A.; Adhikari, D.; Khan, M. L.	The dark cloud with a silver lining: Assessing the impact of the SARS COVID-19 pandemic on the global environment	Sci Total Environ	10.1016/j.scitotenv.2020.139297	OriginalSearch2023	n	n
B436	journalArticle	2021	Lambrechtsen, J.; Mayntz, S. K.; Engdam, K. B.; Egstrup, K.; Nielsen, J.; Steffensen, F. H.; Frohn, L. M.; Brandt, J.; Ketzel, M.; Pyndt Diederichsen, A. C.; Lindholt, J. S.	Relation between Accumulated Air Pollution Exposure and Sub-Clinical Cardiovascular Disease in 33,723 Danish 60-74-Year-Old Males from the Background Population (AIR-CARD): A Method Article	Cardiology	10.1159/000511128	OriginalSearch2023	n	n
B437	journalArticle	2023	Landrigan, P. J.; Raps, H.; Cropper, M.; Bald, C.; Brunner, M.; Canonizado, E. M.; Charles, D.; Chiles, T. C.; Donohue, M. J.; Enck, J.; Fenichel, P.; Fleming, L. E.; Ferrier-Pages, C.; Fordham, R.; Gozt, A.; Griffin, C.; Hahn, M. E.; Haryanto, B.; Hixson, R.; Ianelli, H.; James, B. D.; Kumar, P.; Laborde, A.; Law, K. L.; Martin, K.; Mu, J.; Mulders, Y.; Mustapha, A.; Niu, J.; Pahl, S.; Park, Y.;…	The Minderoo-Monaco Commission on Plastics and Human Health	Ann Glob Health	10.5334/aogh.4056	OriginalSearch2023	n	n
B438	journalArticle	2023	Lankaputhra, M.; Johnston, F. H.; Otahal, P.; Jalil, E.; Dennekamp, M.; Negishi, K.	Cardiac Autonomic Impacts of Bushfire Smoke-A Prospective Panel Study	Heart Lung Circ	10.1016/j.hlc.2022.08.011	OriginalSearch2023	n	n
B439	journalArticle	2023	Larsen, K.; Rydz, E.; Peters, C. E.	Inequalities in Environmental Cancer Risk and Carcinogen Exposures: A Scoping Review	Int J Environ Res Public Health	10.3390/ijerph20095718	OriginalSearch2023	n	n
B440	journalArticle	2023	Larsen, S. G.; Graf, W.; Mariathasan, A. B.; Sørensen, O.; Spasojevic, M.; Goscinski, M. A.; Selboe, S.; Lundstrøm, N.; Holtermann, A.; Revheim, M. E.; Bruland Ø, S.	First experience with (224)Radium-labeled microparticles (Radspherin®) after CRS-HIPEC for peritoneal metastasis in colorectal cancer (a phase 1 study)	Front Med (Lausanne)	10.3389/fmed.2023.1070362	OriginalSearch2023	n	n
B441	journalArticle	2022	Lassmann, M.; Eberlein, U.	Comparing absorbed doses and radiation risk of the α-emitting bone-seekers [(223)Ra]RaCl(2) and [(224)Ra]RaCl(2)	Front Med (Lausanne)	10.3389/fmed.2022.1057373	OriginalSearch2023	n	n
B442	journalArticle	2019	Lee, C. H.; Hsieh, S. Y.; Huang, W. H.; Wang, I. K.; Yen, T. H.	Association between Ambient Particulate Matter 2.5 Exposure and Mortality in Patients with Hepatocellular Carcinoma	Int J Environ Res Public Health	10.3390/ijerph16142490	OriginalSearch2023	n	n
B443	journalArticle	2023	Lee, J. Y.; Lee, S. M.; Lee, W. K.; Park, J. Y.; Kim, D. S.	NAA10 Hypomethylation is associated with particulate matter exposure and worse prognosis for patients with non-small cell lung cancer	Anim Cells Syst (Seoul)	10.1080/19768354.2023.2189934	OriginalSearch2023	n	n
B444	journalArticle	2022	Lee, W. J.; Kim, M. J.; Choi, H. W.; Lee, J. J.; Jung, S. K.	Effect of Methyl Gallate on 1-Nitropyrene-Induced Keratinocyte Toxicity in a Human and Canine Skin Model	J Microbiol Biotechnol	10.4014/jmb.2206.06004	OriginalSearch2023	n	n
B445	journalArticle	2021	Lee, Y. J.; Yeo, I. J.; Choi, D. Y.; Yun, J.; Son, D. J.; Han, S. B.; Hong, J. T.	Amyloidogenic, neuroinflammatory and memory dysfunction effects of HIV-1 gp120	Arch Pharm Res	10.1007/s12272-021-01340-8	OriginalSearch2023	n	n
B446	journalArticle	2020	Lee, Y. M.; Lee, J. H.; Kim, H. C.; Ha, E.	Effects of PM(10) on mortality in pure COPD and asthma-COPD overlap: difference in exposure duration, gender, and smoking status	Sci Rep	10.1038/s41598-020-59246-2	OriginalSearch2023	y	n
B447	journalArticle	2019	Lefler, J. S.; Higbee, J. D.; Burnett, R. T.; Ezzati, M.; Coleman, N. C.; Mann, D. D.; Marshall, J. D.; Bechle, M.; Wang, Y.; Robinson, A. L.; Arden Pope, C., 3rd	Air pollution and mortality in a large, representative U.S. cohort: multiple-pollutant analyses, and spatial and temporal decompositions	Environ Health	10.1186/s12940-019-0544-9	OriginalSearch2023	y	y	y	Both
B448	journalArticle	2022	Leinardi, R.; Longo Sanchez-Calero, C.; Huaux, F.	Think Beyond Particle Cytotoxicity: When Self-Cellular Components Released After Immunogenic Cell Death Explain Chronic Disease Development	Front Toxicol	10.3389/ftox.2022.887228	OriginalSearch2023	n	n
B449	journalArticle	2019	Leiser, C. L.; Smith, K. R.; VanDerslice, J. A.; Glotzbach, J. P.; Farrell, T. W.; Hanson, H. A.	Evaluation of the Sex-and-Age-Specific Effects of PM(2.5) on Hospital Readmission in the Presence of the Competing Risk of Mortality in the Medicare Population of Utah 1999-2009	J Clin Med	10.3390/jcm8122114	OriginalSearch2023	y	n
B450	journalArticle	2019	Lelieveld, J.; Klingmüller, K.; Pozzer, A.; Pöschl, U.; Fnais, M.; Daiber, A.; Münzel, T.	Cardiovascular disease burden from ambient air pollution in Europe reassessed using novel hazard ratio functions	Eur Heart J	10.1093/eurheartj/ehz135	OriginalSearch2023	n	n
B451	journalArticle	2020	Lelieveld, J.; Pozzer, A.; Pöschl, U.; Fnais, M.; Haines, A.; Münzel, T.	Loss of life expectancy from air pollution compared to other risk factors: a worldwide perspective	Cardiovasc Res	10.1093/cvr/cvaa025	OriginalSearch2023	n	n
B452	journalArticle	2022	Leng, S.; Picchi, M. A.; Meek, P. M.; Jiang, M.; Bayliss, S. H.; Zhai, T.; Bayliyev, R. I.; Tesfaigzi, Y.; Campen, M. J.; Kang, H.; Zhu, Y.; Lan, Q.; Sood, A.; Belinsky, S. A.	Wood smoke exposure affects lung aging, quality of life, and all-cause mortality in New Mexican smokers	Respir Res	10.1186/s12931-022-02162-y	OriginalSearch2023	y	n
B453	journalArticle	2019	Leogrande, S.; Alessandrini, E. R.; Stafoggia, M.; Morabito, A.; Nocioni, A.; Ancona, C.; Bisceglia, L.; Mataloni, F.; Giua, R.; Mincuzzi, A.; Minerba, S.; Spagnolo, S.; Pastore, T.; Tanzarella, A.; Assennato, G.; Forastiere, F.	Industrial air pollution and mortality in the Taranto area, Southern Italy: A difference-in-differences approach	Environ Int	10.1016/j.envint.2019.105030	OriginalSearch2023	y	y	n	Particles	Other pollutant
B454	journalArticle	2019	Lequy, E.; Siemiatycki, J.; Leblond, S.; Meyer, C.; Zhivin, S.; Vienneau, D.; de Hoogh, K.; Goldberg, M.; Zins, M.; Jacquemin, B.	Long-term exposure to atmospheric metals assessed by mosses and mortality in France	Environ Int	10.1016/j.envint.2019.05.004	OriginalSearch2023	n	n
B455	journalArticle	2022	Li, H.; Deng, W.; Small, R.; Schwartz, J.; Liu, J.; Shi, L.	Health effects of air pollutant mixtures on overall mortality among the elderly population using Bayesian kernel machine regression (BKMR)	Chemosphere	10.1016/j.chemosphere.2021.131566	OriginalSearch2023	y	y	n		other pollutant
B456	journalArticle	2022	Li, H.; Zhao, M.; Fei, G.; Wang, Z.; Wang, S.; Wei, P.; Li, W.	Epidemiological trends and incidence prediction of lung cancer in China based on the Global Burden of Disease study 2019	Front Med (Lausanne)	10.3389/fmed.2022.969487	OriginalSearch2023	n	n
B457	journalArticle	2018	Li, J.; Liu, H.; Lv, Z.; Zhao, R.; Deng, F.; Wang, C.; Qin, A.; Yang, X.	Estimation of PM(2.5) mortality burden in China with new exposure estimation and local concentration-response function	Environ Pollut	10.1016/j.envpol.2018.09.089	OriginalSearch2023	n	n
B458	journalArticle	2020	Li, J.; Lu, X.; Liu, F.; Liang, F.; Huang, K.; Yang, X.; Xiao, Q.; Chen, J.; Liu, X.; Cao, J.; Chen, S.; Shen, C.; Yu, L.; Lu, F.; Wu, X.; Zhao, L.; Wu, X.; Li, Y.; Hu, D.; Huang, J.; Zhu, M.; Liu, Y.; Shen, H.; Gu, D.	Chronic Effects of High Fine Particulate Matter Exposure on Lung Cancer in China	Am J Respir Crit Care Med	10.1164/rccm.202001-0002OC	OriginalSearch2023	y	y	n	Particles	Not outcome of interest
B459	journalArticle	2019	Li, J.; Ran, J.; Chen, L. C.; Costa, M.; Huang, Y.; Chen, X.; Tian, L.	Bituminous coal combustion and Xuan Wei Lung cancer: a review of the epidemiology, intervention, carcinogens, and carcinogenesis	Arch Toxicol	10.1007/s00204-019-02392-y	OriginalSearch2023	n	n
B460	journalArticle	2021	Li, J.; Shi, C.; Shi, J.; Song, J.; Wang, N.	Determination of risk factors for fever after transarterial chemoembolization with drug-eluting beads for hepatocellular carcinoma	Medicine (Baltimore)	10.1097/md.0000000000027636	OriginalSearch2023	n	n
B461	journalArticle	2022	Li, J.; Wang, H.; Cao, F.; Cheng, Y.	A bioinformatics analysis for diagnostic roles of the E2F family in esophageal cancer	J Gastrointest Oncol	10.21037/jgo-22-855	OriginalSearch2023	n	n
B462	journalArticle	2022	Li, J.; Wei, X.; Gu, L.; Qiu, L.; Xiang, M.; Zhang, H.; Xia, L.; Pan, W.; Yang, Z.; Zhou, X.; Zeng, D.; Jiang, J.	Elevated air quality index and fine particulate matter levels contribute to the poor prognosis and progression of nonsmall-cell lung cancer: A cohort study combined with external validation	Cancer Med	10.1002/cam4.4701	OriginalSearch2023	y	n
B463	journalArticle	2020	Li, J.; Xu, H. L.; Yao, B. D.; Li, W. X.; Fang, H.; Xu, D. L.; Zhang, Z. F.	Environmental tobacco smoke and cancer risk, a prospective cohort study in a Chinese population	Environ Res	10.1016/j.envres.2020.110015	OriginalSearch2023	n	n
B464	journalArticle	2018	Li, N. C.; Thadhani, R. I.; Reviriego-Mendoza, M.; Larkin, J. W.; Maddux, F. W.; Ofsthun, N. J.	Association of Smoking Status With Mortality and Hospitalization in Hemodialysis Patients	Am J Kidney Dis	10.1053/j.ajkd.2018.04.004	OriginalSearch2023	n	n
B465	journalArticle	2023	Li, P.; Wu, J.; Wang, R.; Liu, H.; Zhu, T.; Xue, T.	Source sectors underlying PM(2.5)-related deaths among children under 5 years of age in 17 low- and middle-income countries	Environ Int	10.1016/j.envint.2023.107756	OriginalSearch2023	y	y	y	Particles
B466	journalArticle	2022	Li, Q. J.; He, M. K.; Chen, H. W.; Fang, W. Q.; Zhou, Y. M.; Xu, L.; Wei, W.; Zhang, Y. J.; Guo, Y.; Guo, R. P.; Chen, M. S.; Shi, M.	Hepatic Arterial Infusion of Oxaliplatin, Fluorouracil, and Leucovorin Versus Transarterial Chemoembolization for Large Hepatocellular Carcinoma: A Randomized Phase III Trial	J Clin Oncol	10.1200/jco.21.00608	OriginalSearch2023	n	n
B467	journalArticle	2018	Li, T.; Zhang, Y.; Wang, J.; Xu, D.; Yin, Z.; Chen, H.; Lv, Y.; Luo, J.; Zeng, Y.; Liu, Y.; Kinney, P. L.; Shi, X.	All-cause mortality risk associated with long-term exposure to ambient PM(2·5) in China: a cohort study	Lancet Public Health	10.1016/s2468-2667(18)30144-0	OriginalSearch2023	y	y	y	Particles
B468	journalArticle	2019	Li, W.; Cai, Z. N.; Mehmood, S.; Liang, L. L.; Liu, Y.; Zhang, H. Y.; Chen, Y.; Lu, Y. M.	Anti-inflammatory effects of Morchella esculenta polysaccharide and its derivatives in fine particulate matter-treated NR8383 cells	Int J Biol Macromol	10.1016/j.ijbiomac.2019.02.088	OriginalSearch2023	n	n
B469	journalArticle	2022	Li, X.; Li, Z.; Shen, H.; Zhao, H.; Qin, G.; Xue, J.	Effects of long-term and low-concentration exposures of benzene and formaldehyde on mortality of Drosophila melanogaster	Environ Pollut	10.1016/j.envpol.2022.118924	OriginalSearch2023	n	n
B470	journalArticle	2023	Li, Y. Z.; Huang, S. H.; Shi, S.; Chen, W. X.; Wei, Y. F.; Zou, B. J.; Yao, W.; Zhou, L.; Liu, F. H.; Gao, S.; Yan, S.; Qin, X.; Zhao, Y. H.; Chen, R. J.; Gong, T. T.; Wu, Q. J.	Association of long-term particulate matter exposure with all-cause mortality among patients with ovarian cancer: A prospective cohort	Sci Total Environ	10.1016/j.scitotenv.2023.163748	OriginalSearch2023	n	n
B471	journalArticle	2019	Li, Z.; Li, N.; Guo, C.; Li, X.; Qian, Y.; Wu, J.; Yang, Y.; Wei, Y.	Genomic DNA methylation signatures in different tissues after ambient air particulate matter exposure	Ecotoxicol Environ Saf	10.1016/j.ecoenv.2019.04.049	OriginalSearch2023	n	n
B472	journalArticle	2020	Liang, F.; Liu, F.; Huang, K.; Yang, X.; Li, J.; Xiao, Q.; Chen, J.; Liu, X.; Cao, J.; Shen, C.; Yu, L.; Lu, F.; Wu, X.; Wu, X.; Li, Y.; Hu, D.; Huang, J.; Liu, Y.; Lu, X.; Gu, D.	Long-Term Exposure to Fine Particulate Matter and Cardiovascular Disease in China	J Am Coll Cardiol	10.1016/j.jacc.2019.12.031	OriginalSearch2023	y	y	y	Particles
B473	journalArticle	2022	Liang, R.; Chen, R.; Yin, P.; van Donkelaar, A.; Martin, R. V.; Burnett, R.; Cohen, A. J.; Brauer, M.; Liu, C.; Wang, W.; Lei, J.; Wang, L.; Wang, L.; Zhang, M.; Kan, H.; Zhou, M.	Associations of long-term exposure to fine particulate matter and its constituents with cardiovascular mortality: A prospective cohort study in China	Environ Int	10.1016/j.envint.2022.107156	OriginalSearch2023	y	y	y	Particles
B474	journalArticle	2021	Liang, Z.; Yang, Y.; Yi, J.; Qian, Z.; Zhang, Z.; McMillin, S. E.; Liu, E.; Lin, H.; Liu, G.	Maternal PM(2.5) exposure associated with stillbirth: A large birth cohort study in seven Chinese cities	Int J Hyg Environ Health	10.1016/j.ijheh.2021.113795	OriginalSearch2023	y	n
B475	journalArticle	2022	Liao, J.; Liu, Y.; Steenland, K.; Pillarisetti, A.; Thompson, L. M.; Dey, S.; Balakrishnan, K.; Clasen, T.	Child Survival and Early Lifetime Exposures to Ambient Fine Particulate Matter in India: A Retrospective Cohort Study	Environ Health Perspect	10.1289/ehp8910	OriginalSearch2023	y	y	y	Particles
B476	journalArticle	2021	Liao, N. S.; Sidney, S.; Deosaransingh, K.; Van Den Eeden, S. K.; Schwartz, J.; Alexeeff, S. E.	Particulate Air Pollution and Risk of Cardiovascular Events Among Adults With a History of Stroke or Acute Myocardial Infarction	J Am Heart Assoc	10.1161/jaha.120.019758	OriginalSearch2023	n	n
B477	journalArticle	2022	Liao, N. S.; Van Den Eeden, S. K.; Sidney, S.; Deosaransingh, K.; Schwartz, J.; Uong, S. P.; Alexeeff, S. E.	Joint associations between neighborhood walkability, greenness, and particulate air pollution on cardiovascular mortality among adults with a history of stroke or acute myocardial infarction	Environ Epidemiol	10.1097/ee9.0000000000000200	OriginalSearch2023	n	n
B478	journalArticle	2022	Liermann, J.; Ben-Josef, E.; Syed, M.; Debus, J.; Herfarth, K.; Naumann, P.	Carbon ion radiotherapy as definitive treatment in locally recurrent pancreatic cancer	Strahlenther Onkol	10.1007/s00066-021-01827-9	OriginalSearch2023	n	n
B479	journalArticle	2019	Lim, C. C.; Hayes, R. B.; Ahn, J.; Shao, Y.; Silverman, D. T.; Jones, R. R.; Garcia, C.; Bell, M. L.; Thurston, G. D.	Long-Term Exposure to Ozone and Cause-Specific Mortality Risk in the United States	Am J Respir Crit Care Med	10.1164/rccm.201806-1161OC	OriginalSearch2023	y	y	y	Both
B480	journalArticle	2019	Lim, C. C.; Hayes, R. B.; Ahn, J.; Shao, Y.; Silverman, D. T.; Jones, R. R.; Thurston, G. D.	Mediterranean Diet and the Association Between Air Pollution and Cardiovascular Disease Mortality Risk	Circulation	10.1161/circulationaha.118.035742	OriginalSearch2023	y	y	y	Both
B481	journalArticle	2021	Lim, Y. H.; Jørgensen, J. T.; So, R.; Cramer, J.; Amini, H.; Mehta, A.; Mortensen, L. H.; Westendorp, R.; Hoffmann, B.; Loft, S.; Bräuner, E. V.; Ketzel, M.; Hertel, O.; Brandt, J.; Jensen, S. S.; Backalarz, C.; Cole-Hunter, T.; Simonsen, M. K.; Andersen, Z. J.	Long-term exposure to road traffic noise and incident myocardial infarction: A Danish Nurse Cohort study	Environ Epidemiol	10.1097/ee9.0000000000000148	OriginalSearch2023	y	y	n	Both	No HR
B482	journalArticle	2021	Lim, Y. H.; Oh, J.; Han, C.; Bae, H. J.; Kim, S.; Jang, Y.; Ha, E.; Hong, Y. C.	Long-term exposure to moderate fine particulate matter concentrations and cause-specific mortality in an ageing society	Int J Epidemiol	10.1093/ije/dyaa146	OriginalSearch2023	y	y	y	Particles
B483	journalArticle	2018	Limaye, V. S.; Schöpp, W.; Amann, M.	Applying Integrated Exposure-Response Functions to PM(2.5) Pollution in India	Int J Environ Res Public Health	10.3390/ijerph16010060	OriginalSearch2023	n	n
B484	journalArticle	2022	Lin, D. Y.; Gu, Y.; Wheeler, B.; Young, H.; Holloway, S.; Sunny, S. K.; Moore, Z.; Zeng, D.	Effectiveness of Covid-19 Vaccines over a 9-Month Period in North Carolina	N Engl J Med	10.1056/NEJMoa2117128	OriginalSearch2023	n	n
B485	journalArticle	2021	Lin, Y.; Yang, X.; Liang, F.; Huang, K.; Liu, F.; Li, J.; Xiao, Q.; Chen, J.; Liu, X.; Cao, J.; Chen, S.; Shen, C.; Yu, L.; Lu, F.; Wu, X.; Zhao, L.; Wu, X.; Li, Y.; Hu, D.; Huang, J.; Lu, X.; Liu, Y.; Gu, D.	Benefits of active commuting on cardiovascular health modified by ambient fine particulate matter in China: A prospective cohort study	Ecotoxicol Environ Saf	10.1016/j.ecoenv.2021.112641	OriginalSearch2023	y	y	n	Particles	No HR
B486	journalArticle	2020	Lin, Y. T.; Lo, Y. C.; Chiang, H. Y.; Jung, C. R.; Wang, C. M.; Chan, T. C.; Kuo, C. C.; Hwang, B. F.	Particulate Air Pollution and Progression to Kidney Failure With Replacement Therapy: An Advanced CKD Registry-Based Cohort Study in Taiwan	Am J Kidney Dis	10.1053/j.ajkd.2020.02.447	OriginalSearch2023	n	n
B487	journalArticle	2021	Lind, L.; Araujo, J. A.; Barchowsky, A.; Belcher, S.; Berridge, B. R.; Chiamvimonvat, N.; Chiu, W. A.; Cogliano, V. J.; Elmore, S.; Farraj, A. K.; Gomes, A. V.; McHale, C. M.; Meyer-Tamaki, K. B.; Posnack, N. G.; Vargas, H. M.; Yang, X.; Zeise, L.; Zhou, C.; Smith, M. T.	Key Characteristics of Cardiovascular Toxicants	Environ Health Perspect	10.1289/ehp9321	OriginalSearch2023	n	n
B488	journalArticle	2020	Liou, L.; Kaptoge, S.	Association of small, dense LDL-cholesterol concentration and lipoprotein particle characteristics with coronary heart disease: A systematic review and meta-analysis	PLoS One	10.1371/journal.pone.0241993	OriginalSearch2023	n	n
B489	journalArticle	2018	Lipfert, F. W.; Wyzga, R. E.	Revisiting the Veterans Cohort Mortality Study: New results and synthesis	J Air Waste Manag Assoc	10.1080/10962247.2018.1498409	OriginalSearch2023	y	y	n	Gases	Other
B490	journalArticle	2019	Lipfert, F. W.; Wyzga, R. E.	Longitudinal relationships between lung cancer mortality rates, smoking, and ambient air quality: a comprehensive review and analysis	Crit Rev Toxicol	10.1080/10408444.2019.1700210	OriginalSearch2023	y	n
B491	journalArticle	2020	Lipfert, F. W.; Wyzga, R. E.	Environmental predictors of survival in a cohort of U.S. military veterans: A multi-level spatio-temporal analysis stratified by race	Environ Res	10.1016/j.envres.2019.108842	OriginalSearch2023	y	y	n	Both	No HR
B492	journalArticle	2023	Liu, C.; Yang, D.; Liu, Y.; Piao, H.; Zhang, T.; Li, X.; Zhao, E.; Zhang, D.; Zheng, Y.; Tang, X.	The effect of ambient PM(2.5) exposure on survival of lung cancer patients after lobectomy	Environ Health	10.1186/s12940-023-00976-x	OriginalSearch2023	n	n
B493	journalArticle	2022	Liu, G.; Yang, Z.; Wang, C.; Wang, D.	PM(2.5) exposure and cervical cancer survival in Liaoning Province, northeastern China	Environ Sci Pollut Res Int	10.1007/s11356-022-20597-0	OriginalSearch2023	n	n
B494	journalArticle	2019	Liu, H.; Liao, J.; Jiang, Y.; Zhang, B.; Yu, H.; Kang, J.; Hu, C.; Li, Y.; Xu, S.	Maternal exposure to fine particulate matter and the risk of fetal distress	Ecotoxicol Environ Saf	10.1016/j.ecoenv.2018.11.068	OriginalSearch2023	y	n
B495	journalArticle	2021	Liu, J. J.; Fu, S. B.; Jiang, J.; Tang, X. L.	Association between outdoor particulate air pollution and the risk of osteoporosis: a systematic review and meta-analysis	Osteoporos Int	10.1007/s00198-021-05961-z	OriginalSearch2023	n	n
B496	journalArticle	2022	Liu, L.; Luo, S.; Zhang, Y.; Yang, Z.; Zhou, P.; Mo, S.; Zhang, Y.	Longitudinal Impacts of PM(2.5) Constituents on Adult Mortality in China	Environ Sci Technol	10.1021/acs.est.1c04152	OriginalSearch2023	y	y	y	Particles
B497	journalArticle	2022	Liu, Q.; Lin, B.; Zhu, C.; Hu, J.	Emergency hospitalization caused by non-COVID-19 respiratory diseases before and during the COVID-19 pandemic: A retrospective observational cohort study	Front Med (Lausanne)	10.3389/fmed.2022.929353	OriginalSearch2023	n	n
B498	journalArticle	2022	Liu, S.; Lim, Y. H.; Chen, J.; Strak, M.; Wolf, K.; Weinmayr, G.; Rodopolou, S.; de Hoogh, K.; Bellander, T.; Brandt, J.; Concin, H.; Zitt, E.; Fecht, D.; Forastiere, F.; Gulliver, J.; Hertel, O.; Hoffmann, B.; Hvidtfeldt, U. A.; Verschuren, W. M. M.; Jöckel, K. H.; Jørgensen, J. T.; So, R.; Amini, H.; Cole-Hunter, T.; Mehta, A. J.; Mortensen, L. H.; Ketzel, M.; Lager, A.; Leander, K.; Ljungman, …	Long-term Air Pollution Exposure and Pneumonia-related Mortality in a Large Pooled European Cohort	Am J Respir Crit Care Med	10.1164/rccm.202106-1484OC	OriginalSearch2023	y	y	y	Both
B499	journalArticle	2022	Liu, S.; Zhang, Y.; Ma, R.; Liu, X.; Liang, J.; Lin, H.; Shen, P.; Zhang, J.; Lu, P.; Tang, X.; Li, T.; Gao, P.	Long-term exposure to ozone and cardiovascular mortality in a large Chinese cohort	Environ Int	10.1016/j.envint.2022.107280	OriginalSearch2023	y	y	n	Gases	Other
B500	journalArticle	2020	Liu, T.; Song, Y.; Chen, R.; Zheng, R.; Wang, S.; Li, L.	Solid fuel use for heating and risks of breast and cervical cancer mortality in China	Environ Res	10.1016/j.envres.2020.109578	OriginalSearch2023	n	n
B501	journalArticle	2022	Liu, X.; Chai, B.; Wang, X.; Wu, Z.; Zou, H.; Liu, Y.; Zheng, S.; Qian, G.; Ma, Z.; Lu, J.	Environmentally Persistent Free Radical Promotes Lung Cancer Progression by Regulating the Expression Profile of miRNAs	Cancer Biother Radiopharm	10.1089/cbr.2021.0378	OriginalSearch2023	n	n
B502	journalArticle	2021	Liu, X.; Mubarik, S.; Wang, F.; Yu, Y.; Wang, Y.; Shi, F.; Wen, H.; Yu, C.	Lung Cancer Death Attributable to Long-Term Ambient Particulate Matter (PM(2.5)) Exposure in East Asian Countries During 1990-2019	Front Med (Lausanne)	10.3389/fmed.2021.742076	OriginalSearch2023	y	n
B503	journalArticle	2019	Liu, X.; Peng, Z.; Liu, X.; Zhou, R.	Dispersion Characteristics of Hazardous Gas and Exposure Risk Assessment in a Multiroom Building Environment	Int J Environ Res Public Health	10.3390/ijerph17010199	OriginalSearch2023	n	n
B504	journalArticle	2020	Liu, X.; Zhou, M.; Yu, C.; Zhang, Z. J.	Age-Period-Cohort Analysis of Type 2 Diabetes Mortality Attributable to Particulate Matter Pollution in China and the U.S	J Diabetes Res	10.1155/2020/1243947	OriginalSearch2023	n	n
B505	journalArticle	2018	Liu, Z.; Wang, F.; Li, W.; Yin, L.; Wang, Y.; Yan, R.; Lao, X. Q.; Kan, H.; Tse, L. A.	Does utilizing WHO's interim targets further reduce the risk - meta-analysis on ambient particulate matter pollution and mortality of cardiovascular diseases?	Environ Pollut	10.1016/j.envpol.2018.07.041	OriginalSearch2023	n	n
B506	journalArticle	2021	Liu, Z.; Xia, X.; Lv, X.; Song, E.; Song, Y.	Iron-bearing nanoparticles trigger human umbilical vein endothelial cells ferroptotic responses by promoting intracellular iron level	Environ Pollut	10.1016/j.envpol.2021.117345	OriginalSearch2023	n	n
B507	journalArticle	2019	Ljungman, P. L. S.; Andersson, N.; Stockfelt, L.; Andersson, E. M.; Nilsson Sommar, J.; Eneroth, K.; Gidhagen, L.; Johansson, C.; Lager, A.; Leander, K.; Molnar, P.; Pedersen, N. L.; Rizzuto, D.; Rosengren, A.; Segersson, D.; Wennberg, P.; Barregard, L.; Forsberg, B.; Sallsten, G.; Bellander, T.; Pershagen, G.	Long-Term Exposure to Particulate Air Pollution, Black Carbon, and Their Source Components in Relation to Ischemic Heart Disease and Stroke	Environ Health Perspect	10.1289/ehp4757	OriginalSearch2023	y	y	n	Particles	Not outcome of interest
B508	journalArticle	2022	Lochotzki, H.; Williams, K. P.; Colen, C. G.; Adetona, O.; Tavares, C. B.; Ginn, G. M.; Haynes, R.; Im, W.; Bils, T.; Hood, D. B.	A Framework for Interfacing and Partnering with Environmental Justice Communities as a Prelude to Human Health and Hazard Identification in the Vulnerable Census Tracts of Columbus, Ohio	Int J Environ Res Public Health	10.3390/ijerph192113846	OriginalSearch2023	n	n
B509	journalArticle	2019	Loprinzi, P. D.; Nooe, A.	Objectively Measured Physical Activity and All-Cause Mortality Among Cancer Survivors: National Prospective Cohort Study	South Med J	10.14423/smj.0000000000000956	OriginalSearch2023	n	n
B510	journalArticle	2022	Lu, C.; Adger, W. N.; Morrissey, K.; Zhang, S.; Venevsky, S.; Yin, H.; Sun, T.; Song, X.; Wu, C.; Dou, X.; Zhu, B.; Liu, Z.	Scenarios of demographic distributional aspects of health co-benefits from decarbonising urban transport	Lancet Planet Health	10.1016/s2542-5196(22)00089-4	OriginalSearch2023	y	n
B511	journalArticle	2023	Lu, T. Y.; Wu, C. D.; Huang, Y. T.; Chen, Y. C.; Chen, C. J.; Yang, H. I.; Pan, W. C.	Exposure to PM(2.5) Metal Constituents and Liver Cancer Risk in REVEAL-HBV	J Epidemiol	10.2188/jea.JE20220262	OriginalSearch2023	n	n
B512	journalArticle	2021	Lucas, G.; Bartolf, A.; Kroll, N.; De Thabrew, A. U.; Murtaza, Z.; Kumar, S.; Gani, A.; Annoni, A.; Parsons, M.; Pardoe, H.	Procalcitonin (PCT) Level in the Emergency Department Identifies a High-Risk Cohort for All Patients Treated for Possible Sepsis	Ejifcc		OriginalSearch2023	n	n
B513	journalArticle	2022	Luo, H.; Zhang, Q.; Yu, K.; Meng, X.; Kan, H.; Chen, R.	Long-term exposure to ambient air pollution is a risk factor for trajectory of cardiometabolic multimorbidity: A prospective study in the UK Biobank	EBioMedicine	10.1016/j.ebiom.2022.104282	OriginalSearch2023	n	n
B514	journalArticle	2020	Lux, H.; Baur, X.; Budnik, L. T.; Heutelbeck, A.; Teixeira, J. P.; Neumann, E.; Adliene, D.; Puišo, J.; Lucas, D.; Löndahl, J.; Damialis, A.; Goksel, O.; Orru, H.	Outdoor air pollution from industrial chemicals causing new onset of asthma or COPD: a systematic review protocol	J Occup Med Toxicol	10.1186/s12995-020-00289-6	OriginalSearch2023	n	n
B515	journalArticle	2020	M, K. R.; K, S. M.; Nair, S. S.; K, B. Krishna; T, M. S.; K, P. S.; K, S.; H, S.; P, T. S. Keshava; Neeli, C.; Karunasagar, I.; K, B. H.; Karun, A.	Facile coconut inflorescence sap mediated synthesis of silver nanoparticles and its diverse antimicrobial and cytotoxic properties	Mater Sci Eng C Mater Biol Appl	10.1016/j.msec.2020.110834	OriginalSearch2023	n	n
B516	journalArticle	2020	Ma, B. N.; Li, X. J.	Resveratrol extracted from Chinese herbal medicines: A novel therapeutic strategy for lung diseases	Chin Herb Med	10.1016/j.chmed.2020.07.003	OriginalSearch2023	n	n
B517	journalArticle	2022	Ma, T.; Yazdi, M. D.; Schwartz, J.; Réquia, W. J.; Di, Q.; Wei, Y.; Chang, H. H.; Vaccarino, V.; Liu, P.; Shi, L.	Long-term air pollution exposure and incident stroke in American older adults: A national cohort study	Glob Epidemiol	10.1016/j.gloepi.2022.100073	OriginalSearch2023	y	y	n	Both	Not outcome of interest
B518	journalArticle	2022	Maassen, H.; Said, M. Y.; Frenay, A. S.; Koning, A.; Post, A.; Riphagen, I. J.; Heiner-Fokkema, M. R.; Drabert, K.; Fernandez, B. O.; Gans, R. O. B.; van den Berg, E.; Navis, G.; Tsikas, D.; Feelisch, M.; Bakker, S. J. L.; van Goor, H.	Nitric oxide and long-term outcomes after kidney transplantation: Results of the TransplantLines cohort study	Nitric Oxide	10.1016/j.niox.2022.05.005	OriginalSearch2023	n	n
B519	journalArticle	2019	Madhloum, N.; Nawrot, T. S.; Gyselaers, W.; Roels, H. A.; Bijnens, E.; Vanpoucke, C.; Lefebvre, W.; Janssen, B. G.; Cox, B.	Neonatal blood pressure in association with prenatal air pollution exposure, traffic, and land use indicators: An ENVIRONAGE birth cohort study	Environ Int	10.1016/j.envint.2019.05.047	OriginalSearch2023	n	n
B520	journalArticle	2021	Magzamen, S.; Gan, R. W.; Liu, J.; O'Dell, K.; Ford, B.; Berg, K.; Bol, K.; Wilson, A.; Fischer, E. V.; Pierce, J. R.	Differential Cardiopulmonary Health Impacts of Local and Long-Range Transport of Wildfire Smoke	Geohealth	10.1029/2020gh000330	OriginalSearch2023	y	n
B521	journalArticle	2022	Mahmoud, M. A.; El-Bana, M. A.; Morsy, S. M.; Badawy, E. A.; Farrag, A. E.; Badawy, A. M.; Abdel-Wahhab, M. A.; El-Dosoky, M. A.	Synthesis and characterization of berberine-loaded chitosan nanoparticles for the protection of urethane-induced lung cancer	Int J Pharm	10.1016/j.ijpharm.2022.121652	OriginalSearch2023	n	n
B522	journalArticle	2021	Maiti, P.; Bowers, Z.; Bourcier-Schultz, A.; Morse, J.; Dunbar, G. L.	Preservation of dendritic spine morphology and postsynaptic signaling markers after treatment with solid lipid curcumin particles in the 5xFAD mouse model of Alzheimer's amyloidosis	Alzheimers Res Ther	10.1186/s13195-021-00769-9	OriginalSearch2023	n	n
B523	journalArticle	2018	Maji, K. J.; Ye, W. F.; Arora, M.; Shiva Nagendra, S. M.	PM(2.5)-related health and economic loss assessment for 338 Chinese cities	Environ Int	10.1016/j.envint.2018.09.024	OriginalSearch2023	y	n
B524	journalArticle	2023	Malek, A. M.; Arena, V. C.; Song, R.; Whitsel, E. A.; Rager, J. R.; Stewart, J.; Yanosky, J. D.; Liao, D.; Talbott, E. O.	Long-term air pollution and risk of amyotrophic lateral sclerosis mortality in the Women's Health Initiative cohort	Environ Res	10.1016/j.envres.2022.114510	OriginalSearch2023	n	n
B525	journalArticle	2019	Malik, A. O.; Jones, P. G.; Chan, P. S.; Peri-Okonny, P. A.; Hejjaji, V.; Spertus, J. A.	Association of Long-Term Exposure to Particulate Matter and Ozone With Health Status and Mortality in Patients After Myocardial Infarction	Circ Cardiovasc Qual Outcomes	10.1161/circoutcomes.119.005598	OriginalSearch2023	n	n
B526	journalArticle	2023	Mandaglio-Collados, D.; López-Gálvez, R.; Ruiz-Alcaraz, A. J.; López-García, C.; Roldán, V.; Lip, G. Y. H.; Marín, F.; Rivera-Caravaca, J. M.	Impact of particulate matter on the incidence of atrial fibrillation and the risk of adverse clinical outcomes: A review	Sci Total Environ	10.1016/j.scitotenv.2023.163352	OriginalSearch2023	n	n
B527	journalArticle	2018	Mandel, J. H.; Odo, N. U.	Mesothelioma and other lung disease in taconite miners; the uncertain role of non-asbestiform EMP	Toxicol Appl Pharmacol	10.1016/j.taap.2018.04.008	OriginalSearch2023	n	n
B528	journalArticle	2023	Mandler, W. K.; Qi, C.; Qian, Y.	Hazardous dusts from the fabrication of countertop: a review	Arch Environ Occup Health	10.1080/19338244.2022.2105287	OriginalSearch2023	n	n
B529	journalArticle	2021	Manrique, P.; Zhu, Y.; van der Oost, J.; Herrema, H.; Nieuwdorp, M.; de Vos, W. M.; Young, M.	Gut bacteriophage dynamics during fecal microbial transplantation in subjects with metabolic syndrome	Gut Microbes	10.1080/19490976.2021.1897217	OriginalSearch2023	n	n
B530	journalArticle	2020	Mao, S.; Chen, G.; Liu, F.; Li, N.; Wang, C.; Liu, Y.; Liu, S.; Lu, Y.; Xiang, H.; Guo, Y.; Li, S.	Long-term effects of ambient air pollutants to blood lipids and dyslipidemias in a Chinese rural population	Environ Pollut	10.1016/j.envpol.2019.113403	OriginalSearch2023	n	n
B531	journalArticle	2019	Marais, E. A.; Silvern, R. F.; Vodonos, A.; Dupin, E.; Bockarie, A. S.; Mickley, L. J.; Schwartz, J.	Air Quality and Health Impact of Future Fossil Fuel Use for Electricity Generation and Transport in Africa	Environ Sci Technol	10.1021/acs.est.9b04958	OriginalSearch2023	n	n
B532	journalArticle	2019	Marko, T.; Suarez, M.; Todorova, E.; Mark, C.; Julie, P.	A Scoping Review of Nurses' Contributions to Health-Related, Wildfire Research	Annu Rev Nurs Res	10.1891/0739-6686.38.73	OriginalSearch2023	n	n
B533	journalArticle	2023	Marrone, M. T.; Prizment, A. E.; Couper, D.; Butler, K. R.; Astor, B. C.; Joshu, C. E.; Platz, E. A.; Mondul, A. M.	Total-, LDL-, and HDL-cholesterol, apolipoproteins, and triglycerides with risk of total and fatal prostate cancer in Black and White men in the ARIC study	Prostate	10.1002/pros.24546	OriginalSearch2023	n	n
B534	journalArticle	2023	Martin-Folgar, R.; Torres-Ruiz, M.; de Alba, M.; Cañas-Portilla, A. I.; González, M. C.; Morales, M.	Molecular effects of polystyrene nanoplastics toxicity in zebrafish embryos (Daniorerio)	Chemosphere	10.1016/j.chemosphere.2022.137077	OriginalSearch2023	n	n
B535	journalArticle	2023	Masroor, K.; Shamsipour, M.; Mehrdad, R.; Fanaei, F.; Aghaei, M.; Yunesian, M.	Exposure to ambient gaseous air pollutants and adult lung function: a systematic review	Rev Environ Health	10.1515/reveh-2021-0135	OriginalSearch2023	n	n
B536	journalArticle	2022	Masselot, P.; Sera, F.; Schneider, R.; Kan, H.; Lavigne, É; Stafoggia, M.; Tobias, A.; Chen, H.; Burnett, R. T.; Schwartz, J.; Zanobetti, A.; Bell, M. L.; Chen, B. Y.; Guo, Y. L.; Ragettli, M. S.; Vicedo-Cabrera, A. M.; Åström, C.; Forsberg, B.; Íñiguez, C.; Garland, R. M.; Scovronick, N.; Madureira, J.; Nunes, B.; De la Cruz Valencia, C.; Hurtado Diaz, M.; Honda, Y.; Hashizume, M.; Ng, C. F. C.;…	Differential Mortality Risks Associated With PM2.5 Components: A Multi-Country, Multi-City Study	Epidemiology	10.1097/ede.0000000000001455	OriginalSearch2023	y	n
B537	journalArticle	2022	Massimino, L.; Bulbarelli, A.; Corsetto, P. A.; Milani, C.; Botto, L.; Farina, F.; Lamparelli, L. A.; Lonati, E.; Ungaro, F.; Maddipati, K. R.; Palestini, P.; Rizzo, A. M.	LSEA Evaluation of Lipid Mediators of Inflammation in Lung and Cortex of Mice Exposed to Diesel Air Pollution	Biomedicines	10.3390/biomedicines10030712	OriginalSearch2023	n	n
B538	journalArticle	2019	Matei, A. C.; Antounians, L.; Zani, A.	Extracellular Vesicles as a Potential Therapy for Neonatal Conditions: State of the Art and Challenges in Clinical Translation	Pharmaceutics	10.3390/pharmaceutics11080404	OriginalSearch2023	n	n
B539	journalArticle	2021	Mathur, K.; Vilar-Gomez, E.; Connelly, M. A.; He, H.; Sanyal, A. J.; Chalasani, N.; Jiang, Z. G.	Circulating high density lipoprotein distinguishes alcoholic hepatitis from heavy drinkers and predicts 90-day outcome: lipoproteins in alcoholic hepatitis	J Clin Lipidol	10.1016/j.jacl.2021.10.002	OriginalSearch2023	n	n
B540	journalArticle	2019	McCully, K. S.	Chemical Pathology of Homocysteine VII. Cholesterol, Thioretinaco Ozonide, Mitochondrial Dysfunction, and Prevention of Mortality	Ann Clin Lab Sci		OriginalSearch2023	n	n
B541	journalArticle	2022	McCunney, R. J.; Yong, M.	Coal Miners and Lung Cancer: Can Mortality Studies Offer a Perspective on Rat Inhalation Studies of Poorly Soluble Low Toxicity Particles?	Front Public Health	10.3389/fpubh.2022.907157	OriginalSearch2023	n	n
B542	journalArticle	2022	McCunney, R. J.; Yong, M.; Warheit, D. B.; Morfeld, P.	Occupational Exposure to Poorly Soluble Low Toxicity Particles and Cardiac Disease: A Look at Carbon Black and Titanium Dioxide	Front Public Health	10.3389/fpubh.2022.909136	OriginalSearch2023	n	n
B543	journalArticle	2022	McEachan, R. R. C.; Rashid, R.; Santorelli, G.; Tate, J.; Thorpe, J.; McQuaid, J. B.; Wright, J.; Pickett, K. E.; Pringle, K.; Bojke, L.; Jones, S.; Islam, S.; Walker, S.; Yang, T. C.; Bryant, M.	Study Protocol. Evaluating the life-course health impact of a city-wide system approach to improve air quality in Bradford, UK: A quasi-experimental study with implementation and process evaluation	Environ Health	10.1186/s12940-022-00942-z	OriginalSearch2023	n	n
B544	journalArticle	2021	McGraw, K. E.; Riggs, D. W.; Rai, S.; Navas-Acien, A.; Xie, Z.; Lorkiewicz, P.; Lynch, J.; Zafar, N.; Krishnasamy, S.; Taylor, K. C.; Conklin, D. J.; DeFilippis, A. P.; Srivastava, S.; Bhatnagar, A.	Exposure to volatile organic compounds - acrolein, 1,3-butadiene, and crotonaldehyde - is associated with vascular dysfunction	Environ Res	10.1016/j.envres.2021.110903	OriginalSearch2023	n	n
B545	journalArticle	2019	McGuinn, L. A.; Schneider, A.; McGarrah, R. W.; Ward-Caviness, C.; Neas, L. M.; Di, Q.; Schwartz, J.; Hauser, E. R.; Kraus, W. E.; Cascio, W. E.; Diaz-Sanchez, D.; Devlin, R. B.	Association of long-term PM(2.5) exposure with traditional and novel lipid measures related to cardiovascular disease risk	Environ Int	10.1016/j.envint.2018.11.001	OriginalSearch2023	n	n
B546	journalArticle	2022	McKeon, T. P.; Anil, Vachani; Penning, T. M.; Hwang, W. T.	Air pollution and lung cancer survival in Pennsylvania	Lung Cancer	10.1016/j.lungcan.2022.06.004	OriginalSearch2023	y	n
B547	journalArticle	2019	McNeely, E.; Mordukhovich, I.; Staffa, S.; Tideman, S.; Coull, B.	Legacy health effects among never smokers exposed to occupational secondhand smoke	PLoS One	10.1371/journal.pone.0215445	OriginalSearch2023	n	n
B548	journalArticle	2022	McQueen, A. D.; Wilkens, J. L.; Katzenmeyer, A. W.; Harrington, H. F.; Suedel, B. C.	Assessing the Impacts of Dry Blasting on Fish Eggs in Adjacent Spawning Habitat	Bull Environ Contam Toxicol	10.1007/s00128-021-03331-3	OriginalSearch2023	n	n
B549	journalArticle	2021	Mekonnen, Z. K.; Oehlert, J. W.; Eskenazi, B.; Shaw, G. M.; Balmes, J. R.; Padula, A. M.	The relationship between air pollutants and maternal socioeconomic factors on preterm birth in California urban counties	J Expo Sci Environ Epidemiol	10.1038/s41370-021-00323-7	OriginalSearch2023	y	n
B550	journalArticle	2023	Mendoza, H.; Rodriguez-Loureiro, L.; Gadeyne, S.; Lefebvre, W.; Vanpoucke, C.; Casas, L.	Urban green spaces and suicide mortality in Belgium (2001-2011): A census-based longitudinal study	Environ Res	10.1016/j.envres.2022.114517	OriginalSearch2023	n	n
B551	journalArticle	2021	Meng, H.; Zhao, X. K.; Song, X.; Han, W. L.; Zhou, S. L.; Sun, L.; Hu, S. J.; Cheng, R.; Wang, M.; Yin, Y. H.; Li, Y. Z.; Ding, Y.; Wang, L. D.	[Clinical pathological features of 180 cases with primary esophageal malignant melanoma]	Zhonghua Zhong Liu Za Zhi	10.3760/cma.j.cn112152-20191028-00692	OriginalSearch2023	n	n
B552	journalArticle	2022	Meng, Q.; Wang, J.; Cui, J.; Li, B.; Wu, S.; Yun, J.; Aschner, M.; Wang, C.; Zhang, L.; Li, X.; Chen, R.	Prediction of COPD acute exacerbation in response to air pollution using exosomal circRNA profile and Machine learning	Environ Int	10.1016/j.envint.2022.107469	OriginalSearch2023	n	n
B553	journalArticle	2021	Miguet, M.; Venetis, S.; Rukh, G.; Lind, L.; Schiöth, H. B.	Time spent outdoors and risk of myocardial infarction and stroke in middle and old aged adults: Results from the UK Biobank prospective cohort	Environ Res	10.1016/j.envres.2021.111350	OriginalSearch2023	y	y	n		No HR
B554	journalArticle	2019	Minichilli, F.; Gorini, F.; Bustaffa, E.; Cori, L.; Bianchi, F.	Mortality and hospitalization associated to emissions of a coal power plant: A population-based cohort study	Sci Total Environ	10.1016/j.scitotenv.2019.133757	OriginalSearch2023	y	n
B555	journalArticle	2019	Mocumbi, A. O.; Stewart, S.; Patel, S.; Al-Delaimy, W. K.	Cardiovascular Effects of Indoor Air Pollution from Solid Fuel: Relevance to Sub-Saharan Africa	Curr Environ Health Rep	10.1007/s40572-019-00234-8	OriginalSearch2023	n	n
B556	journalArticle	2019	Moghim, S.; Garna, R. K.	Countries' classification by environmental resilience	J Environ Manage	10.1016/j.jenvman.2018.09.090	OriginalSearch2023	n	n
B557	journalArticle	2021	Mok, P. L. H.; Antonsen, S.; Agerbo, E.; Brandt, J.; Geels, C.; Christensen, J. H.; Frohn, L. M.; Pedersen, C. B.; Webb, R. T.	Exposure to ambient air pollution during childhood and subsequent risk of self-harm: A national cohort study	Prev Med	10.1016/j.ypmed.2021.106502	OriginalSearch2023	n	n
B558	journalArticle	2020	Møller, K. L.; Brauer, C.; Mikkelsen, S.; Bonde, J. P.; Loft, S.; Helweg-Larsen, K.; Thygesen, L. C.	Cardiovascular disease and long-term occupational exposure to ultrafine particles: A cohort study of airport workers	Int J Hyg Environ Health	10.1016/j.ijheh.2019.08.010	OriginalSearch2023	n	n
B559	journalArticle	2023	Moore, L. E.; Oliveira, A.; Zhang, R.; Behjat, L.; Hicks, A.	Impacts of Wildfire Smoke and Air Pollution on a Pediatric Population with Asthma: A Population-Based Study	Int J Environ Res Public Health	10.3390/ijerph20031937	OriginalSearch2023	n	n
B560	journalArticle	2019	Morfeld, P.; Erren, T. C.	[Why is the "Number of Premature Deaths Due to Environmental Exposures" not Appropriately Quantifiable?]	Gesundheitswesen	10.1055/a-0832-2038	OriginalSearch2023	n	n
B561	journalArticle	2021	Motiei, A.; Ogonowski, M.; Reichelt, S.; Gorokhova, E.	Ecotoxicological assessment of suspended solids: The importance of biofilm and particle aggregation	Environ Pollut	10.1016/j.envpol.2021.116888	OriginalSearch2023	n	n
B562	journalArticle	2023	Mueller, N.; Westerby, M.; Nieuwenhuijsen, M.	Health impact assessments of shipping and port-sourced air pollution on a global scale: A scoping literature review	Environ Res	10.1016/j.envres.2022.114460	OriginalSearch2023	n	n
B563	journalArticle	2019	Muhammad, A.; Awais, M.; Sayani, R.; Saeed, M. A.; Qamar, S.; Rehman, A.; Baloch, N. U.	Empiric Transcatheter Arterial Embolization for Massive or Recurrent Gastrointestinal Bleeding: Ten-year Experience from a Single Tertiary Care Center	Cureus	10.7759/cureus.4228	OriginalSearch2023	n	n
B564	journalArticle	2018	Mukhopadhyay, S.; Hirsch, A.; Etienne, S.; Melnikova, N.; Wu, J.; Sircar, K.; Orr, M.	Surveillance of carbon monoxide-related incidents - Implications for prevention of related illnesses and injuries, 2005-2014	Am J Emerg Med	10.1016/j.ajem.2018.02.011	OriginalSearch2023	n	n
B565	journalArticle	2019	Nabizadeh, R.; Yousefian, F.; Moghadam, V. K.; Hadei, M.	Characteristics of cohort studies of long-term exposure to PM(2.5): a systematic review	Environ Sci Pollut Res Int	10.1007/s11356-019-06382-6	OriginalSearch2023	y	n
B566	journalArticle	2022	Nagaradona, T.; Bassig, B. A.; Hosgood, D.; Vermeulen, R. C. H.; Ning, B.; Seow, W. J.; Hu, W.; Portengen, L.; Wong, J.; Shu, X. O.; Zheng, W.; Appel, N.; Gao, Y. T.; Cai, Q. Y.; Yang, G.; Chen, Y.; Downward, G.; Li, J.; Yang, K.; McCullough, L.; Silverman, D.; Huang, Y.; Lan, Q.	Overall and cause-specific mortality rates among men and women with high exposure to indoor air pollution from the use of smoky and smokeless coal: a cohort study in Xuanwei, China	BMJ Open	10.1136/bmjopen-2021-058714	OriginalSearch2023	n	n
B567	journalArticle	2022	Nakagawa, K.; Chen, R.; Greenberg, S. M.; Ross, G. W.; Willcox, B. J.; Donlon, T. A.; Allsopp, R. C.; Willcox, D. C.; Morris, B. J.; Masaki, K. H.	Forkhead box O3 longevity genotype may attenuate the impact of hypertension on risk of intracerebral haemorrhage	J Hypertens	10.1097/hjh.0000000000003249	OriginalSearch2023	n	n
B568	journalArticle	2020	Nakayama, R.; Hayakawa, K.; Kobayashi, E.; Endo, M.; Asano, N.; Yonemoto, T.; Kawashima, H.; Hamada, K.; Watanabe, I.; Futani, H.; Goto, T.; Nishida, Y.; Ozaki, T.	What Factors Are Associated with Treatment Outcomes of Japanese Patients with Clear Cell Chondrosarcoma?	Clin Orthop Relat Res	10.1097/corr.0000000000001266	OriginalSearch2023	n	n
B569	journalArticle	2022	Nakharutai, N.; Traisathit, P.; Thongsak, N.; Supasri, T.; Srikummoon, P.; Thumronglaohapun, S.; Hemwan, P.; Chitapanarux, I.	Impact of Residential Concentration of PM2.5 Analyzed as Time-Varying Covariate on the Survival Rate of Lung Cancer Patients: A 15-Year Hospital-Based Study in Upper Northern Thailand	Int J Environ Res Public Health	10.3390/ijerph19084521	OriginalSearch2023	y	n
B570	journalArticle	2023	Naqvi, H. R.; Mutreja, G.; Shakeel, A.; Singh, K.; Abbas, K.; Naqvi, D. F.; Chaudhary, A. A.; Siddiqui, M. A.; Gautam, A. S.; Gautam, S.; Naqvi, A. R.	Wildfire-induced pollution and its short-term impact on COVID-19 cases and mortality in California	Gondwana Res	10.1016/j.gr.2022.04.016	OriginalSearch2023	n	n
B571	journalArticle	2023	Naseer, F.; Ahmad, T.; Kousar, K.; Kakar, S.; Gul, R.; Anjum, S.; Shareef, U.	Formulation for the Targeted Delivery of a Vaccine Strain of Oncolytic Measles Virus (OMV) in Hyaluronic Acid Coated Thiolated Chitosan as a Green Nanoformulation for the Treatment of Prostate Cancer: A Viro-Immunotherapeutic Approach	Int J Nanomedicine	10.2147/ijn.S386560	OriginalSearch2023	n	n
B572	journalArticle	2019	Navarro, K. M.; Kleinman, M. T.; Mackay, C. E.; Reinhardt, T. E.; Balmes, J. R.; Broyles, G. A.; Ottmar, R. D.; Naher, L. P.; Domitrovich, J. W.	Wildland firefighter smoke exposure and risk of lung cancer and cardiovascular disease mortality	Environ Res	10.1016/j.envres.2019.03.060	OriginalSearch2023	n	n
B573	journalArticle	2022	Nayak, G.; Bhuyan, S. K.; Bhuyan, R.; Sahu, A.; Kar, D.; Kuanar, A.	Global emergence of Enterovirus 71: a systematic review	Beni Suef Univ J Basic Appl Sci	10.1186/s43088-022-00258-4	OriginalSearch2023	n	n
B574	journalArticle	2022	Nenaah, G. E.; Almadiy, A. A.; Al-Assiuty, B. A.; Mahnashi, M. H.	The essential oil of Schinus terebinthifolius and its nanoemulsion and isolated monoterpenes: investigation of their activity against Culex pipiens with insights into the adverse effects on non-target organisms	Pest Manag Sci	10.1002/ps.6715	OriginalSearch2023	n	n
B575	journalArticle	2022	Neo, E. X.; Hasikin, K.; Mokhtar, M. I.; Lai, K. W.; Azizan, M. M.; Razak, S. A.; Hizaddin, H. F.	Towards Integrated Air Pollution Monitoring and Health Impact Assessment Using Federated Learning: A Systematic Review	Front Public Health	10.3389/fpubh.2022.851553	OriginalSearch2023	n	n
B576	journalArticle	2019	Neophytou, A. M.; Costello, S.; Picciotto, S.; Brown, D. M.; Attfield, M. D.; Blair, A.; Lubin, J. H.; Stewart, P. A.; Vermeulen, R.; Silverman, D. T.; Eisen, E. A.	Diesel Exhaust, Respirable Dust, and Ischemic Heart Disease: An Application of the Parametric g-formula	Epidemiology	10.1097/ede.0000000000000954	OriginalSearch2023	y	n
B577	journalArticle	2019	Neophytou, A. M.; Costello, S.; Picciotto, S.; Noth, E. M.; Liu, S.; Lutzker, L.; Balmes, J. R.; Hammond, K.; Cullen, M. R.; Eisen, E. A.	Accelerated lung function decline in an aluminium manufacturing industry cohort exposed to PM(2.5): an application of the parametric g-formula	Occup Environ Med	10.1136/oemed-2019-105908	OriginalSearch2023	n	n
B578	journalArticle	2019	Newgard, B. J.; Getrajdman, G. I.; Erinjeri, J. P.; Covey, A. M.; Brody, L. A.; Sofocleous, C. T.; Brown, K. T.	Incidence and Consequence of Nontarget Embolization Following Bland Hepatic Arterial Embolization	Cardiovasc Intervent Radiol	10.1007/s00270-019-02229-2	OriginalSearch2023	n	n
B579	journalArticle	2022	Nhung, N. T. T.; Duc, V. T.; Ngoc, V. D.; Dien, T. M.; Hoang, L. T.; Ha, T. T. T.; Khue, P. M.; Truong, N. X.; Thanh, N. T. N.; Jegasothy, E.; Marks, G. B.; Morgan, G.	Mortality benefits of reduction fine particulate matter in Vietnam, 2019	Front Public Health	10.3389/fpubh.2022.1056370	OriginalSearch2023	y	n
B580	journalArticle	2021	Ni, J. Q.; Erasmus, M. A.; Croney, C. C.; Li, C.; Li, Y.	A critical review of advancement in scientific research on food animal welfare-related air pollution	J Hazard Mater	10.1016/j.jhazmat.2020.124468	OriginalSearch2023	n	n
B581	journalArticle	2022	Ni, W.; Wolf, K.; Breitner, S.; Zhang, S.; Nikolaou, N.; Ward-Caviness, C. K.; Waldenberger, M.; Gieger, C.; Peters, A.; Schneider, A.	Higher Daily Air Temperature Is Associated with Shorter Leukocyte Telomere Length: KORA F3 and KORA F4	Environ Sci Technol	10.1021/acs.est.2c04486	OriginalSearch2023	n	n
B582	journalArticle	2018	Nieuwenhuijsen, M. J.; Gascon, M.; Martinez, D.; Ponjoan, A.; Blanch, J.; Garcia-Gil, M. D. M.; Ramos, R.; Foraster, M.; Mueller, N.; Espinosa, A.; Cirach, M.; Khreis, H.; Dadvand, P.; Basagaña, X.	Air Pollution, Noise, Blue Space, and Green Space and Premature Mortality in Barcelona: A Mega Cohort	Int J Environ Res Public Health	10.3390/ijerph15112405	OriginalSearch2023	y	y	y	Both
B583	journalArticle	2021	Nilsson Sommar, J.; Andersson, E. M.; Andersson, N.; Sallsten, G.; Stockfelt, L.; Ljungman, P. L.; Segersson, D.; Eneroth, K.; Gidhagen, L.; Molnar, P.; Wennberg, P.; Rosengren, A.; Rizzuto, D.; Leander, K.; Lager, A.; Magnusson, P. K.; Johansson, C.; Barregard, L.; Bellander, T.; Pershagen, G.; Forsberg, B.	Long-term exposure to particulate air pollution and black carbon in relation to natural and cause-specific mortality: a multicohort study in Sweden	BMJ Open	10.1136/bmjopen-2020-046040	OriginalSearch2023	y	y	y	Particles
B584	journalArticle	2021	Nishihama, Y.; Jung, C. R.; Nakayama, S. F.; Tamura, K.; Isobe, T.; Michikawa, T.; Iwai-Shimada, M.; Kobayashi, Y.; Sekiyama, M.; Taniguchi, Y.; Yamazaki, S.	Indoor air quality of 5,000 households and its determinants. Part A: Particulate matter (PM(2.5) and PM(10-2.5)) concentrations in the Japan Environment and Children's Study	Environ Res	10.1016/j.envres.2021.111196	OriginalSearch2023	n	n
B585	journalArticle	2022	Niu, Y.; Zhou, Y.; Chen, R.; Yin, P.; Meng, X.; Wang, W.; Liu, C.; Ji, J. S.; Qiu, Y.; Kan, H.; Zhou, M.	Long-term exposure to ozone and cardiovascular mortality in China: a nationwide cohort study	Lancet Planet Health	10.1016/s2542-5196(22)00093-6	OriginalSearch2023	y	y	n	Gases	Duplicate
B586	journalArticle	2021	Niu, Z.; Liu, F.; Yu, H.; Wu, S.; Xiang, H.	Association between exposure to ambient air pollution and hospital admission, incidence, and mortality of stroke: an updated systematic review and meta-analysis of more than 23 million participants	Environ Health Prev Med	10.1186/s12199-021-00937-1	OriginalSearch2023	y	n
B587	journalArticle	2022	Nobile, F.; Michelozzi, P.; Ancona, C.; Cappai, G.; Cesaroni, G.; Davoli, M.; Di Martino, M.; Nicastri, E.; Girardi, E.; Beccacece, A.; Scognamiglio, P.; Sorge, C.; Vairo, F.; Stafoggia, M.	Air pollution, SARS-CoV-2 incidence and COVID-19 mortality in Rome - a longitudinal study	Eur Respir J	10.1183/13993003.00589-2022	OriginalSearch2023	n	n
B588	journalArticle	2020	Nyashina, G. S.; Kuznetsov, G. V.; Strizhak, P. A.	Effects of plant additives on the concentration of sulfur and nitrogen oxides in the combustion products of coal-water slurries containing petrochemicals	Environ Pollut	10.1016/j.envpol.2019.113682	OriginalSearch2023	n	n
B589	journalArticle	2021	O'Dell, K.; Bilsback, K.; Ford, B.; Martenies, S. E.; Magzamen, S.; Fischer, E. V.; Pierce, J. R.	Estimated Mortality and Morbidity Attributable to Smoke Plumes in the United States: Not Just a Western US Problem	Geohealth	10.1029/2021gh000457	OriginalSearch2023	n	n
B590	journalArticle	2021	O'Sullivan, B.; Scully, P.; Curtin, R. J.; Plant, B. J.	A study to assess smoking habits and smoking exposure in sportspeople	Qjm	10.1093/qjmed/hcaa189	OriginalSearch2023	n	n
B591	journalArticle	2023	Oak, Y. J.; Park, R. J.; Lee, J. T.; Byun, G.	Future air quality and premature mortality in Korea	Sci Total Environ	10.1016/j.scitotenv.2022.161134	OriginalSearch2023	n	n
B592	journalArticle	2023	Ocampos, M. S.; Leite, L. C. S.; de Pádua Melo, E. S.; de Cássia Avellaneda Guimarães, R.; Oliveira, R. J.; de Cássia Freitas, K.; Hiane, P. A.; Karuppusamy, A.; do Nascimento, V. A.	Indirect Methods to Determine the Risk of Damage to the Health of Firefighters and Children Due to Exposure to Smoke Emission from Burning Wood/Coal in a Controlled Environment	Int J Environ Res Public Health	10.3390/ijerph20085607	OriginalSearch2023	n	n
B593	journalArticle	2020	Odekanle, E. L.; Sonibare, O. O.; Odejobi, O. J.; Fakinle, B. S.; Akeredolu, F. A.	Air emissions and health risk assessment around abattoir facility	Heliyon	10.1016/j.heliyon.2020.e04365	OriginalSearch2023	n	n
B594	journalArticle	2023	Oh, J.; Choi, S.; Han, C.; Lee, D. W.; Ha, E.; Kim, S.; Bae, H. J.; Pyun, W. B.; Hong, Y. C.; Lim, Y. H.	Association of long-term exposure to PM(2.5) and survival following ischemic heart disease	Environ Res	10.1016/j.envres.2022.114440	OriginalSearch2023	n	n
B595	journalArticle	2022	Okunromade, O.; Yin, J.; Ray, C.; Adhikari, A.	Air Quality and Cancer Prevalence Trends across the Sub-Saharan African Regions during 2005-2020	Int J Environ Res Public Health	10.3390/ijerph191811342	OriginalSearch2023	n	n
B596	journalArticle	2020	Oloyede, T.; Akintunde, A. A.; Oloyede, T. W.; Adeniran, J. A.; Desalu, O. O.; Tanimowo, M. O.; Salami, A. K.	Air Quality Index and Respiratory Symptoms among Garri Processing Workers in Ogbomoso, Nigeria	West Afr J Med		OriginalSearch2023	n	n
B597	journalArticle	2019	Orioli, R.; Antonucci, C.; Scortichini, M.; Cerza, F.; Marando, F.; Ancona, C.; Manes, F.; Davoli, M.; Michelozzi, P.; Forastiere, F.; Cesaroni, G.	Exposure to Residential Greenness as a Predictor of Cause-Specific Mortality and Stroke Incidence in the Rome Longitudinal Study	Environ Health Perspect	10.1289/ehp2854	OriginalSearch2023	y	y	n	Both	No HR
B598	journalArticle	2020	Orioli, R.; Solimini, A. G.; Michelozzi, P.; Forastiere, F.; Davoli, M.; Cesaroni, G.	A cohort study on long-term exposure to air pollution and incidence of liver cirrhosis	Environ Epidemiol	10.1097/ee9.0000000000000109	OriginalSearch2023	n	n
B599	journalArticle	2022	Ortiz-Quintero, B.; Martínez-Espinosa, I.; Pérez-Padilla, R.	Mechanisms of Lung Damage and Development of COPD Due to Household Biomass-Smoke Exposure: Inflammation, Oxidative Stress, MicroRNAs, and Gene Polymorphisms	Cells	10.3390/cells12010067	OriginalSearch2023	n	n
B600	journalArticle	2021	Osborne, K. H.; Longcore, T.	Effect of gypsum dust on lepidopterous larvae	Ecotoxicol Environ Saf	10.1016/j.ecoenv.2021.113027	OriginalSearch2023	n	n
B601	journalArticle	2020	Ou, J. Y.; Hanson, H. A.; Ramsay, J. M.; Kaddas, H. K.; Pope, C. A., 3rd; Leiser, C. L.; VanDerslice, J.; Kirchhoff, A. C.	Fine Particulate Matter Air Pollution and Mortality among Pediatric, Adolescent, and Young Adult Cancer Patients	Cancer Epidemiol Biomarkers Prev	10.1158/1055-9965.Epi-19-1363	OriginalSearch2023	n	n
B602	journalArticle	2022	Ouyang, B.; Liu, F.; Liang, C.; Zhang, J.; Hu, R.; Yuan, H.; Hai, R.; Yuan, Y.; Wu, X.; Yang, S. T.	Toxicity and activity inhibition of metal-organic framework MOF-199 to nitrogen-fixing bacterium Azotobacter vinelandii	Sci Total Environ	10.1016/j.scitotenv.2021.151912	OriginalSearch2023	n	n
B603	journalArticle	2022	Palterer, B.; Vitiello, G.; Del Carria, M.; D'Onofrio, B.; Martinez-Prat, L.; Mahler, M.; Cammelli, D.; Parronchi, P.	Anti-protein arginine deiminase antibodies are distinctly associated with joint and lung involvement in rheumatoid arthritis	Rheumatology (Oxford)	10.1093/rheumatology/keac667	OriginalSearch2023	n	n
B604	journalArticle	2021	Pan, W. C.; Yeh, S. Y.; Wu, C. D.; Huang, Y. T.; Chen, Y. C.; Chen, C. J.; Yang, H. I.	Association Between Traffic Count and Cardiovascular Mortality: A Prospective Cohort Study in Taiwan	J Epidemiol	10.2188/jea.JE20200082	OriginalSearch2023	y	y	n	Particles	No HR
B605	journalArticle	2021	Papagiannis, D.; Malli, F.; Papathanasiou, I. V.; Routis, P.; Fradelos, E.; Kontopoulou, L.; Rachiotis, G.; Gourgoulianis, K. I.	Attitudes and Smoking Prevalence Among Undergraduate Students in Central Greece	Adv Exp Med Biol	10.1007/978-3-030-78787-5_1	OriginalSearch2023	n	n
B606	journalArticle	2019	Pappin, A. J.; Christidis, T.; Pinault, L. L.; Crouse, D. L.; Brook, J. R.; Erickson, A.; Hystad, P.; Li, C.; Martin, R. V.; Meng, J.; Weichenthal, S.; van Donkelaar, A.; Tjepkema, M.; Brauer, M.; Burnett, R. T.	Examining the Shape of the Association between Low Levels of Fine Particulate Matter and Mortality across Three Cycles of the Canadian Census Health and Environment Cohort	Environ Health Perspect	10.1289/ehp5204	OriginalSearch2023	y	y	y	Gases
B607	journalArticle	2021	Park, J.; Kim, H. J.; Lee, C. H.; Lee, C. H.; Lee, H. W.	Impact of long-term exposure to ambient air pollution on the incidence of chronic obstructive pulmonary disease: A systematic review and meta-analysis	Environ Res	10.1016/j.envres.2020.110703	OriginalSearch2023	n	n
B608	journalArticle	2021	Park, J. S.; Choi, S.; Kim, K.; Chang, J.; Kim, S. M.; Kim, S. R.; Lee, G.; Son, J. S.; Kim, K. H.; Lee, E. Y.; Park, S. M.	Association of particulate matter with autoimmune rheumatic diseases among adults in South Korea	Rheumatology (Oxford)	10.1093/rheumatology/keab127	OriginalSearch2023	n	n
B609	journalArticle	2022	Parra, K. L.; Alexander, G. E.; Raichlen, D. A.; Klimentidis, Y. C.; Furlong, M. A.	Exposure to air pollution and risk of incident dementia in the UK Biobank	Environ Res	10.1016/j.envres.2022.112895	OriginalSearch2023	n	n
B610	journalArticle	2020	Pathak, U.; Gupta, N. C.; Suri, J. C.	Risk of COPD due to indoor air pollution from biomass cooking fuel: a systematic review and meta-analysis	Int J Environ Health Res	10.1080/09603123.2019.1575951	OriginalSearch2023	n	n
B611	journalArticle	2020	Paul, L. A.; Burnett, R. T.; Kwong, J. C.; Hystad, P.; van Donkelaar, A.; Bai, L.; Goldberg, M. S.; Lavigne, E.; Copes, R.; Martin, R. V.; Kopp, A.; Chen, H.	The impact of air pollution on the incidence of diabetes and survival among prevalent diabetes cases	Environ Int	10.1016/j.envint.2019.105333	OriginalSearch2023	n	n
B612	journalArticle	2019	Pavanello, C.; Pirazzi, C.; Bjorkman, K.; Sandstedt, J.; Tarlarini, C.; Mosca, L.; Romeo, S.; Calabresi, L.; Mancina, R. M.	Individuals with familial hypercholesterolemia and cardiovascular events have higher circulating Lp(a) levels	J Clin Lipidol	10.1016/j.jacl.2019.06.011	OriginalSearch2023	n	n
B613	journalArticle	2019	Pelkonen, M. K.; Laatikainen, T. K.; Jousilahti, P.	The relation of environmental tobacco smoke (ETS) to chronic bronchitis and mortality over two decades	Respir Med	10.1016/j.rmed.2019.06.006	OriginalSearch2023	n	n
B614	journalArticle	2021	Peters, A.; Hume, S.; Raidal, S.; Crawley, L.; Gowland, D.	Mortality Associated with Bushfire Smoke Inhalation in a Captive Population of the Smoky Mouse (Pseudomys fumeus), a Threatened Australian Rodent	J Wildl Dis	10.7589/jwd-d-20-00026	OriginalSearch2023	n	n
B615	journalArticle	2022	Petinrin, O. O.; Li, X.; Wong, K. C.	Particle Swarm Optimized Gaussian Process Classifier for Treatment Discontinuation Prediction in Multicohort Metastatic Castration-Resistant Prostate Cancer Patients	IEEE J Biomed Health Inform	10.1109/jbhi.2021.3103989	OriginalSearch2023	n	n
B616	journalArticle	2020	Pial, R. H.; Hashan, M. R.; Ghozy, S.; Dibas, M.; El-Qushayri, A. E.; Abdel-Daim, M. M.	Comparative study on respiratory function among rural women using biomass fuel and non-biomass fuel: evidence of a cross-sectional survey in Bangladesh	Environ Sci Pollut Res Int	10.1007/s11356-020-08668-6	OriginalSearch2023	n	n
B617	journalArticle	2022	Piccinelli, C.; Carnà, P.; Amodio, E.; Cadum, E.; Donato, F.; Rognoni, M.; Vuono, M.; Cavalieri d'Oro, L.	[Effects on mortality and morbidity among the population living close to the Valmadrera (Lombardy Region, Northern Italy) incinerator]	Epidemiol Prev	10.19191/ep22.3.A335.033	OriginalSearch2023	n	n
B618	journalArticle	2018	Pinault, L.; Brauer, M.; Crouse, D. L.; Weichenthal, S.; Erickson, A.; van Donkelaar, A.; Martin, R. V.; Charbonneau, S.; Hystad, P.; Brook, J. R.; Tjepkema, M.; Christidis, T.; Ménard, R.; Robichaud, A.; Burnett, R. T.	Diabetes Status and Susceptibility to the Effects of PM2.5 Exposure on Cardiovascular Mortality in a National Canadian Cohort	Epidemiology	10.1097/ede.0000000000000908	OriginalSearch2023	y	n
B619	journalArticle	2022	Plana-Ripoll, O.; Dreier, J. W.; Momen, N. C.; Prior, A.; Weye, N.; Mortensen, P. B.; Pedersen, C. B.; Iburg, K. M.; Christensen, M. K.; Laursen, T. M.; Agerbo, E.; Pedersen, M. G.; Brandt, J.; Frohn, L. M.; Geels, C.; Christensen, J. H.; McGrath, J. J.	Analysis of mortality metrics associated with a comprehensive range of disorders in Denmark, 2000 to 2018: A population-based cohort study	PLoS Med	10.1371/journal.pmed.1004023	OriginalSearch2023	y	n
B620	journalArticle	2022	Pond, Z. A.; Hernandez, C. S.; Adams, P. J.; Pandis, S. N.; Garcia, G. R.; Robinson, A. L.; Marshall, J. D.; Burnett, R.; Skyllakou, K.; Garcia Rivera, P.; Karnezi, E.; Coleman, C. J.; Pope, C. A., 3rd	Cardiopulmonary Mortality and Fine Particulate Air Pollution by Species and Source in a National U.S. Cohort	Environ Sci Technol	10.1021/acs.est.1c04176	OriginalSearch2023	y	y	y	Particles
B621	journalArticle	2022	Pond, Z. A.; Saha, P. K.; Coleman, C. J.; Presto, A. A.; Robinson, A. L.; Arden Pope Iii, C.	Mortality risk and long-term exposure to ultrafine particles and primary fine particle components in a national U.S. Cohort	Environ Int	10.1016/j.envint.2022.107439	OriginalSearch2023	y	y	y	Particles
B622	journalArticle	2020	Pope, C. A., 3rd; Coleman, N.; Pond, Z. A.; Burnett, R. T.	Fine particulate air pollution and human mortality: 25+ years of cohort studies	Environ Res	10.1016/j.envres.2019.108924	OriginalSearch2023	y	n
B623	journalArticle	2020	Pope, C. A., 3rd; Coleman, N.; Pond, Z. A.; Burnett, R. T.	Corrigendum to "Fine particulate air pollution and human mortality: 25+ years of cohort studies" [Environ. Res. 183 (2020) 108924]	Environ Res	10.1016/j.envres.2020.109974	OriginalSearch2023	n	n
B624	journalArticle	2019	Pope, C. A., 3rd; Lefler, J. S.; Ezzati, M.; Higbee, J. D.; Marshall, J. D.; Kim, S. Y.; Bechle, M.; Gilliat, K. S.; Vernon, S. E.; Robinson, A. L.; Burnett, R. T.	Mortality Risk and Fine Particulate Air Pollution in a Large, Representative Cohort of U.S. Adults	Environ Health Perspect	10.1289/ehp4438	OriginalSearch2023	y	y	y	Particles
B625	journalArticle	2019	Pope, C. A., 3rd; Lefler, J. S.; Ezzati, M.; Higbee, J. D.; Marshall, J. D.; Kim, S. Y.; Bechle, M.; Gilliat, K. S.; Vernon, S. E.; Robinson, A. L.; Burnett, R. T.	Erratum: "Mortality Risk and Fine Particulate Air Pollution in a Large, Representative Cohort of U.S. Adults"	Environ Health Perspect	10.1289/ehp6182	OriginalSearch2023	n	n
B626	journalArticle	2019	Pothirat, C.; Chaiwong, W.; Liwsrisakun, C.; Bumroongkit, C.; Deesomchok, A.; Theerakittikul, T.; Limsukon, A.; Tajarernmuang, P.; Phetsuk, N.	Acute effects of air pollutants on daily mortality and hospitalizations due to cardiovascular and respiratory diseases	J Thorac Dis	10.21037/jtd.2019.07.37	OriginalSearch2023	n	n
B627	journalArticle	2023	Poulsen, A. H.; Sørensen, M.; Hvidtfeldt, U. A.; Brandt, J.; Frohn, L. M.; Ketzel, M.; Christensen, J. H.; Im, U.; Raaschou-Nielsen, O.	Source-specific' air pollution and risk of stroke in Denmark	Int J Epidemiol	10.1093/ije/dyad030	OriginalSearch2023	y	y	n	Both	Not outcome of interest
B628	journalArticle	2020	Pranata, R.; Vania, R.; Tondas, A. E.; Setianto, B.; Santoso, A.	A time-to-event analysis on air pollutants with the risk of cardiovascular disease and mortality: A systematic review and meta-analysis of 84 cohort studies	J Evid Based Med	10.1111/jebm.12380	OriginalSearch2023	y	n
B629	journalArticle	2023	Prasad, A. N.; Fenton, K. A.; Agans, K. N.; Borisevich, V.; Woolsey, C.; Comer, J. E.; Dobias, N. S.; Peel, J. E.; Deer, D. J.; Geisbert, J. B.; Lawrence, W. S.; Cross, R. W.; Geisbert, T. W.	Pathogenesis of aerosolized Ebola virus variant Makona in nonhuman primates	J Infect Dis	10.1093/infdis/jiad137	OriginalSearch2023	n	n
B630	journalArticle	2023	Prathibha, P.; Yeager, R.; Bhatnagar, A.; Turner, J.	Green Heart Louisville: intra-urban, hyperlocal land-use regression modeling of nitrogen oxides and ozone	medRxiv	10.1101/2023.03.03.23286765	OriginalSearch2023	n	n
B631	journalArticle	2021	Pratiti, R.	Household air pollution related to biomass cook stove emissions and its interaction with improved cookstoves	AIMS Public Health	10.3934/publichealth.2021024	OriginalSearch2023	n	n
B632	journalArticle	2021	Predina, J. D.; Haas, A. R.; Martinez, M.; O'Brien, S.; Moon, E. K.; Woodruff, P.; Stadanlick, J.; Corbett, C.; Frenzel-Sulyok, L.; Bryski, M. G.; Eruslanov, E.; Deshpande, C.; Langer, C.; Aguilar, L. K.; Guzik, B. W.; Manzanera, A. G.; Aguilar-Cordova, E.; Singhal, S.; Albelda, S. M.	Neoadjuvant Gene-Mediated Cytotoxic Immunotherapy for Non-Small-Cell Lung Cancer: Safety and Immunologic Activity	Mol Ther	10.1016/j.ymthe.2020.11.001	OriginalSearch2023	n	n
B633	journalArticle	2022	Pritchett, N.; Spangler, E. C.; Gray, G. M.; Livinski, A. A.; Sampson, J. N.; Dawsey, S. M.; Jones, R. R.	Exposure to Outdoor Particulate Matter Air Pollution and Risk of Gastrointestinal Cancers in Adults: A Systematic Review and Meta-Analysis of Epidemiologic Evidence	Environ Health Perspect	10.1289/ehp9620	OriginalSearch2023	n	n
B634	journalArticle	2020	Psotka, M. A.; Rushakoff, J.; Glantz, S. A.; De Marco, T.; Fleischmann, K. E.	The Association Between Secondhand Smoke Exposure and Survival for Patients With Heart Failure	J Card Fail	10.1016/j.cardfail.2019.12.008	OriginalSearch2023	n	n
B635	journalArticle	2023	Pu, F.; Li, C.; Zhang, X.; Cao, X.; Yang, Z.; Hu, Y.; Xu, X.; Ma, Y.; Hu, K.; Liu, Z.	Transition of cooking fuel types and mortality risk in China, 1991-2015	Sci Total Environ	10.1016/j.scitotenv.2023.161654	OriginalSearch2023	n	n
B636	journalArticle	2022	Pyo, J. S.; Kim, N. Y.; Kang, D. W.	Impacts of Outdoor Particulate Matter Exposure on the Incidence of Lung Cancer and Mortality	Medicina (Kaunas)	10.3390/medicina58091159	OriginalSearch2023	y	n
B637	journalArticle	2021	Qian, Y.; Li, H.; Rosenberg, A.; Li, Q.; Sarnat, J.; Papatheodorou, S.; Schwartz, J.; Liang, D.; Liu, Y.; Liu, P.; Shi, L.	Long-Term Exposure to Low-Level NO2 and Mortality among the Elderly Population in the Southeastern United States	Environ Health Perspect	10.1289/ehp9044	OriginalSearch2023	y	y	y	Both
B638	journalArticle	2019	Qiao, P.; Zhao, Y.; Cai, J.; van Donkelaar, A.; Martin, R.; Ying, H.; Kan, H.	Twin growth discordance in association with maternal exposure to fine particulate matter and its chemical constituents during late pregnancy	Environ Int	10.1016/j.envint.2019.105148	OriginalSearch2023	n	n
B639	journalArticle	2022	Qiu, S.; Chen, X.; Chen, X.; Luo, G.; Guo, Y.; Bian, Z.; Li, L.; Chen, Z.; Wu, X.; Ji, J. S.	Solid fuel use, socioeconomic indicators and risk of cardiovascular diseases and all-cause mortality: a prospective cohort study in a rural area of Sichuan, China	Int J Epidemiol	10.1093/ije/dyab191	OriginalSearch2023	n	n
B640	journalArticle	2020	Qu, Y.; Chen, S.; Pan, H.; Zhu, H.; Yan, C.; Zhang, S.; Jiang, Y.	Exposure to tobacco smoke and stillbirth: a national prospective cohort study in rural China	J Epidemiol Community Health	10.1136/jech-2019-213290	OriginalSearch2023	n	n
B641	journalArticle	2021	Quinn, A. K.; Adjei, I. A.; Ae-Ngibise, K. A.; Agyei, O.; Boamah-Kaali, E. A.; Burkart, K.; Carrión, D.; Chillrud, S. N.; Gould, C. F.; Gyaase, S.; Jack, D. W.; Kaali, S.; Kinney, P. L.; Lee, A. G.; Mujtaba, M. N.; Oppong, F. B.; Owusu-Agyei, S.; Yawson, A.; Wylie, B. J.; Asante, K. P.	Prenatal household air pollutant exposure is associated with reduced size and gestational age at birth among a cohort of Ghanaian infants	Environ Int	10.1016/j.envint.2021.106659	OriginalSearch2023	y	n
B642	journalArticle	2021	Rabizadeh, S.; Rajab, A.; Mechanick, J. I.; Moosaie, F.; Rahimi, Y.; Nakhjavani, M.; Esteghamati, A.	LDL/apo B ratio predict coronary heart disease in Type 2 diabetes independent of ASCVD risk score: A case-cohort study	Nutr Metab Cardiovasc Dis	10.1016/j.numecd.2021.01.013	OriginalSearch2023	n	n
B643	journalArticle	2022	Rahman, M. M.; Shu, Y. H.; Chow, T.; Lurmann, F. W.; Yu, X.; Martinez, M. P.; Carter, S. A.; Eckel, S. P.; Chen, J. C.; Chen, Z.; Levitt, P.; Schwartz, J.; McConnell, R.; Xiang, A. H.	Prenatal Exposure to Air Pollution and Autism Spectrum Disorder: Sensitive Windows of Exposure and Sex Differences	Environ Health Perspect	10.1289/ehp9509	OriginalSearch2023	n	n
B644	journalArticle	2022	Raichlen, D. A.; Furlong, M.; Klimentidis, Y. C.; Sayre, M. K.; Parra, K. L.; Bharadwaj, P. K.; Wilcox, R. R.; Alexander, G. E.	Association of Physical Activity with Incidence of Dementia Is Attenuated by Air Pollution	Med Sci Sports Exerc	10.1249/mss.0000000000002888	OriginalSearch2023	n	n
B645	journalArticle	2021	Ramasamy, M. N.; Minassian, A. M.; Ewer, K. J.; Flaxman, A. L.; Folegatti, P. M.; Owens, D. R.; Voysey, M.; Aley, P. K.; Angus, B.; Babbage, G.; Belij-Rammerstorfer, S.; Berry, L.; Bibi, S.; Bittaye, M.; Cathie, K.; Chappell, H.; Charlton, S.; Cicconi, P.; Clutterbuck, E. A.; Colin-Jones, R.; Dold, C.; Emary, K. R. W.; Fedosyuk, S.; Fuskova, M.; Gbesemete, D.; Green, C.; Hallis, B.; Hou, M. M.; J…	Safety and immunogenicity of ChAdOx1 nCoV-19 vaccine administered in a prime-boost regimen in young and old adults (COV002): a single-blind, randomised, controlled, phase 2/3 trial	Lancet	10.1016/s0140-6736(20)32466-1	OriginalSearch2023	n	n
B646	journalArticle	2019	Rammah, A.; Whitworth, K. W.; Han, I.; Chan, W.; Symanski, E.	Time-Varying Exposure to Ozone and Risk of Stillbirth in a Nonattainment Urban Region	Am J Epidemiol	10.1093/aje/kwz095	OriginalSearch2023	y	n
B647	journalArticle	2020	Ran, J.; Sun, S.; Han, L.; Zhao, S.; Chen, D.; Guo, F.; Li, J.; Qiu, H.; Lei, Y.; Tian, L.	Fine particulate matter and cause-specific mortality in the Hong Kong elder patients with chronic kidney disease	Chemosphere	10.1016/j.chemosphere.2020.125913	OriginalSearch2023	n	n
B648	journalArticle	2020	Ran, J.; Yang, A.; Sun, S.; Han, L.; Li, J.; Guo, F.; Zhao, S.; Yang, Y.; Mason, T. G.; Chan, K. P.; Lee, R. S.; Qiu, H.; Tian, L.	Long-Term Exposure to Ambient Fine Particulate Matter and Mortality From Renal Failure: A Retrospective Cohort Study in Hong Kong, China	Am J Epidemiol	10.1093/aje/kwz282	OriginalSearch2023	n	n
B649	journalArticle	2019	Rappazzo, K. M.; Joodi, G.; Hoffman, S. R.; Pursell, I. W., Jr.; Mounsey, J. P.; Cascio, W. E.; Simpson, R. J., Jr.	A case-crossover analysis of the relationship of air pollution with out-of-hospital sudden unexpected death in Wake County, North Carolina (2013-2015)	Sci Total Environ	10.1016/j.scitotenv.2019.133744	OriginalSearch2023	n	n
B650	journalArticle	2023	Ren, B.; He, Q.; Ma, J.; Zhang, G.	A preliminary analysis of global neonatal disorders burden attributable to PM(2.5) from 1990 to 2019	Sci Total Environ	10.1016/j.scitotenv.2023.161608	OriginalSearch2023	n	n
B651	journalArticle	2019	Renzi, M.; Forastiere, F.; Schwartz, J.; Davoli, M.; Michelozzi, P.; Stafoggia, M.	Long-Term PM(10) Exposure and Cause-Specific Mortality in the Latium Region (Italy): A Difference-in-Differences Approach	Environ Health Perspect	10.1289/ehp3759	OriginalSearch2023	y	y	n	Particles	Other
B652	journalArticle	2021	Requia, W. J.; Roig, H. L.; Schwartz, J. D.	Schools exposure to air pollution sources in Brazil: A nationwide assessment of more than 180 thousand schools	Sci Total Environ	10.1016/j.scitotenv.2020.143027	OriginalSearch2023	n	n
B653	journalArticle	2022	Reyes Sanchez, J.	Re. A Multipollutant Approach to Estimating Causal Effects of Air Pollution Mixtures on Overall Mortality in a Large, Prospective Cohort	Epidemiology	10.1097/ede.0000000000001530	OriginalSearch2023	y	n
B654	journalArticle	2020	Rezende, L. F. M.; Murata, E.; Giannichi, B.; Tomita, L. Y.; Wagner, G. A.; Sanchez, Z. M.; Celis-Morales, C.; Ferrari, G.	Cancer cases and deaths attributable to lifestyle risk factors in Chile	BMC Cancer	10.1186/s12885-020-07187-4	OriginalSearch2023	y	n
B655	journalArticle	2021	Rhee, J.; Graubard, B. I.; Purdue, M. P.	Blood lead levels and lung cancer mortality: An updated analysis of NHANES II and III	Cancer Med	10.1002/cam4.3943	OriginalSearch2023	n	n
B656	journalArticle	2019	Riediker, M.; Zink, D.; Kreyling, W.; Oberdörster, G.; Elder, A.; Graham, U.; Lynch, I.; Duschl, A.; Ichihara, G.; Ichihara, S.; Kobayashi, T.; Hisanaga, N.; Umezawa, M.; Cheng, T. J.; Handy, R.; Gulumian, M.; Tinkle, S.; Cassee, F.	Correction to: Particle toxicology and health - where are we?	Part Fibre Toxicol	10.1186/s12989-019-0308-2	OriginalSearch2023	n	n
B657	journalArticle	2019	Riggs, K. A.; Joshi, P. H.; Khera, A.; Singh, K.; Akinmolayemi, O.; Ayers, C. R.; Rohatgi, A.	Impaired HDL Metabolism Links GlycA, A Novel Inflammatory Marker, with Incident Cardiovascular Events	J Clin Med	10.3390/jcm8122137	OriginalSearch2023	n	n
B658	journalArticle	2019	Ritz, B.; Hoffmann, B.; Peters, A.	The Effects of Fine Dust, Ozone, and Nitrogen Dioxide on Health	Dtsch Arztebl Int	10.3238/arztebl.2019.0881	OriginalSearch2023	y	n
B659	journalArticle	2020	Rivera-Caravaca, J. M.; Roldán, V.; Vicente, V.; Lip, G. Y. H.; Marín, F.	Particulate Matter and Temperature: Increased Risk of Adverse Clinical Outcomes in Patients With Atrial Fibrillation	Mayo Clin Proc	10.1016/j.mayocp.2020.05.046	OriginalSearch2023	n	n
B660	journalArticle	2021	Robert, E.; Grippa, M.; Nikiema, D. E.; Kergoat, L.; Koudougou, H.; Auda, Y.; Rochelle-Newall, E.	Environmental determinants of E. coli, link with the diarrheal diseases, and indication of vulnerability criteria in tropical West Africa (Kapore, Burkina Faso)	PLoS Negl Trop Dis	10.1371/journal.pntd.0009634	OriginalSearch2023	n	n
B661	journalArticle	2020	Robertson, L. S.; Zhou, L.; Chen, K.	Temperature, precipitation, ozone pollution, and daily fatal unintentional injuries in Jiangsu Province, China during 2015-2017	Inj Epidemiol	10.1186/s40621-020-00268-9	OriginalSearch2023	n	n
B662	journalArticle	2022	Rodopoulou, S.; Stafoggia, M.; Chen, J.; de Hoogh, K.; Bauwelinck, M.; Mehta, A. J.; Klompmaker, J. O.; Oftedal, B.; Vienneau, D.; Janssen, N. A. H.; Strak, M.; Andersen, Z. J.; Renzi, M.; Cesaroni, G.; Nordheim, C. F.; Bekkevold, T.; Atkinson, R.; Forastiere, F.; Katsouyanni, K.; Brunekreef, B.; Samoli, E.; Hoek, G.	Long-term exposure to fine particle elemental components and mortality in Europe: Results from six European administrative cohorts within the ELAPSE project	Sci Total Environ	10.1016/j.scitotenv.2021.152205	OriginalSearch2023	y	y	n	Particles	No HR
B663	journalArticle	2021	Rodríguez-Carrio, J.; Cerro-Pardo, I.; Lindholt, J. S.; Bonzon-Kulichenko, E.; Martínez-López, D.; Roldán-Montero, R.; Escolà-Gil, J. C.; Michel, J. B.; Blanco-Colio, L. M.; Vázquez, J.; Suárez, A.; Martín-Ventura, J. L.	Malondialdehyde-modified HDL particles elicit a specific IgG response in abdominal aortic aneurysm	Free Radic Biol Med	10.1016/j.freeradbiomed.2021.08.004	OriginalSearch2023	n	n
B664	journalArticle	2022	Rodriguez-Loureiro, L.; Gadeyne, S.; Bauwelinck, M.; Lefebvre, W.; Vanpoucke, C.; Casas, L.	Long-term exposure to residential greenness and neurodegenerative disease mortality among older adults: a 13-year follow-up cohort study	Environ Health	10.1186/s12940-022-00863-x	OriginalSearch2023	n	n
B665	journalArticle	2021	Rojas-Rueda, D.; Morales-Zamora, E.; Alsufyani, W. A.; Herbst, C. H.; AlBalawi, S. M.; Alsukait, R.; Alomran, M.	Environmental Risk Factors and Health: An Umbrella Review of Meta-Analyses	Int J Environ Res Public Health	10.3390/ijerph18020704	OriginalSearch2023	y	n
B666	journalArticle	2019	Rojas-Rueda, D.; Vrijheid, M.; Robinson, O.; Gunn Marit, A.; Gražulevičienė, R.; Slama, R.; Nieuwenhuijsen, M.	Environmental Burden of Childhood Disease in Europe	Int J Environ Res Public Health	10.3390/ijerph16061084	OriginalSearch2023	n	n
B667	journalArticle	2019	Röösli, M.	Effects of transportation noise and particulate matter on the cardiovascular system: What is the new evidence?	G Ital Med Lav Ergon		OriginalSearch2023	n	n
B668	journalArticle	2022	Roscoe, C.; Mackay, C.; Gulliver, J.; Hodgson, S.; Cai, Y.; Vineis, P.; Fecht, D.	Associations of private residential gardens versus other greenspace types with cardiovascular and respiratory disease mortality: Observational evidence from UK Biobank	Environ Int	10.1016/j.envint.2022.107427	OriginalSearch2023	n	n
B669	journalArticle	2023	Rosen, L. J.; Zucker, D. M.; Gravely, S.; Bitan, M.; Rule, A. M.; Myers, V.	Tobacco Smoke Exposure According to Location of Home Smoking in Israel: Findings from the Project Zero Exposure Study	Int J Environ Res Public Health	10.3390/ijerph20043523	OriginalSearch2023	n	n
B670	journalArticle	2019	Rossi, S.; Savi, M.; Mazzola, M.; Pinelli, S.; Alinovi, R.; Gennaccaro, L.; Pagliaro, A.; Meraviglia, V.; Galetti, M.; Lozano-Garcia, O.; Rossini, A.; Frati, C.; Falco, A.; Quaini, F.; Bocchi, L.; Stilli, D.; Lucas, S.; Goldoni, M.; Macchi, E.; Mutti, A.; Miragoli, M.	Subchronic exposure to titanium dioxide nanoparticles modifies cardiac structure and performance in spontaneously hypertensive rats	Part Fibre Toxicol	10.1186/s12989-019-0311-7	OriginalSearch2023	n	n
B671	journalArticle	2021	Roswall, N.; Pyko, A.; Ögren, M.; Oudin, A.; Rosengren, A.; Lager, A.; Poulsen, A. H.; Eriksson, C.; Segersson, D.; Rizzuto, D.; Andersson, E. M.; Aasvang, G. M.; Engström, G.; Jørgensen, J. T.; Selander, J.; Christensen, J. H.; Thacher, J.; Leander, K.; Overvad, K.; Eneroth, K.; Mattisson, K.; Barregård, L.; Stockfelt, L.; Albin, M.; Ketzel, M.; Simonsen, M. K.; Spanne, M.; Raaschou-Nielsen, O.;…	Long-Term Exposure to Transportation Noise and Risk of Incident Stroke: A Pooled Study of Nine Scandinavian Cohorts	Environ Health Perspect	10.1289/ehp8949	OriginalSearch2023	y	y	n	Both	No HR
B672	journalArticle	2020	Rush, B.; Wiskar, K.; Fruhstorfer, C.; Celi, L. A.; Walley, K. R.	The Impact of Chronic Ozone and Particulate Air Pollution on Mortality in Patients With Sepsis Across the United States	J Intensive Care Med	10.1177/0885066618804497	OriginalSearch2023	n	n
B673	journalArticle	2020	Saavedra, F.; Garrido, J. L.; Fuentes-Villalobos, F.; Calvo, M.; Riquelme, R.; Rioseco, M. L.; Chahín, C.; Ferreira, L.; Alvarez, R.; Nova-Lamperti, E.; Barria, M. I.	Differential CD4 T Regulatory Cell Phenotype Induced by Andes Hantavirus Glycoprotein	Front Cell Infect Microbiol	10.3389/fcimb.2020.00430	OriginalSearch2023	n	n
B674	journalArticle	2019	Saez, M.; López-Casasnovas, G.	Assessing the Effects on Health Inequalities of Differential Exposure and Differential Susceptibility of Air Pollution and Environmental Noise in Barcelona, 2007-2014	Int J Environ Res Public Health	10.3390/ijerph16183470	OriginalSearch2023	y	n
B675	journalArticle	2022	Sakti, A. D.; Anggraini, T. S.; Ihsan, K. T. N.; Misra, P.; Trang, N. T. Q.; Pradhan, B.; Wenten, I. G.; Hadi, P. O.; Wikantika, K.	Multi-air pollution risk assessment in Southeast Asia region using integrated remote sensing and socio-economic data products	Sci Total Environ	10.1016/j.scitotenv.2022.158825	OriginalSearch2023	y	n
B676	journalArticle	2023	Salaramoli, S.; Amiri, H.; Joshaghani, H. R.; Hosseini, M.; Hashemy, S. I.	Bio-synthesized selenium nanoparticles ameliorate Brain oxidative stress in Parkinson disease rat models	Metab Brain Dis	10.1007/s11011-023-01222-6	OriginalSearch2023	n	n
B677	journalArticle	2019	Salm, A. K.; Benson, M. J.	Increased Dementia Mortality in West Virginia Counties with Mountaintop Removal Mining?	Int J Environ Res Public Health	10.3390/ijerph16214278	OriginalSearch2023	n	n
B678	journalArticle	2021	Samoli, E.; Rodopoulou, S.; Hvidtfeldt, U. A.; Wolf, K.; Stafoggia, M.; Brunekreef, B.; Strak, M.; Chen, J.; Andersen, Z. J.; Atkinson, R.; Bauwelinck, M.; Bellander, T.; Brandt, J.; Cesaroni, G.; Forastiere, F.; Fecht, D.; Gulliver, J.; Hertel, O.; Hoffmann, B.; de Hoogh, K.; Janssen, N. A. H.; Ketzel, M.; Klompmaker, J. O.; Liu, S.; Ljungman, P.; Nagel, G.; Oftedal, B.; Pershagen, G.; Peters, A…	Modeling multi-level survival data in multi-center epidemiological cohort studies: Applications from the ELAPSE project	Environ Int	10.1016/j.envint.2020.106371	OriginalSearch2023	y	y	y	Both
B679	journalArticle	2022	Sarkar, S. K.; Morshed, M. M.; Chakraborty, T.	COVID-19 Vulnerability Mapping of Asian Countries	Disaster Med Public Health Prep	10.1017/dmp.2022.139	OriginalSearch2023	n	n
B680	journalArticle	2021	Sartor, O.; de Bono, J.; Chi, K. N.; Fizazi, K.; Herrmann, K.; Rahbar, K.; Tagawa, S. T.; Nordquist, L. T.; Vaishampayan, N.; El-Haddad, G.; Park, C. H.; Beer, T. M.; Armour, A.; Pérez-Contreras, W. J.; DeSilvio, M.; Kpamegan, E.; Gericke, G.; Messmann, R. A.; Morris, M. J.; Krause, B. J.	Lutetium-177-PSMA-617 for Metastatic Castration-Resistant Prostate Cancer	N Engl J Med	10.1056/NEJMoa2107322	OriginalSearch2023	n	n
B681	journalArticle	2021	Saucy, A.; de Hoogh, K.; Vienneau, D.; Tangermann, L.; Schäffer, B.; Wunderli, J. M.; Probst-Hensch, N.; Röösli, M.	Mutual effects of fine particulate matter, nitrogen dioxide, and fireworks on cause-specific acute cardiovascular mortality: A case-crossover study in communities affected by aircraft noise	Environ Pollut	10.1016/j.envpol.2021.118066	OriginalSearch2023	n	n
B682	journalArticle	2021	Savitz, D. A.; Hu, H.	Ambient heat and stillbirth in Northern and Central Florida	Environ Res	10.1016/j.envres.2021.111262	OriginalSearch2023	n	n
B683	journalArticle	2022	Sawada, N.; Nakaya, T.; Kashima, S.; Yorifuji, T.; Hanibuchi, T.; Charvat, H.; Yamaji, T.; Iwasaki, M.; Inoue, M.; Iso, H.; Tsugane, S.	Long-term exposure to fine particle matter and all-cause mortality and cause-specific mortality in Japan: the JPHC Study	BMC Public Health	10.1186/s12889-022-12829-2	OriginalSearch2023	y	y	y	Particles
B684	journalArticle	2018	Schaller, K.; Mons, U.	[Tobacco control in Germany and worldwide]	Bundesgesundheitsblatt Gesundheitsforschung Gesundheitsschutz	10.1007/s00103-018-2819-7	OriginalSearch2023	n	n
B685	journalArticle	2019	Schemitt, E. G.; Hartmann, R. M.; Colares, J. R.; Licks, F.; Salvi, J. O.; Marroni, C. A.; Marroni, N. P.	Protective action of glutamine in rats with severe acute liver failure	World J Hepatol	10.4254/wjh.v11.i3.273	OriginalSearch2023	n	n
B686	journalArticle	2019	Schmitt, E.; Meybohm, P.; Herrmann, E.; Ammersbach, K.; Endres, R.; Lindau, S.; Helmer, P.; Zacharowski, K.; Neb, H.	In-line filtration of intravenous infusion may reduce organ dysfunction of adult critical patients	Crit Care	10.1186/s13054-019-2618-z	OriginalSearch2023	n	n
B687	journalArticle	2019	Schmitz, O.; Beelen, R.; Strak, M.; Hoek, G.; Soenario, I.; Brunekreef, B.; Vaartjes, I.; Dijst, M. J.; Grobbee, D. E.; Karssenberg, D.	High resolution annual average air pollution concentration maps for the Netherlands	Sci Data	10.1038/sdata.2019.35	OriginalSearch2023	n	n
B688	journalArticle	2019	Schulz, H.; Karrasch, S.; Bölke, G.; Cyrys, J.; Hornberg, C.; Pickford, R.; Schneider, A.; Witt, C.; Hoffmann, B.	[Breathing: Ambient Air Pollution and Health - Part II]	Pneumologie	10.1055/a-0895-6494	OriginalSearch2023	n	n
B689	journalArticle	2018	Schwartz, J. D.; Wang, Y.; Kloog, I.; Yitshak-Sade, M.; Dominici, F.; Zanobetti, A.	Estimating the Effects of PM(2.5) on Life Expectancy Using Causal Modeling Methods	Environ Health Perspect	10.1289/ehp3130	OriginalSearch2023	y	n
B690	journalArticle	2021	Schwartz, J. D.; Yitshak-Sade, M.; Zanobetti, A.; Di, Q.; Requia, W. J.; Dominici, F.; Mittleman, M. A.	A self-controlled approach to survival analysis, with application to air pollution and mortality	Environ Int	10.1016/j.envint.2021.106861	OriginalSearch2023	y	n
B691	journalArticle	2020	Ścibior, A.; Pietrzyk, Ł; Plewa, Z.; Skiba, A.	Vanadium: Risks and possible benefits in the light of a comprehensive overview of its pharmacotoxicological mechanisms and multi-applications with a summary of further research trends	J Trace Elem Med Biol	10.1016/j.jtemb.2020.126508	OriginalSearch2023	n	n
B692	journalArticle	2021	Seidensaal, K.; Kieser, M.; Hommertgen, A.; Jaekel, C.; Harrabi, S. B.; Herfarth, K.; Mechtesheimer, G.; Lehner, B.; Schneider, M.; Nienhueser, H.; Fröhling, S.; Egerer, G.; Debus, J.; Uhl, M.	Neoadjuvant irradiation of retroperitoneal soft tissue sarcoma with ions (Retro-Ion): study protocol for a randomized phase II pilot trial	Trials	10.1186/s13063-021-05069-z	OriginalSearch2023	n	n
B693	journalArticle	2021	Seo, Y. S.; Park, W. Y.; Kim, S. W.; Kim, D.; Min, B. J.; Kim, W. D.	Virtual randomized study comparing lobectomy and particle beam therapy for clinical stage IA non-small cell lung cancer in operable patients	J Radiat Res	10.1093/jrr/rrab060	OriginalSearch2023	n	n
B694	journalArticle	2021	Shaffer, R. M.; Li, G.; Adar, S. D.; Dirk Keene, C.; Latimer, C. S.; Crane, P. K.; Larson, E. B.; Kaufman, J. D.; Carone, M.; Sheppard, L.	Fine Particulate Matter and Markers of Alzheimer's Disease Neuropathology at Autopsy in a Community-Based Cohort	J Alzheimers Dis	10.3233/jad-201005	OriginalSearch2023	n	n
B695	journalArticle	2021	Shahriar, M. H.; Chowdhury, M. A. H.; Ahmed, S.; Eunus, M.; Kader, S. B.; Begum, B. A.; Islam, T.; Sarwar, G.; Al Shams, R.; Raqib, R.; Alam, D. S.; Parvez, F.; Ahsan, H.; Yunus, M.	Exposure to household air pollutants and endothelial dysfunction in rural Bangladesh: A cross-sectional study	Environ Epidemiol	10.1097/ee9.0000000000000132	OriginalSearch2023	n	n
B696	journalArticle	2020	Shan, A.; Zhang, Y.; Zhang, L. W.; Chen, X.; Li, X.; Wu, H.; Yan, M.; Li, Y.; Xian, P.; Ma, Z.; Li, C.; Guo, P.; Dong, G. H.; Liu, Y. M.; Chen, J.; Wang, T.; Zhao, B. X.; Tang, N. J.	Associations between the incidence and mortality rates of type 2 diabetes mellitus and long-term exposure to ambient air pollution: A 12-year cohort study in northern China	Environ Res	10.1016/j.envres.2020.109551	OriginalSearch2023	n	n
B697	journalArticle	2019	Sheikh, M.; Poustchi, H.; Pourshams, A.; Etemadi, A.; Islami, F.; Khoshnia, M.; Gharavi, A.; Hashemian, M.; Roshandel, G.; Khademi, H.; Zahedi, M.; Abedi-Ardekani, B.; Boffetta, P.; Kamangar, F.; Dawsey, S. M.; Pharaoh, P. D.; Abnet, C. C.; Day, N. E.; Brennan, P.; Malekzadeh, R.	Individual and Combined Effects of Environmental Risk Factors for Esophageal Cancer Based on Results From the Golestan Cohort Study	Gastroenterology	10.1053/j.gastro.2018.12.024	OriginalSearch2023	n	n
B698	journalArticle	2021	Shen, S.; Luo, M.; Meng, X.; Deng, Y.; Cheng, S.	All-Cause Mortality Risk Associated With Solid Fuel Use Among Chinese Elderly People: A National Retrospective Longitudinal Study	Front Public Health	10.3389/fpubh.2021.741637	OriginalSearch2023	n	n
B699	journalArticle	2022	Shen, Y.; Yu, G.; Liu, C.; Wang, W.; Kan, H.; Zhang, J.; Cai, J.	Prenatal Exposure to PM(2.5) and Its Specific Components and Risk of Hypertensive Disorders in Pregnancy: A Nationwide Cohort Study in China	Environ Sci Technol	10.1021/acs.est.2c01103	OriginalSearch2023	n	n
B700	journalArticle	2023	Sheppard, N.; Carroll, M.; Gao, C.; Lane, T.	Particulate matter air pollution and COVID-19 infection, severity, and mortality: A systematic review and meta-analysis	Sci Total Environ	10.1016/j.scitotenv.2023.163272	OriginalSearch2023	n	n
B701	journalArticle	2022	Sheridan, C.; Klompmaker, J.; Cummins, S.; James, P.; Fecht, D.; Roscoe, C.	Associations of air pollution with COVID-19 positivity, hospitalisations, and mortality: Observational evidence from UK Biobank	Environ Pollut	10.1016/j.envpol.2022.119686	OriginalSearch2023	n	n
B702	journalArticle	2019	Sheridan, P.; Ilango, S.; Bruckner, T. A.; Wang, Q.; Basu, R.; Benmarhnia, T.	Ambient Fine Particulate Matter and Preterm Birth in California: Identification of Critical Exposure Windows	Am J Epidemiol	10.1093/aje/kwz120	OriginalSearch2023	n	n
B703	journalArticle	2022	Shi, L.; Rosenberg, A.; Wang, Y.; Liu, P.; Danesh Yazdi, M.; Réquia, W.; Steenland, K.; Chang, H.; Sarnat, J. A.; Wang, W.; Zhang, K.; Zhao, J.; Schwartz, J.	Low-Concentration Air Pollution and Mortality in American Older Adults: A National Cohort Analysis (2001-2017)	Environ Sci Technol	10.1021/acs.est.1c03653	OriginalSearch2023	y	y	y	Both
B704	journalArticle	2020	Shi, L.; Wu, X.; Danesh Yazdi, M.; Braun, D.; Abu Awad, Y.; Wei, Y.; Liu, P.; Di, Q.; Wang, Y.; Schwartz, J.; Dominici, F.; Kioumourtzoglou, M. A.; Zanobetti, A.	Long-term effects of PM(2·5) on neurological disorders in the American Medicare population: a longitudinal cohort study	Lancet Planet Health	10.1016/s2542-5196(20)30227-8	OriginalSearch2023	n	n
B705	journalArticle	2022	Shi, W.; Huang, C.; Chen, S.; Yang, C.; Liu, N.; Zhu, X.; Su, X.; Zhu, X.; Lin, J.	Long-term exposure to air pollution increases hip fracture incidence rate and related mortality: analysis of National Hip Fracture Database	Osteoporos Int	10.1007/s00198-022-06445-4	OriginalSearch2023	n	n
B706	journalArticle	2021	Shi, Y.; Zhang, L.; Li, W.; Wang, Q.; Tian, A.; Peng, K.; Li, Y.; Li, J.	Association between long-term exposure to ambient air pollution and clinical outcomes among patients with heart failure: Findings from the China PEACE Prospective Heart Failure Study	Ecotoxicol Environ Saf	10.1016/j.ecoenv.2021.112517	OriginalSearch2023	n	n
B707	journalArticle	2023	Shim, J. I.; Byun, G.; Lee, J. T.	Long-term exposure to particulate matter and risk of Alzheimer's disease and vascular dementia in Korea: a national population-based Cohort Study	Environ Health	10.1186/s12940-023-00986-9	OriginalSearch2023	n	n
B708	journalArticle	2022	Shin, M.; Kim, O. J.; Yang, S.; Choe, S. A.; Kim, S. Y.	Different Mortality Risks of Long-Term Exposure to Particulate Matter across Different Cancer Sites	Int J Environ Res Public Health	10.3390/ijerph19063180	OriginalSearch2023	y	y	y	Particles
B709	journalArticle	2019	Sieg, H.; Ellermann, A. L.; Maria Kunz, B.; Jalili, P.; Burel, A.; Hogeveen, K.; Böhmert, L.; Chevance, S.; Braeuning, A.; Gauffre, F.; Fessard, V.; Lampen, A.	Aluminum in liver cells - the element species matters	Nanotoxicology	10.1080/17435390.2019.1593542	OriginalSearch2023	n	n
B710	journalArticle	2022	Silbernagel, G.; Scharnagl, H.; Saely, C. H.; Reinthaler, M.; Rief, M.; Kleber, M. E.; Larcher, B.; Chapman, J.; Schaefer, J. R.; Drexel, H.; März, W.	The LDL Apolipoprotein B-to-LDL Cholesterol Ratio: Association with Cardiovascular Mortality and a Biomarker of Small, Dense LDLs	Biomedicines	10.3390/biomedicines10061302	OriginalSearch2023	n	n
B711	journalArticle	2023	Singh, N.; Jain, K.; Kumar, P.; George, N. T.; Sambath, V.; Lakra, M. S.	Air quality assessment in the central Indian State of Chhattisgarh	Indian J Public Health	10.4103/ijph.ijph_996_22	OriginalSearch2023	n	n
B712	journalArticle	2021	Slawsky, E.; Ward-Caviness, C. K.; Neas, L.; Devlin, R. B.; Cascio, W. E.; Russell, A. G.; Huang, R.; Kraus, W. E.; Hauser, E.; Diaz-Sanchez, D.; Weaver, A. M.	Evaluation of PM(2.5) air pollution sources and cardiovascular health	Environ Epidemiol	10.1097/ee9.0000000000000157	OriginalSearch2023	y	n
B713	journalArticle	2022	Sliz, E.; Shin, J.; Ahmad, S.; Williams, D. M.; Frenzel, S.; Gauß, F.; Harris, S. E.; Henning, A. K.; Hernandez, M. V.; Hu, Y. H.; Jiménez, B.; Sargurupremraj, M.; Sudre, C.; Wang, R.; Wittfeld, K.; Yang, Q.; Wardlaw, J. M.; Völzke, H.; Vernooij, M. W.; Schott, J. M.; Richards, M.; Proitsi, P.; Nauck, M.; Lewis, M. R.; Launer, L.; Hosten, N.; Grabe, H. J.; Ghanbari, M.; Deary, I. J.; Cox, S. R.; …	Circulating Metabolome and White Matter Hyperintensities in Women and Men	Circulation	10.1161/circulationaha.121.056892	OriginalSearch2023	n	n
B714	journalArticle	2019	Sly, P. D.; Trottier, B.; Carpenter, D.; Cha'on, U.; Cormier, S.; Galluzzo, B.; Ghosh, S.; Goldizen, F.; Heacock, M.; Jagals, P.; Joshi, H. D.; Kathuria, P.; Ha, L. T.; Magsumbol, M. S.; Navasumrit, P.; Prabhakaran, P.; Sen, B.; Skelly, C.; Suraweera, I.; Vong, S.; Wangdi, C.; Suk, W. A.	Children's Environmental Health in South and Southeast Asia: Networking for Better Child Health Outcomes	Ann Glob Health	10.5334/aogh.2403	OriginalSearch2023	n	n
B715	journalArticle	2022	Sly, P. D.; Trottier, B.; Ikeda-Araki, A.; Vilcins, D.	Environmental Impacts on Infectious Disease: A Literature View of Epidemiological Evidence	Ann Glob Health	10.5334/aogh.3670	OriginalSearch2023	n	n
B716	journalArticle	2021	Snow, N. P.; Wishart, J. D.; Foster, J. A.; Staples, L. D.; VerCauteren, K. C.	Efficacy and risks from a modified sodium nitrite toxic bait for wild pigs	Pest Manag Sci	10.1002/ps.6180	OriginalSearch2023	n	n
B717	journalArticle	2022	So, R.; Andersen, Z. J.; Chen, J.; Stafoggia, M.; de Hoogh, K.; Katsouyanni, K.; Vienneau, D.; Rodopoulou, S.; Samoli, E.; Lim, Y. H.; Jørgensen, J. T.; Amini, H.; Cole-Hunter, T.; Mahmood Taghavi Shahri, S.; Maric, M.; Bergmann, M.; Liu, S.; Azam, S.; Loft, S.; Westendorp, R. G. J.; Mortensen, L. H.; Bauwelinck, M.; Klompmaker, J. O.; Atkinson, R.; Janssen, N. A. H.; Oftedal, B.; Renzi, M.; Fora…	Long-term exposure to air pollution and mortality in a Danish nationwide administrative cohort study: Beyond mortality from cardiopulmonary disease and lung cancer	Environ Int	10.1016/j.envint.2022.107241	OriginalSearch2023	y	y	y	Both
B718	journalArticle	2023	So, R.; Chen, J.; Stafoggia, M.; de Hoogh, K.; Katsouyanni, K.; Vienneau, D.; Samoli, E.; Rodopoulou, S.; Loft, S.; Lim, Y. H.; Westendorp, R. G. J.; Amini, H.; Cole-Hunter, T.; Bergmann, M.; Shahri, S. M. T.; Zhang, J.; Maric, M.; Mortensen, L. H.; Bauwelinck, M.; Klompmaker, J. O.; Atkinson, R. W.; Janssen, N. A. H.; Oftedal, B.; Renzi, M.; Forastiere, F.; Strak, M.; Brunekreef, B.; Hoek, G.; A…	Long-term exposure to elemental components of fine particulate matter and all-natural and cause-specific mortality in a Danish nationwide administrative cohort study	Environ Res	10.1016/j.envres.2023.115552	OriginalSearch2023	y	y	n		other pollutant
B719	journalArticle	2020	So, R.; Jørgensen, J. T.; Lim, Y. H.; Mehta, A. J.; Amini, H.; Mortensen, L. H.; Westendorp, R.; Ketzel, M.; Hertel, O.; Brandt, J.; Christensen, J. H.; Geels, C.; Frohn, L. M.; Sisgaard, T.; Bräuner, E. V.; Jensen, S. S.; Backalarz, C.; Simonsen, M. K.; Loft, S.; Cole-Hunter, T.; Andersen, Z. J.	Long-term exposure to low levels of air pollution and mortality adjusting for road traffic noise: A Danish Nurse Cohort study	Environ Int	10.1016/j.envint.2020.105983	OriginalSearch2023	y	y	y	Both
B720	journalArticle	2019	Sofianopoulou, E.; Kaptoge, S.; Gräf, S.; Hadinnapola, C.; Treacy, C. M.; Church, C.; Coghlan, G.; Gibbs, J. S. R.; Haimel, M.; Howard, L. S.; Johnson, M.; Kiely, D. G.; Lawrie, A.; Lordan, J.; MacKenzie Ross, R. V.; Martin, J. M.; Moledina, S.; Newnham, M.; Peacock, A. J.; Price, L. C.; Rhodes, C. J.; Suntharalingam, J.; Swietlik, E. M.; Toshner, M. R.; Wharton, J.; Wilkins, M. R.; Wort, S. J.; …	Traffic exposures, air pollution and outcomes in pulmonary arterial hypertension: a UK cohort study analysis	Eur Respir J	10.1183/13993003.01429-2018	OriginalSearch2023	y	n
B721	journalArticle	2021	Soltan, M. A.; Varney, J.; Sutton, B.; Melville, C. R.; Lugg, S. T.; Parekh, D.; Carroll, W.; Dosanjh, D. P.; Thickett, D. R.	COVID-19 admission risk tools should include multiethnic age structures, multimorbidity and deprivation metrics for air pollution, household overcrowding, housing quality and adult skills	BMJ Open Respir Res	10.1136/bmjresp-2021-000951	OriginalSearch2023	n	n
B722	journalArticle	2021	Sommar, J. N.; Hvidtfeldt, U. A.; Geels, C.; Frohn, L. M.; Brandt, J.; Christensen, J. H.; Raaschou-Nielsen, O.; Forsberg, B.	Long-Term Residential Exposure to Particulate Matter and Its Components, Nitrogen Dioxide and Ozone-A Northern Sweden Cohort Study on Mortality	Int J Environ Res Public Health	10.3390/ijerph18168476	OriginalSearch2023	y	y	y	Both
B723	journalArticle	2021	Son, J. Y.; Sabath, M. B.; Lane, K. J.; Miranda, M. L.; Dominici, F.; Di, Q.; Schwartz, J.; Bell, M. L.	Long-term Exposure to PM2.5 and Mortality for the Older Population: Effect Modification by Residential Greenness	Epidemiology	10.1097/ede.0000000000001348	OriginalSearch2023	y	y	y	Particles
B724	journalArticle	2022	Song, X.; Hu, Y.; Ma, Y.; Jiang, L.; Wang, X.; Shi, A.; Zhao, J.; Liu, Y.; Liu, Y.; Tang, J.; Li, X.; Zhang, X.; Guo, Y.; Wang, S.	Is short-term and long-term exposure to black carbon associated with cardiovascular and respiratory diseases? A systematic review and meta-analysis based on evidence reliability	BMJ Open	10.1136/bmjopen-2021-049516	OriginalSearch2023	y	n
B725	journalArticle	2023	Sørensen, M.; Raaschou-Nielsen, O.; Poulsen, A. H.; Hvidtfeldt, U. A.; Brandt, J.; Khan, J.; Jensen, S. S.; Münzel, T.; Thacher, J. D.	Long-term exposure to residential transportation noise and mortality: A nationwide cohort study	Environ Pollut	10.1016/j.envpol.2023.121642	OriginalSearch2023	y	y	n	Both	No HR
B726	journalArticle	2021	Soroldoni, S.; Honscha, L. C.; Reis, F. O.; Duarte, F. A.; da Silva, F. M. R., Jr.; Pinho, G. L. L.	Antifouling paint particles in soils: toxic impact that goes beyond the aquatic environment	Ecotoxicology	10.1007/s10646-021-02418-1	OriginalSearch2023	n	n
B727	journalArticle	2019	Spangler, K. R.; Manjourides, J.; Lynch, A. H.; Wellenius, G. A.	Characterizing Spatial Variability of Climate-Relevant Hazards and Vulnerabilities in the New England Region of the United States	Geohealth	10.1029/2018gh000179	OriginalSearch2023	n	n
B728	journalArticle	2019	Spychalski, P.; Kobiela, J.; Antoszewska, M.; Błażyńska-Spychalska, A.; Jereczek-Fossa, B. A.; Høyer, M.	Patient specific outcomes of charged particle therapy for hepatocellular carcinoma - A systematic review and quantitative analysis	Radiother Oncol	10.1016/j.radonc.2018.12.012	OriginalSearch2023	n	n
B729	journalArticle	2023	Stafoggia, M.; Analitis, A.; Chen, J.; Rodopoulou, S.; Brunekreef, B.; Hoek, G.; Wolf, K.; Samoli, E.	Comparing "causal" and "traditional" approaches in the association of long-term exposure to ambient air pollution on mortality: How sensitive are the results?	Environ Int	10.1016/j.envint.2023.107872	OriginalSearch2023	n	n
B730	journalArticle	2022	Stafoggia, M.; Oftedal, B.; Chen, J.; Rodopoulou, S.; Renzi, M.; Atkinson, R. W.; Bauwelinck, M.; Klompmaker, J. O.; Mehta, A.; Vienneau, D.; Andersen, Z. J.; Bellander, T.; Brandt, J.; Cesaroni, G.; de Hoogh, K.; Fecht, D.; Gulliver, J.; Hertel, O.; Hoffmann, B.; Hvidtfeldt, U. A.; Jöckel, K. H.; Jørgensen, J. T.; Katsouyanni, K.; Ketzel, M.; Kristoffersen, D. T.; Lager, A.; Leander, K.; Liu, S.…	Long-term exposure to low ambient air pollution concentrations and mortality among 28 million people: results from seven large European cohorts within the ELAPSE project	Lancet Planet Health	10.1016/s2542-5196(21)00277-1	OriginalSearch2023	y	y	y	Both
B731	journalArticle	2020	Stawicki, S. P.; Wolfe, S.; Brisendine, C.; Eid, S.; Zangari, M.; Ford, F.; Snyder, B.; Moyer, W.; Levicoff, L.; Burfeind, W. R.	The impact of comprehensive air purification on patient duration of stay, discharge outcomes, and health care economics: A retrospective cohort study	Surgery	10.1016/j.surg.2020.07.021	OriginalSearch2023	n	n
B732	journalArticle	2021	Stieb, D. M.; Berjawi, R.; Emode, M.; Zheng, C.; Salama, D.; Hocking, R.; Lyrette, N.; Matz, C.; Lavigne, E.; Shin, H. H.	Systematic review and meta-analysis of cohort studies of long term outdoor nitrogen dioxide exposure and mortality	PLoS One	10.1371/journal.pone.0246451	OriginalSearch2023	y	n
B733	journalArticle	2022	Storey, M. A.; Price, O. F.	Prediction of air quality in Sydney, Australia as a function of forest fire load and weather using Bayesian statistics	PLoS One	10.1371/journal.pone.0272774	OriginalSearch2023	n	n
B734	journalArticle	2021	Strak, M.; Weinmayr, G.; Rodopoulou, S.; Chen, J.; de Hoogh, K.; Andersen, Z. J.; Atkinson, R.; Bauwelinck, M.; Bekkevold, T.; Bellander, T.; Boutron-Ruault, M. C.; Brandt, J.; Cesaroni, G.; Concin, H.; Fecht, D.; Forastiere, F.; Gulliver, J.; Hertel, O.; Hoffmann, B.; Hvidtfeldt, U. A.; Janssen, N. A. H.; Jöckel, K. H.; Jørgensen, J. T.; Ketzel, M.; Klompmaker, J. O.; Lager, A.; Leander, K.; Liu…	Long term exposure to low level air pollution and mortality in eight European cohorts within the ELAPSE project: pooled analysis	Bmj	10.1136/bmj.n1904	OriginalSearch2023	y	y	y	Both
B735	journalArticle	2023	Su, X.; Li, H.; Li, F.; Liang, H.; Wei, L.; Shi, D.; Zhang, J.; Wang, Z.	Trends in the Burden of COPD Attributable to Ambient PM(2.5) Exposure in China 1990-2019: An Age-Period-Cohort Analysis	Risk Manag Healthc Policy	10.2147/rmhp.S395278	OriginalSearch2023	y	n
B736	journalArticle	2022	Sun, H. Z.; Yu, P.; Lan, C.; Wan, M. W. L.; Hickman, S.; Murulitharan, J.; Shen, H.; Yuan, L.; Guo, Y.; Archibald, A. T.	Cohort-based long-term ozone exposure-associated mortality risks with adjusted metrics: A systematic review and meta-analysis	Innovation (Camb)	10.1016/j.xinn.2022.100246	OriginalSearch2023	y	n
B737	journalArticle	2022	Sun, J.; Liu, H.; Zhang, C.; Liu, X.; Sun, X.; Chen, X.; Yang, G.; Wang, N.	Predisposed obesity and long-term metabolic diseases from maternal exposure to fine particulate matter (PM(2.5)) - A review of its effect and potential mechanisms	Life Sci	10.1016/j.lfs.2022.121054	OriginalSearch2023	n	n
B738	journalArticle	2020	Sun, S.; Cao, W.; Qiu, H.; Ran, J.; Lin, H.; Shen, C.; Siu-Yin Lee, R.; Tian, L.	Benefits of physical activity not affected by air pollution: a prospective cohort study	Int J Epidemiol	10.1093/ije/dyz184	OriginalSearch2023	n	n
B739	journalArticle	2020	Sun, S.; Sarkar, C.; Kumari, S.; James, P.; Cao, W.; Lee, R. S.; Tian, L.; Webster, C.	Air pollution associated respiratory mortality risk alleviated by residential greenness in the Chinese Elderly Health Service Cohort	Environ Res	10.1016/j.envres.2020.109139	OriginalSearch2023	y	n
B740	journalArticle	2019	Sun, S.; Tian, L.; Cao, W.; Lai, P. C.; Wong, P. P. Y.; Lee, R. S.; Mason, T. G.; Krämer, A.; Wong, C. M.	Urban climate modified short-term association of air pollution with pneumonia mortality in Hong Kong	Sci Total Environ	10.1016/j.scitotenv.2018.07.311	OriginalSearch2023	n	n
B741	journalArticle	2022	Sundram, T. K. M.; Tan, E. S. S.; Cheah, S. C.; Lim, H. S.; Seghayat, M. S.; Bustami, N. A.; Tan, C. K.	Impacts of particulate matter (PM(2.5)) on the health status of outdoor workers: observational evidence from Malaysia	Environ Sci Pollut Res Int	10.1007/s11356-022-20955-y	OriginalSearch2023	y	n
B742	journalArticle	2020	Svedahl, S. R.; Hilt, B.; Svendsen, K.	Work environment factors and respiratory complaints in Norwegian cooks	Int Arch Occup Environ Health	10.1007/s00420-019-01473-w	OriginalSearch2023	n	n
B743	journalArticle	2021	Takeuchi, A.; Nishiwaki, Y.; Okamura, T.; Milojevic, A.; Ueda, K.; Asakura, K.; Takebayashi, T.; Hasegawa, S.; Sairenchi, T.; Irie, F.; Ota, H.; Nitta, H.	Long-Term Exposure to Particulate Matter and Mortality from Cardiovascular Diseases in Japan: The Ibaraki Prefectural Health Study (IPHS)	J Atheroscler Thromb	10.5551/jat.54148	OriginalSearch2023	y	y	y	Particles
B744	journalArticle	2023	Tan, Y.; Yang, Y.; Zhang, Y.; Peng, C.; Zhang, Y.; He, M.; Peng, A.	Prenatal ambient air pollutants exposure and the risk of stillbirth in Wuhan, central of China	Environ Res	10.1016/j.envres.2023.115841	OriginalSearch2023	y	n
B745	journalArticle	2022	Tang, H.; Zheng, C.; Cao, X.; Wang, S.; Zhang, L.; Wang, X.; Chen, Z.; Song, Y.; Chen, C.; Tian, Y.; Jiang, W.; Huang, G.; Wang, Z.	Blue sky as a protective factor for cardiovascular disease	Front Public Health	10.3389/fpubh.2022.1016853	OriginalSearch2023	n	n
B746	journalArticle	2019	Tang, Q.; Huang, K.; Liu, J.; Wu, S.; Shen, D.; Dai, P.; Li, C.	Fine particulate matter from pig house induced immune response by activating TLR4/MAPK/NF-κB pathway and NLRP3 inflammasome in alveolar macrophages	Chemosphere	10.1016/j.chemosphere.2019.124373	OriginalSearch2023	n	n
B747	journalArticle	2020	Tassinari, R.; Di Felice, G.; Butteroni, C.; Barletta, B.; Corinti, S.; Cubadda, F.; Aureli, F.; Raggi, A.; Narciso, L.; Tait, S.; Valeri, M.; Martinelli, A.; Di Virgilio, A.; Pacchierotti, F.; Cordelli, E.; Eleuteri, P.; Villani, P.; Fessard, V.; Maranghi, F.	Hazard identification of pyrogenic synthetic amorphous silica (NM-203) after sub-chronic oral exposure in rat: A multitarget approach	Food Chem Toxicol	10.1016/j.fct.2020.111168	OriginalSearch2023	n	n
B748	journalArticle	2022	Tauqir, A.; Kashif, S.	COVID-19 outbreak and air quality of Lahore, Pakistan: evidence from asymmetric causality analysis	Model Earth Syst Environ	10.1007/s40808-021-01210-8	OriginalSearch2023	n	n
B749	journalArticle	2020	Taylor-Clark, T. E.	Air Pollution-Induced Autonomic Modulation	Physiology (Bethesda)	10.1152/physiol.00017.2020	OriginalSearch2023	n	n
B750	journalArticle	2022	Tella, A.; Balogun, A. L.	GIS-based air quality modelling: spatial prediction of PM10 for Selangor State, Malaysia using machine learning algorithms	Environ Sci Pollut Res Int	10.1007/s11356-021-16150-0	OriginalSearch2023	n	n
B751	journalArticle	2022	Teramoto, M.; Iso, H.; Wakai, K.; Tamakoshi, A.	Secondhand Smoke Exposure During Childhood and Cancer Mortality in Adulthood Among Never Smokers: The Japan Collaborative Cohort Study for Evaluation of Cancer Risk	Am J Epidemiol	10.1093/aje/kwab284	OriginalSearch2023	n	n
B752	journalArticle	2020	Thacher, J. D.; Hvidtfeldt, U. A.; Poulsen, A. H.; Raaschou-Nielsen, O.; Ketzel, M.; Brandt, J.; Jensen, S. S.; Overvad, K.; Tjønneland, A.; Münzel, T.; Sørensen, M.	Long-term residential road traffic noise and mortality in a Danish cohort	Environ Res	10.1016/j.envres.2020.109633	OriginalSearch2023	y	y	n	Both	No HR
B753	journalArticle	2021	Thacher, J. D.; Poulsen, A. H.; Hvidtfeldt, U. A.; Raaschou-Nielsen, O.; Brandt, J.; Geels, C.; Khan, J.; Münzel, T.; Sørensen, M.	Long-Term Exposure to Transportation Noise and Risk for Type 2 Diabetes in a Nationwide Cohort Study from Denmark	Environ Health Perspect	10.1289/ehp9146	OriginalSearch2023	n	n
B754	journalArticle	2020	Thirsk, R. B.	Health care for deep space explorers	Ann ICRP	10.1177/0146645320935288	OriginalSearch2023	n	n
B755	journalArticle	2020	Thomas, M.; Jon, B.; Craig, S.; Edward, R.; Ruth, H.; John, B.; Dick, V. A.; Heather, L. A.; Matthew, S.	The world is your oyster: low-dose, long-term microplastic exposure of juvenile oysters	Heliyon	10.1016/j.heliyon.2019.e03103	OriginalSearch2023	n	n
B756	journalArticle	2020	Thomson, E. M.; Christidis, T.; Pinault, L.; Tjepkema, M.; Colman, I.; Crouse, D. L.; van Donkelaar, A.; Martin, R. V.; Hystad, P.; Robichaud, A.; Ménard, R.; Brook, J. R.; Burnett, R. T.	Self-rated stress, distress, mental health, and health as modifiers of the association between long-term exposure to ambient pollutants and mortality	Environ Res	10.1016/j.envres.2020.109973	OriginalSearch2023	y	y	n	Both	No HR
B757	journalArticle	2022	Tian, F.; Cai, M.; Li, H.; Qian, Z. M.; Chen, L.; Zou, H.; Zhang, Z.; Wang, C.; Xian, H.; McMillin, S. E.; Lin, H.	Air Pollution Associated With Incident Stroke, Poststroke Cardiovascular Events, and Death: A Trajectory Analysis of a Prospective Cohort	Neurology	10.1212/wnl.0000000000201316	OriginalSearch2023	y	y	y	Both
B758	journalArticle	2021	Tian, F.; Liu, X.; Chao, Q.; Qian, Z. M.; Zhang, S.; Qi, L.; Niu, Y.; Arnold, L. D.; Zhang, S.; Li, H.; Lin, H.; Liu, Q.	Ambient air pollution and low temperature associated with case fatality of COVID-19: A nationwide retrospective cohort study in China	Innovation (Camb)	10.1016/j.xinn.2021.100139	OriginalSearch2023	n	n
B759	journalArticle	2022	Tiong, M. K.; Holt, S. G.; Ford, M. L.; Smith, E. R.	Serum Calciprotein Monomers and Chronic Kidney Disease Progression	Am J Nephrol	10.1159/000526609	OriginalSearch2023	n	n
B760	journalArticle	2019	Tjepkema, M.; Christidis, T.; Bushnik, T.; Pinault, L.	Cohort profile: The Canadian Census Health and Environment Cohorts (CanCHECs)	Health Rep	10.25318/82-003-x201901200003-eng	OriginalSearch2023	y	n
B761	journalArticle	2022	Toyib, O.; Lavigne, E.; Traub, A.; Umbrio, D.; You, H.; Ripley, S.; Pollitt, K.; Shin, T.; Kulka, R.; Jessiman, B.; Tjepkema, M.; Martin, R.; Stieb, D. M.; Hatzopoulou, M.; Evans, G.; Burnett, R. T.; Weichenthal, S.	Long-term Exposure to Oxidant Gases and Mortality: Effect Modification by PM 2.5 Transition Metals and Oxidative Potential	Epidemiology	10.1097/ede.0000000000001538	OriginalSearch2023	y	y	y	Particles
B762	journalArticle	2022	Traini, E.; Huss, A.; Portengen, L.; Rookus, M.; Verschuren, W. M. M.; Vermeulen, R. C. H.; Bellavia, A.	A Multipollutant Approach to Estimating Causal Effects of Air Pollution Mixtures on Overall Mortality in a Large, Prospective Cohort	Epidemiology	10.1097/ede.0000000000001492	OriginalSearch2023	y	y	y	Both
B763	journalArticle	2023	Tran, P. M.; Warren, J. L.; Leifheit, E. C.; Goldstein, L. B.; Lichtman, J. H.	Associations Between Long-Term Air Pollutant Exposure and 30-Day All-Cause Hospital Readmissions in US Patients With Stroke	Stroke	10.1161/strokeaha.122.042265	OriginalSearch2023	n	n
B764	journalArticle	2020	Trieb, M.; Rainer, F.; Stadlbauer, V.; Douschan, P.; Horvath, A.; Binder, L.; Trakaki, A.; Knuplez, E.; Scharnagl, H.; Stojakovic, T.; Heinemann, Á; Mandorfer, M.; Paternostro, R.; Reiberger, T.; Pitarch, C.; Amorós, A.; Gerbes, A.; Caraceni, P.; Alessandria, C.; Moreau, R.; Clària, J.; Marsche, G.; Stauber, R. E.	HDL-related biomarkers are robust predictors of survival in patients with chronic liver failure	J Hepatol	10.1016/j.jhep.2020.01.026	OriginalSearch2023	n	n
B765	journalArticle	2021	Tsai, C. K.; Yeh, C. M.; Hong, Y. C.; Chen, P. M.; Liu, J. H.; Gau, J. P.; Liu, C. J.	The influence of high-efficiency particulate air filtration on mortality among multiple myeloma patients receiving autologous stem cell transplantation	Sci Rep	10.1038/s41598-021-91135-0	OriginalSearch2023	n	n
B766	journalArticle	2019	Tsai, T. Y.; Lo, L. W.; Liu, S. H.; Cheng, W. H.; Chou, Y. H.; Lin, W. L.; Shinya, Y.; Lin, Y. J.; Chang, S. L.; Hu, Y. F.; Chung, F. P.; Liao, J. N.; Chao, T. F.; Tuan, T. C.; Chen, S. A.	Ambient fine particulate matter (PM2.5) exposure is associated with idiopathic ventricular premature complexes burden: A cohort study with consecutive Holter recordings	J Cardiovasc Electrophysiol	10.1111/jce.13829	OriginalSearch2023	n	n
B767	journalArticle	2019	van Dijk, P. R.; Hop, H.; Waanders, F.; Mulder, U. J.; Pasch, A.; Hillebrands, J. L.; van Goor, H.; Bilo, H. J. G.	Serum calcification propensity in type 1 diabetes associates with mineral stress	Diabetes Res Clin Pract	10.1016/j.diabres.2019.107917	OriginalSearch2023	n	n
B768	journalArticle	2021	Vander Hoorn, S.; Murray, K.; Nedkoff, L.; Hankey, G. J.; Flicker, L.; Yeap, B. B.; Almeida, O. P.; Norman, P.; Brunekreef, B.; Nieuwenhuijsen, M.; Heyworth, J.	Long-term exposure to outdoor air pollution and risk factors for cardiovascular disease within a cohort of older men in Perth	PLoS One	10.1371/journal.pone.0248931	OriginalSearch2023	y	n
B769	journalArticle	2019	Vaughan, A.; Stevanovic, S.; Jafari, M.; Rahman, M.; Bowman, R. V.; Fong, K. M.; Ristovski, Z.; Yang, I. A.	The effect of diesel emission exposure on primary human bronchial epithelial cells from a COPD cohort: N-acetylcysteine as a potential protective intervention	Environ Res	10.1016/j.envres.2018.12.035	OriginalSearch2023	n	n
B770	journalArticle	2019	Veerappan, I.; Sankareswaran, S. K.; Palanisamy, R.	Morin Protects Human Respiratory Cells from PM(2.5) Induced Genotoxicity by Mitigating ROS and Reverting Altered miRNA Expression	Int J Environ Res Public Health	10.3390/ijerph16132389	OriginalSearch2023	n	n
B771	journalArticle	2019	Vienneau, D.; Héritier, H.; Foraster, M.; Eze, I. C.; Schaffner, E.; Thiesse, L.; Rudzik, F.; Habermacher, M.; Köpfli, M.; Pieren, R.; Brink, M.; Cajochen, C.; Wunderli, J. M.; Probst-Hensch, N.; Röösli, M.	Façades, floors and maps - Influence of exposure measurement error on the association between transportation noise and myocardial infarction	Environ Int	10.1016/j.envint.2018.12.015	OriginalSearch2023	n	n
B772	journalArticle	2022	Vienneau, D.; Saucy, A.; Schäffer, B.; Flückiger, B.; Tangermann, L.; Stafoggia, M.; Wunderli, J. M.; Röösli, M.	Transportation noise exposure and cardiovascular mortality: 15-years of follow-up in a nationwide prospective cohort in Switzerland	Environ Int	10.1016/j.envint.2021.106974	OriginalSearch2023	y	y	n	Both	No HR
B773	journalArticle	2023	Vienneau, D.; Stafoggia, M.; Rodopoulou, S.; Chen, J.; Atkinson, R. W.; Bauwelinck, M.; Klompmaker, J. O.; Oftedal, B.; Andersen, Z. J.; Janssen, N. A. H.; So, R.; Lim, Y. H.; Flückiger, B.; Ducret-Stich, R.; Röösli, M.; Probst-Hensch, N.; Künzli, N.; Strak, M.; Samoli, E.; de Hoogh, K.; Brunekreef, B.; Hoek, G.	Association between exposure to multiple air pollutants, transportation noise and cause-specific mortality in adults in Switzerland	Environ Health	10.1186/s12940-023-00983-y	OriginalSearch2023	y	y	y	Both
B774	journalArticle	2021	Villanueva, C.; Chang, J.; Ziogas, A.; Bristow, R. E.; Vieira, V. M.	Ambient air pollution and ovarian cancer survival in California	Gynecol Oncol	10.1016/j.ygyno.2021.07.036	OriginalSearch2023	n	n
B775	journalArticle	2020	Villeneuve, P. J.; Goldberg, M. S.	Methodological Considerations for Epidemiological Studies of Air Pollution and the SARS and COVID-19 Coronavirus Outbreaks	Environ Health Perspect	10.1289/ehp7411	OriginalSearch2023	n	n
B776	journalArticle	2018	Vineis, P.; Fecht, D.	Environment, cancer and inequalities-The urgent need for prevention	Eur J Cancer	10.1016/j.ejca.2018.04.018	OriginalSearch2023	n	n
B777	journalArticle	2020	Visviki, I.; Judge, M. L.	Chronic arsenate exposure affects amphipod size distribution and reproduction	PeerJ	10.7717/peerj.8645	OriginalSearch2023	n	n
B778	journalArticle	2018	Vodonos, A.; Awad, Y. A.; Schwartz, J.	The concentration-response between long-term PM(2.5) exposure and mortality; A meta-regression approach	Environ Res	10.1016/j.envres.2018.06.021	OriginalSearch2023	y	n
B779	journalArticle	2021	Volk, H. E.; Perera, F.; Braun, J. M.; Kingsley, S. L.; Gray, K.; Buckley, J.; Clougherty, J. E.; Croen, L. A.; Eskenazi, B.; Herting, M.; Just, A. C.; Kloog, I.; Margolis, A.; McClure, L. A.; Miller, R.; Levine, S.; Wright, R.	Prenatal air pollution exposure and neurodevelopment: A review and blueprint for a harmonized approach within ECHO	Environ Res	10.1016/j.envres.2020.110320	OriginalSearch2023	n	n
B780	journalArticle	2021	Voysey, M.; Clemens, S. A. C.; Madhi, S. A.; Weckx, L. Y.; Folegatti, P. M.; Aley, P. K.; Angus, B.; Baillie, V. L.; Barnabas, S. L.; Bhorat, Q. E.; Bibi, S.; Briner, C.; Cicconi, P.; Collins, A. M.; Colin-Jones, R.; Cutland, C. L.; Darton, T. C.; Dheda, K.; Duncan, C. J. A.; Emary, K. R. W.; Ewer, K. J.; Fairlie, L.; Faust, S. N.; Feng, S.; Ferreira, D. M.; Finn, A.; Goodman, A. L.; Green, C. M.…	Safety and efficacy of the ChAdOx1 nCoV-19 vaccine (AZD1222) against SARS-CoV-2: an interim analysis of four randomised controlled trials in Brazil, South Africa, and the UK	Lancet	10.1016/s0140-6736(20)32661-1	OriginalSearch2023	n	n
B781	journalArticle	2021	Wainstock, T.; Yoles, I.; Sergienko, R.; Kloog, I.; Sheiner, E.	Prenatal particulate matter exposure and Intrauterine Fetal Death	Int J Hyg Environ Health	10.1016/j.ijheh.2021.113720	OriginalSearch2023	y	n
B782	journalArticle	2019	Walker, E.; Leclerc, M.; Rey, J. F.; Beaudouin, R.; Soubeyrand, S.; Messéan, A.	A Spatio-Temporal Exposure-Hazard Model for Assessing Biological Risk and Impact	Risk Anal	10.1111/risa.12941	OriginalSearch2023	n	n
B783	journalArticle	2020	Wang, B.; Eum, K. D.; Kazemiparkouhi, F.; Li, C.; Manjourides, J.; Pavlu, V.; Suh, H.	The impact of long-term PM(2.5) exposure on specific causes of death: exposure-response curves and effect modification among 53 million U.S. Medicare beneficiaries	Environ Health	10.1186/s12940-020-00575-0	OriginalSearch2023	y	y	y	Particles
B784	journalArticle	2020	Wang, C.; Koutrakis, P.; Gao, X.; Baccarelli, A.; Schwartz, J.	Associations of annual ambient PM(2.5) components with DNAm PhenoAge acceleration in elderly men: The Normative Aging Study	Environ Pollut	10.1016/j.envpol.2019.113690	OriginalSearch2023	n	n
B785	journalArticle	2023	Wang, C.; Lin, S. J.; Hsiao, C. K.; Lu, K. C.	Bayesian Approach to Disease Risk Evaluation Based on Air Pollution and Weather Conditions	Int J Environ Res Public Health	10.3390/ijerph20021039	OriginalSearch2023	n	n
B786	journalArticle	2020	Wang, C.; Meng, X.; Meng, M.; Shi, M.; Sun, W.; Li, X.; Zhang, X.; Liu, R.; Fu, Y.; Song, L.	Oxidative stress activates the TRPM2-Ca(2+)-NLRP3 axis to promote PM(2.5)-induced lung injury of mice	Biomed Pharmacother	10.1016/j.biopha.2020.110481	OriginalSearch2023	n	n
B787	journalArticle	2020	Wang, J.; Wang, W.; Liu, Y.; Zhao, X.	Associations Between Levels of High-Sensitivity C-Reactive Protein and Outcome After Intracerebral Hemorrhage	Front Neurol	10.3389/fneur.2020.535068	OriginalSearch2023	n	n
B788	journalArticle	2022	Wang, K.; Zhu, L.; Rao, L.; Zhao, L.; Wang, Y.; Wu, X.; Zheng, H.; Liao, X.	Nano- and micro-polystyrene plastics disturb gut microbiota and intestinal immune system in honeybee	Sci Total Environ	10.1016/j.scitotenv.2022.156819	OriginalSearch2023	n	n
B789	journalArticle	2023	Wang, L.; Smith-Salzberg, B.; Meyers, K. E.; Glenn, D. A.; Tuttle, K. R.; Derebail, V. K.; Brady, T. M.; Gibson, K.; Smith, A. R.; O'Shaughnessy, M. M.; Srivastava, T.; Hall, G.; Zee, J.; Bitzer, M.; Sethna, C. B.	Tobacco exposure in adults and children with proteinuric glomerulopathies: a NEPTUNE cohort study	BMC Nephrol	10.1186/s12882-023-03073-w	OriginalSearch2023	n	n
B790	journalArticle	2019	Wang, M.; Sampson, P. D.; Sheppard, L. E.; Stein, J. H.; Vedal, S.; Kaufman, J. D.	Long-Term Exposure to Ambient Ozone and Progression of Subclinical Arterial Disease: The Multi-Ethnic Study of Atherosclerosis and Air Pollution	Environ Health Perspect	10.1289/ehp3325	OriginalSearch2023	y	n
B791	journalArticle	2022	Wang, M.; Zhou, T.; Song, Q.; Ma, H.; Hu, Y.; Heianza, Y.; Qi, L.	Ambient air pollution, healthy diet and vegetable intakes, and mortality: a prospective UK Biobank study	Int J Epidemiol	10.1093/ije/dyac022	OriginalSearch2023	y	y	y	Both
B792	journalArticle	2022	Wang, N.; Xu, Z.; Lui, C. W.; Wang, B.; Hu, W.; Wu, J.	Age-period-cohort analysis of lung cancer mortality in China and Australia from 1990 to 2019	Sci Rep	10.1038/s41598-022-12483-z	OriginalSearch2023	y	n
B793	journalArticle	2022	Wang, Q.; Cao, J.	Atmospheric PM(2.5) exposure and risk of ischemic heart disease: A systematic review and meta-analysis of observational studies	Perfusion	10.1177/02676591221131485	OriginalSearch2023	y	n
B794	journalArticle	2023	Wang, R.; Liu, J.; Qin, Y.; Chen, Z.; Li, J.; Guo, P.; Shan, L.; Li, Y.; Hao, Y.; Jiao, M.; Qi, X.; Meng, N.; Jiang, S.; Kang, Z.; Wu, Q.	Global attributed burden of death for air pollution: Demographic decomposition and birth cohort effect	Sci Total Environ	10.1016/j.scitotenv.2022.160444	OriginalSearch2023	n	n
B795	journalArticle	2021	Wang, R.; Zhu, J.; Yang, S.; Chen, X.; Gu, C.; Liang, T.; Li, L.; Liu, D.; Cao, Y.	Therapeutic effects and prognostic factors of (125)I brachytherapy for pelvic recurrence after early cervical cancer surgery	Sci Rep	10.1038/s41598-021-90007-x	OriginalSearch2023	n	n
B796	journalArticle	2022	Wang, T.; Ma, Y.; Li, R.; Sun, J.; Huang, L.; Wang, S.; Yu, C.	Trends of ischemic heart disease mortality attributable to household air pollution during 1990-2019 in China and India: an age-period-cohort analysis	Environ Sci Pollut Res Int	10.1007/s11356-022-21770-1	OriginalSearch2023	y	n
B797	journalArticle	2023	Wang, W.; Zhou, N.; Yu, H.; Yang, H.; Zhou, J.; Hong, X.	Time Trends in Ischemic Heart Disease Mortality Attributable to PM(2.5) Exposure in Southeastern China from 1990 to 2019: An Age-Period-Cohort Analysis	Int J Environ Res Public Health	10.3390/ijerph20020973	OriginalSearch2023	y	n
B798	journalArticle	2023	Wang, X.; Chen, L.; Cai, M.; Tian, F.; Zou, H.; Qian, Z. M.; Zhang, Z.; Li, H.; Wang, C.; Howard, S. W.; Peng, Y.; Zhang, L.; Bingheim, E.; Lin, H.; Zou, Y.	Air pollution associated with incidence and progression trajectory of chronic lung diseases: a population-based cohort study	Thorax	10.1136/thorax-2022-219489	OriginalSearch2023	y	y	y	Both
B799	journalArticle	2023	Wang, X. Q.; Zhang, K. D.; Yu, W. J.; Zhao, J. W.; Huang, K.; Hu, C. Y.; Zhang, X. J.; Kan, X. H.	Associations of exposures to air pollution and greenness with mortality in a newly treated tuberculosis cohort	Environ Sci Pollut Res Int	10.1007/s11356-022-24433-3	OriginalSearch2023	n	n
B800	journalArticle	2023	Wang, Y.; Du, Z.; Zhang, Y.; Chen, S.; Lin, S.; Hopke, P. K.; Rich, D. Q.; Zhang, K.; Romeiko, X. X.; Deng, X.; Qu, Y.; Liu, Y.; Lin, Z.; Zhu, S.; Zhang, W.; Hao, Y.	Long-term exposure to particulate matter and COPD mortality: Insights from causal inference methods based on a large population cohort in southern China	Sci Total Environ	10.1016/j.scitotenv.2022.160808	OriginalSearch2023	y	y	y	Particles
B801	journalArticle	2023	Wang, Y.; Duong, M.; Brauer, M.; Rangarajan, S.; Dans, A.; Lanas, F.; Lopez-Jaramillo, P.; Puoane, T.; Yeates, K.; Chifamba, J.; Yusuf, R.; Liu, Z.; Li, Y.; Tse, L. A.; Mohan, D.; Gupta, R.; Nair, S.; Lakshmi, P.; Iqbal, R.; Anto, T.; Yusuf, S.; Hystad, P.	Household Air Pollution and Adult Lung Function Change, Respiratory Disease, and Mortality across Eleven Low- and Middle-Income Countries from the PURE Study	Environ Health Perspect	10.1289/ehp11179	OriginalSearch2023	n	n
B802	journalArticle	2023	Wang, Y.; Luo, S.; Wei, J.; Yang, Z.; Hu, K.; Yao, Y.; Zhang, Y.	Ambient NO(2) exposure hinders long-term survival of Chinese middle-aged and older adults	Sci Total Environ	10.1016/j.scitotenv.2022.158784	OriginalSearch2023	y	y	y	Gases
B803	journalArticle	2020	Wang, Y.; Mao, Z.; Chen, G.; Tu, R.; Abdulai, T.; Qiao, D.; Liu, X.; Dong, X.; Luo, Z.; Wang, Y.; Li, R.; Huo, W.; Yu, S.; Guo, Y.; Li, S.; Wang, C.	Association between long-term exposure to ambient air pollutants and excessive daytime sleepiness in Chinese rural population: The Henan Rural Cohort Study	Chemosphere	10.1016/j.chemosphere.2020.126103	OriginalSearch2023	n	n
B804	journalArticle	2022	Wang, Y.; Wang, Y.; Xu, H.; Zhao, Y.; Marshall, J. D.	Ambient Air Pollution and Socioeconomic Status in China	Environ Health Perspect	10.1289/ehp9872	OriginalSearch2023	n	n
B805	journalArticle	2023	Wang, Y.; Wei, J.; Zhang, Y.; Guo, T.; Chen, S.; Wu, W.; Chen, S.; Li, Z.; Qu, Y.; Xiao, J.; Deng, X.; Liu, Y.; Du, Z.; Zhang, W.; Hao, Y.	Estimating causal links of long-term exposure to particulate matters with all-cause mortality in South China	Environ Int	10.1016/j.envint.2022.107726	OriginalSearch2023	y	y	y	Particles
B806	journalArticle	2019	Wang, Y.; Wu, M.; Gong, X.; Zhao, L.; Zhao, J.; Zhu, C.; Gong, C.	Risk Factors for Congenital Syphilis Transmitted from Mother to Infant - Suzhou, China, 2011-2014	MMWR Morb Mortal Wkly Rep	10.15585/mmwr.mm6810a4	OriginalSearch2023	n	n
B807	journalArticle	2022	Wang, Y.; Xiao, S.; Zhang, Y.; Chang, H.; Martin, R. V.; Van Donkelaar, A.; Gaskins, A.; Liu, Y.; Liu, P.; Shi, L.	Long-term exposure to PM(2.5) major components and mortality in the southeastern United States	Environ Int	10.1016/j.envint.2021.106969	OriginalSearch2023	y	y	y	Particles
B808	journalArticle	2023	Wang, Y. T.; Hu, K. R.; Zhao, J.; Ai, F. L.; Shi, Y. L.; Wang, X. W.; Yang, W. Y.; Wang, J. X.; Ai, L. M.; Wan, X.	The Association between Exposure to Second-Hand Smoke and Disease in the Chinese Population: A Systematic Review and Meta-Analysis	Biomed Environ Sci	10.3967/bes2023.003	OriginalSearch2023	n	n
B809	journalArticle	2020	Wang, Z.; Dong, H.; Wang, Y.; Ren, R.; Qin, X.; Wang, S.	Effects of microplastics and their adsorption of cadmium as vectors on the cladoceran Moina monogolica Daday: Implications for plastic-ingesting organisms	J Hazard Mater	10.1016/j.jhazmat.2020.123239	OriginalSearch2023	n	n
B810	journalArticle	2020	Ward-Caviness, C. K.; Weaver, A. M.; Buranosky, M.; Pfaff, E. R.; Neas, L. M.; Devlin, R. B.; Schwartz, J.; Di, Q.; Cascio, W. E.; Diaz-Sanchez, D.	Associations Between Long-Term Fine Particulate Matter Exposure and Mortality in Heart Failure Patients	J Am Heart Assoc	10.1161/jaha.119.012517	OriginalSearch2023	n	n
B811	journalArticle	2019	Warkentin, M. T.; Lam, S.; Hung, R. J.	Determinants of impaired lung function and lung cancer prediction among never-smokers in the UK Biobank cohort	EBioMedicine	10.1016/j.ebiom.2019.08.058	OriginalSearch2023	y	n
B812	journalArticle	2020	Weber, E.; Adu-Bonsaffoh, K.; Vermeulen, R.; Klipstein-Grobusch, K.; Grobbee, D. E.; Browne, J. L.; Downward, G. S.	Household fuel use and adverse pregnancy outcomes in a Ghanaian cohort study	Reprod Health	10.1186/s12978-020-0878-3	OriginalSearch2023	n	n
B813	journalArticle	2021	Wei, Y.; Coull, B.; Koutrakis, P.; Yang, J.; Li, L.; Zanobetti, A.; Schwartz, J.	Assessing additive effects of air pollutants on mortality rate in Massachusetts	Environ Health	10.1186/s12940-021-00704-3	OriginalSearch2023	y	y	n	Both	No HR
B814	journalArticle	2023	Wei, Y.; Mao, B.; Xu, L.; Ao, C.	Accounting for the importance of psychological distance in assessing public preferences for air quality improvement policies: an application of the integrated choice and latent variable model	Environ Sci Pollut Res Int	10.1007/s11356-023-25683-5	OriginalSearch2023	n	n
B815	journalArticle	2021	Wei, Y.; Yazdi, M. D.; Di, Q.; Requia, W. J.; Dominici, F.; Zanobetti, A.; Schwartz, J.	Emulating causal dose-response relations between air pollutants and mortality in the Medicare population	Environ Health	10.1186/s12940-021-00742-x	OriginalSearch2023	y	n
B816	journalArticle	2022	Weichenthal, S.; Pinault, L.; Christidis, T.; Burnett, R. T.; Brook, J. R.; Chu, Y.; Crouse, D. L.; Erickson, A. C.; Hystad, P.; Li, C.; Martin, R. V.; Meng, J.; Pappin, A. J.; Tjepkema, M.; van Donkelaar, A.; Weagle, C. L.; Brauer, M.	How low can you go? Air pollution affects mortality at very low levels	Sci Adv	10.1126/sciadv.abo3381	OriginalSearch2023	y	y	y	Particles
B817	journalArticle	2022	Wen, Q.; Chan, K. H.; Shi, K.; Lv, J.; Guo, Y.; Pei, P.; Yang, L.; Chen, Y.; Du, H.; Gilbert, S.; Avery, D.; Hu, W.; Chen, J.; Yu, C.; Chen, Z.; Li, L.	Tobacco smoking and solid fuels for cooking and risk of liver cancer: A prospective cohort study of 0.5 million Chinese adults	Int J Cancer	10.1002/ijc.33977	OriginalSearch2023	n	n
B818	journalArticle	2020	Werneth, C. M.; Slaba, T. C.; Blattnig, S. R.; Huff, J. L.; Norman, R. B.	A methodology for investigating the impact of medical countermeasures on the risk of exposure induced death	Life Sci Space Res (Amst)	10.1016/j.lssr.2020.03.001	OriginalSearch2023	n	n
B819	journalArticle	2022	Werneth, C. M.; Slaba, T. C.; Huff, J. L.; Patel, Z. S.; Simonsen, L. C.	Medical Countermeasure Requirements to Meet NASA's Space Radiation Permissible Exposure Limits for a Mars Mission Scenario	Health Phys	10.1097/hp.0000000000001572	OriginalSearch2023	n	n
B820	journalArticle	2023	Wicki, B.; Schäffer, B.; Wunderli, J. M.; Müller, T. J.; Pervilhac, C.; Röösli, M.; Vienneau, D.	Suicide and Transportation Noise: A Prospective Cohort Study from Switzerland	Environ Health Perspect	10.1289/ehp11587	OriginalSearch2023	n	n
B821	journalArticle	2019	Williams, A. M.; Dennahy, I. S.; Bhatti, U. F.; Halaweish, I.; Xiong, Y.; Chang, P.; Nikolian, V. C.; Chtraklin, K.; Brown, J.; Zhang, Y.; Zhang, Z. G.; Chopp, M.; Buller, B.; Alam, H. B.	Mesenchymal Stem Cell-Derived Exosomes Provide Neuroprotection and Improve Long-Term Neurologic Outcomes in a Swine Model of Traumatic Brain Injury and Hemorrhagic Shock	J Neurotrauma	10.1089/neu.2018.5711	OriginalSearch2023	n	n
B822	journalArticle	2021	Wolf, K.; Hoffmann, B.; Andersen, Z. J.; Atkinson, R. W.; Bauwelinck, M.; Bellander, T.; Brandt, J.; Brunekreef, B.; Cesaroni, G.; Chen, J.; de Faire, U.; de Hoogh, K.; Fecht, D.; Forastiere, F.; Gulliver, J.; Hertel, O.; Hvidtfeldt, U. A.; Janssen, N. A. H.; Jørgensen, J. T.; Katsouyanni, K.; Ketzel, M.; Klompmaker, J. O.; Lager, A.; Liu, S.; MacDonald, C. J.; Magnusson, P. K. E.; Mehta, A. J.; …	Long-term exposure to low-level ambient air pollution and incidence of stroke and coronary heart disease: a pooled analysis of six European cohorts within the ELAPSE project	Lancet Planet Health	10.1016/s2542-5196(21)00195-9	OriginalSearch2023	y	y	n	Both	Not outcome of interest
B823	journalArticle	2023	Wolf, K.; Rodopoulou, S.; Chen, J.; Andersen, Z. J.; Atkinson, R. W.; Bauwelinck, M.; Janssen, N. A. H.; Kristoffersen, D. T.; Lim, Y. H.; Oftedal, B.; Strak, M.; Vienneau, D.; Zhang, J.; Brunekreef, B.; Hoek, G.; Stafoggia, M.; Samoli, E.	Comparison of traditional Cox regression and causal modeling to investigate the association between long-term air pollution exposure and natural-cause mortality within European cohorts	Environ Pollut	10.1016/j.envpol.2023.121515	OriginalSearch2023	y	y	n	Both	Other
B824	journalArticle	2019	Wolfe, P.; Davidson, K.; Fulcher, C.; Fann, N.; Zawacki, M.; Baker, K. R.	Monetized health benefits attributable to mobile source emission reductions across the United States in 2025	Sci Total Environ	10.1016/j.scitotenv.2018.09.273	OriginalSearch2023	n	n
B825	journalArticle	2022	Wong, P. K.; Ghadikolaei, M. A.; Chen, S. H.; Fadairo, A. A.; Ng, K. W.; Lee, S. M. Y.; Xu, J. C.; Lian, Z. D.; Li, L.; Wong, H. C.; Ning, Z.; Gali, N. K.; Zhao, J.	Physical, chemical, and cell toxicity properties of mature/aged particulate matter (PM) trapped in a diesel particulate filter (DPF) along with the results from freshly produced PM of a diesel engine	J Hazard Mater	10.1016/j.jhazmat.2022.128855	OriginalSearch2023	n	n
B826	journalArticle	2023	Wright, N.; Newell, K.; Chan, K. H.; Gilbert, S.; Hacker, A.; Lu, Y.; Guo, Y.; Pei, P.; Yu, C.; Lv, J.; Chen, J.; Li, L.; Kurmi, O.; Chen, Z.; Lam, K. B. H.; Kartsonaki, C.	Long-term ambient air pollution exposure and cardio-respiratory disease in China: findings from a prospective cohort study	Environ Health	10.1186/s12940-023-00978-9	OriginalSearch2023	y	y	n	Both	Not outcome of interest
B827	journalArticle	2021	Wu, C. T.; Li, G. H.; Huang, C. T.; Cheng, Y. C.; Chen, C. H.; Chien, J. Y.; Kuo, P. H.; Kuo, L. C.; Lai, F.	Acute Exacerbation of a Chronic Obstructive Pulmonary Disease Prediction System Using Wearable Device Data, Machine Learning, and Deep Learning: Development and Cohort Study	JMIR Mhealth Uhealth	10.2196/22591	OriginalSearch2023	n	n
B828	journalArticle	2023	Wu, G.; Cai, M.; Wang, C.; Zou, H.; Wang, X.; Hua, J.; Lin, H.	Ambient air pollution and incidence, progression to multimorbidity and death of hypertension, diabetes, and chronic kidney disease: A national prospective cohort	Sci Total Environ	10.1016/j.scitotenv.2023.163406	OriginalSearch2023	y	y	y	Both
B829	journalArticle	2021	Wu, H.; Sun, J.; Xi, B.	Parental tobacco and indoor secondhand smoking exposure and the risk of offspring under-five mortality in low- and middle-income countries	Indoor Air	10.1111/ina.12897	OriginalSearch2023	n	n
B830	journalArticle	2022	Wu, I. P.; Liao, S. L.; Lai, S. H.; Wong, K. S.	The respiratory impacts of air pollution in children: Global and domestic (Taiwan) situation	Biomed J	10.1016/j.bj.2021.12.004	OriginalSearch2023	n	n
B831	journalArticle	2020	Wu, J. H.; Li, X.; Huang, B.; Su, H.; Li, Y.; Luo, D. J.; Chen, S.; Ma, L.; Wang, S. H.; Nie, X.; Peng, L.	[Pathological changes of fatal coronavirus disease 2019 (COVID-19) in the lungs: report of 10 cases by postmortem needle autopsy]	Zhonghua Bing Li Xue Za Zhi	10.3760/cma.j.cn112151-20200405-00291	OriginalSearch2023	n	n
B832	journalArticle	2022	Wu, J. X.; Lau, A. T. Y.; Xu, Y. M.	Indoor Secondary Pollutants Cannot Be Ignored: Third-Hand Smoke	Toxics	10.3390/toxics10070363	OriginalSearch2023	n	n
B833	journalArticle	2018	Wu, R.; Song, X.; Bai, Y.; Chen, J.; Zhao, Q.; Liu, S.; Xu, H.; Wang, T.; Feng, B.; Zhang, Y.; Zhong, L.; Wang, X.; Wu, F.; Huang, W.	Are current Chinese national ambient air quality standards on 24-hour averages for particulate matter sufficient to protect public health?	J Environ Sci (China)	10.1016/j.jes.2018.01.017	OriginalSearch2023	n	n
B834	journalArticle	2020	Wu, S. F.; Noren Hooten, N.; Freeman, D. W.; Mode, N. A.; Zonderman, A. B.; Evans, M. K.	Extracellular vesicles in diabetes mellitus induce alterations in endothelial cell morphology and migration	J Transl Med	10.1186/s12967-020-02398-6	OriginalSearch2023	n	n
B835	journalArticle	2021	Wu, X.; Zhu, B.; Zhou, J.; Bi, Y.; Xu, S.; Zhou, B.	The epidemiological trends in the burden of lung cancer attributable to PM(2.5) exposure in China	BMC Public Health	10.1186/s12889-021-10765-1	OriginalSearch2023	y	n
B836	journalArticle	2022	Wu, Y.; Zhang, S.; Qian, S. E.; Cai, M.; Li, H.; Wang, C.; Zou, H.; Chen, L.; Vaughn, M. G.; McMillin, S. E.; Lin, H.	Ambient air pollution associated with incidence and dynamic progression of type 2 diabetes: a trajectory analysis of a population-based cohort	BMC Med	10.1186/s12916-022-02573-0	OriginalSearch2023	n	n
B837	journalArticle	2020	Wylie, A. G.; Korchevskiy, A.; Segrave, A. M.; Duane, A.	Modeling mesothelioma risk factors from amphibole fiber dimensionality: mineralogical and epidemiological perspective	J Appl Toxicol	10.1002/jat.3923	OriginalSearch2023	n	n
B838	journalArticle	2022	Xi, Y.; Richardson, D. B.; Kshirsagar, A. V.; Wade, T. J.; Flythe, J. E.; Whitsel, E. A.; Peterson, G. C.; Wyatt, L. H.; Rappold, A. G.	Effects of short-term ambient PM(2.5) exposure on cardiovascular disease incidence and mortality among U.S. hemodialysis patients: a retrospective cohort study	Environ Health	10.1186/s12940-022-00836-0	OriginalSearch2023	n	n
B839	journalArticle	2022	Xi, Y.; Richardson, D. B.; Kshirsagar, A. V.; Wade, T. J.; Flythe, J. E.; Whitsel, E. A.; Rappold, A. G.	Association Between Long-term Ambient PM(2.5) Exposure and Cardiovascular Outcomes Among US Hemodialysis Patients	Am J Kidney Dis	10.1053/j.ajkd.2022.04.008	OriginalSearch2023	n	n
B840	journalArticle	2023	Xia, Y.; Liu, Z.; Hu, B.; Rangarajan, S.; Ah Tse, L.; Li, Y.; Wang, J.; Hu, L.; Wang, Y.; Xiang, Q.; Lin, Y.; Han, G.; Yusuf, S.; Li, W.	Associations of outdoor fine particulate air pollution and cardiovascular disease: Results from the Prospective Urban and Rural Epidemiology Study in China (PURE-China)	Environ Int	10.1016/j.envint.2023.107829	OriginalSearch2023	y	y	y	Particles
B841	journalArticle	2018	Xiao, L.; Liu, Q.; Zhao, W.; Pang, H.; Zeng, Q.; Chen, Y.; Zhao, J.; Mei, Q.; He, X.	Chemoembolisation with polyvinyl alcohol for advanced hepatocellular carcinoma with portal vein tumour thrombosis and arterioportal shunts: efficacy and prognostic factors	Clin Radiol	10.1016/j.crad.2018.08.002	OriginalSearch2023	n	n
B842	journalArticle	2021	Xie, G.; Sun, L.; Yang, W.; Wang, R.; Shang, L.; Yang, L.; Qi, C.; Xin, J.; Yue, J.; Chung, M. C.	Maternal exposure to PM(2.5) was linked to elevated risk of stillbirth	Chemosphere	10.1016/j.chemosphere.2021.131169	OriginalSearch2023	y	n
B843	journalArticle	2020	Xu, C.; Zhang, M.; Chen, W.; Jiang, L.; Chen, C.; Qin, J.	Assessment of Air Pollutant PM2.5 Pulmonary Exposure Using a 3D Lung-on-Chip Model	ACS Biomater Sci Eng	10.1021/acsbiomaterials.0c00221	OriginalSearch2023	n	n
B844	journalArticle	2021	Xu, D.; Zhang, Y.; Sun, Q.; Wang, X.; Li, T.	Long-term PM(2.5) exposure and survival among cardiovascular disease patients in Beijing, China	Environ Sci Pollut Res Int	10.1007/s11356-021-14043-w	OriginalSearch2023	n	n
B845	journalArticle	2022	Xu, M.; Ke, P.; Wang, C.; Di, H.; Meng, X.; Xia, W.; Gan, Y.; He, Y.; Tian, Q.; Jiang, H.; Lu, Z.	Cooking with biomass fuels and mortality among Chinese elderly people: A prospective cohort study	Indoor Air	10.1111/ina.12954	OriginalSearch2023	n	n
B846	journalArticle	2021	Xu, Y.; Chen, J. T.; Holland, I.; Yanosky, J. D.; Liao, D.; Coull, B. A.; Wang, D.; Rexrode, K.; Whitsel, E. A.; Wellenius, G. A.; Laden, F.; Hart, J. E.	Analysis of long- and medium-term particulate matter exposures and stroke in the US-based Health Professionals Follow-up Study	Environ Epidemiol	10.1097/ee9.0000000000000178	OriginalSearch2023	y	y	n	Particles	Not outcome of interest
B847	journalArticle	2021	Xu, Z.; Tong, S.; Pan, H.; Cheng, J.	Associations of extreme temperatures with hospitalizations and post-discharge deaths for stroke: What is the role of pre-existing hyperlipidemia?	Environ Res	10.1016/j.envres.2020.110391	OriginalSearch2023	n	n
B848	journalArticle	2022	Yan, M.; Liu, N.; Fan, Y.; Ma, L.; Guan, T.	Associations of pregnancy complications with ambient air pollution in China	Ecotoxicol Environ Saf	10.1016/j.ecoenv.2022.113727	OriginalSearch2023	y	n
B849	journalArticle	2020	Yang, B. Y.; Fan, S.; Thiering, E.; Seissler, J.; Nowak, D.; Dong, G. H.; Heinrich, J.	Ambient air pollution and diabetes: A systematic review and meta-analysis	Environ Res	10.1016/j.envres.2019.108817	OriginalSearch2023	n	n
B850	journalArticle	2019	Yang, H.; Li, S.; Sun, L.; Zhang, X.; Cao, Z.; Xu, C.; Cao, X.; Cheng, Y.; Yan, T.; Liu, T.; Wang, Y.	Smog and risk of overall and type-specific cardiovascular diseases: A pooled analysis of 53 cohort studies with 21.09 million participants	Environ Res	10.1016/j.envres.2019.01.040	OriginalSearch2023	y	n
B851	journalArticle	2022	Yang, J.; Hashemi, S.; Han, W.; Song, Y.; Lim, Y.	Exposure and Risk Assessment of Second- and Third-Hand Tobacco Smoke Using Urinary Cotinine Levels in South Korea	Int J Environ Res Public Health	10.3390/ijerph19063746	OriginalSearch2023	n	n
B852	journalArticle	2021	Yang, J.; Sakhvidi, M. J. Z.; de Hoogh, K.; Vienneau, D.; Siemiatyck, J.; Zins, M.; Goldberg, M.; Chen, J.; Lequy, E.; Jacquemin, B.	Long-term exposure to black carbon and mortality: A 28-year follow-up of the GAZEL cohort	Environ Int	10.1016/j.envint.2021.106805	OriginalSearch2023	y	y	n	Particles	other pollutant
B853	journalArticle	2020	Yang, J. W.; Shen, Y. C.; Lin, K. C.; Cheng, S. J.; Chen, S. L.; Chen, C. Y.; Kumar, P. V.; Lin, S. F.; Lu, H. E.; Chen, G. Y.	Organ-on-a-Chip: Opportunities for Assessing the Toxicity of Particulate Matter	Front Bioeng Biotechnol	10.3389/fbioe.2020.00519	OriginalSearch2023	n	n
B854	journalArticle	2023	Yang, L.; Wang, N.; Liu, S.; Xiao, Q.; Geng, G.; Zhang, X.; Li, H.; Zheng, Y.; Guo, F.; Li, Q.; Li, J.; Ren, A.; Xue, T.; Ji, J.	The PM(2.5) concentration reduction improves survival rate of lung cancer in Beijing	Sci Total Environ	10.1016/j.scitotenv.2022.159857	OriginalSearch2023	n	n
B855	journalArticle	2020	Yang, X.; Liang, F.; Li, J.; Chen, J.; Liu, F.; Huang, K.; Cao, J.; Chen, S.; Xiao, Q.; Liu, X.; Shen, C.; Yu, L.; Lu, F.; Wu, X.; Wu, X.; Li, Y.; Zhao, L.; Hu, D.; Huang, J.; Lu, X.; Liu, Y.; Gu, D.	Associations of long-term exposure to ambient PM(2.5) with mortality in Chinese adults: A pooled analysis of cohorts in the China-PAR project	Environ Int	10.1016/j.envint.2020.105589	OriginalSearch2023	y	y	y	Particles
B856	journalArticle	2021	Yang, X.; Zhang, L.; Chen, X.; Liu, F.; Shan, A.; Liang, F.; Li, X.; Wu, H.; Yan, M.; Ma, Z.; Dong, G.; Liu, Y.; Chen, J.; Wang, T.; Zhao, B.; Liu, Y.; Gu, D.; Tang, N.	Long-term exposure to ambient PM(2.5) and stroke mortality among urban residents in northern China	Ecotoxicol Environ Saf	10.1016/j.ecoenv.2021.112063	OriginalSearch2023	y	y	y	Particles
B857	journalArticle	2019	Yang, Y.; Ruan, Z.; Wang, X.; Yang, Y.; Mason, T. G.; Lin, H.; Tian, L.	Short-term and long-term exposures to fine particulate matter constituents and health: A systematic review and meta-analysis	Environ Pollut	10.1016/j.envpol.2018.12.060	OriginalSearch2023	y	n
B858	journalArticle	2021	Yang, Y.; Wang, M.	Exposure misclassification in propensity score-based time-to-event data analysis	Stat Methods Med Res	10.1177/0962280221998410	OriginalSearch2023	n	n
B859	journalArticle	2022	Yang, Z.; Mahendran, R.; Yu, P.; Xu, R.; Yu, W.; Godellawattage, S.; Li, S.; Guo, Y.	Health Effects of Long-Term Exposure to Ambient PM(2.5) in Asia-Pacific: a Systematic Review of Cohort Studies	Curr Environ Health Rep	10.1007/s40572-022-00344-w	OriginalSearch2023	y	n
B860	journalArticle	2021	Yao, Y.; Liu, L.; Guo, G.; Zeng, Y.; Ji, J. S.	Interaction of Sirtuin 1 (SIRT1) candidate longevity gene and particulate matter (PM2.5) on all-cause mortality: a longitudinal cohort study in China	Environ Health	10.1186/s12940-021-00718-x	OriginalSearch2023	y	y	y	Particles
B861	journalArticle	2021	Yazdi, M. D.; Wang, Y.; Di, Q.; Requia, W. J.; Wei, Y.; Shi, L.; Sabath, M. B.; Dominici, F.; Coull, B.; Evans, J. S.; Koutrakis, P.; Schwartz, J. D.	Long-term effect of exposure to lower concentrations of air pollution on mortality among US Medicare participants and vulnerable subgroups: a doubly-robust approach	Lancet Planet Health	10.1016/s2542-5196(21)00204-7	OriginalSearch2023	y	y	y	Particles
B862	journalArticle	2023	Yitshak Sade, M.; Shi, L.; Colicino, E.; Amini, H.; Schwartz, J. D.; Di, Q.; Wright, R. O.	Long-term air pollution exposure and diabetes risk in American older adults: A national secondary data-based cohort study	Environ Pollut	10.1016/j.envpol.2023.121056	OriginalSearch2023	n	n
B863	journalArticle	2019	Yitshak-Sade, M.; Blomberg, A. J.; Zanobetti, A.; Schwartz, J. D.; Coull, B. A.; Kloog, I.; Dominici, F.; Koutrakis, P.	County-level radon exposure and all-cause mortality risk among Medicare beneficiaries	Environ Int	10.1016/j.envint.2019.05.059	OriginalSearch2023	n	n
B864	journalArticle	2019	Yitshak-Sade, M.; Kloog, I.; Zanobetti, A.; Schwartz, J. D.	Estimating the causal effect of annual PM(2.5) exposure on mortality rates in the Northeastern and mid-Atlantic states	Environ Epidemiol	10.1097/ee9.0000000000000052	OriginalSearch2023	y	y	y	Particles
B865	journalArticle	2021	Yoon, H. Y.; Kim, S. Y.; Kim, O. J.; Song, J. W.	Nitrogen dioxide increases the risk of mortality in idiopathic pulmonary fibrosis	Eur Respir J	10.1183/13993003.01877-2020	OriginalSearch2023	n	n
B866	journalArticle	2019	Yoon, U. A.; Kim, Y. C.; Lee, H.; Kwon, S.; An, J. N.; Kim, D. K.; Kim, Y. S.; Lim, C. S.; Lee, J. P.; Kim, H.	The impact of sunlight exposure on mortality of patients with end stage renal disease	Sci Rep	10.1038/s41598-019-38522-w	OriginalSearch2023	n	n
B867	journalArticle	2020	Yorifuji, T.; Kashima, S.	Long-term exposure to nitrogen dioxide and natural-cause and cause-specific mortality in Japan	Sci Total Environ	10.1016/j.scitotenv.2020.140465	OriginalSearch2023	y	y	y	Gases
B868	journalArticle	2019	Yorifuji, T.; Kashima, S.; Tani, Y.; Yamakawa, J.; Doi, H.	Long-term exposure to fine particulate matter and natural-cause and cause-specific mortality in Japan	Environ Epidemiol	10.1097/ee9.0000000000000051	OriginalSearch2023	y	y	y	Particles
B869	journalArticle	2022	Younan, D.; Wang, X.; Millstein, J.; Petkus, A. J.; Beavers, D. P.; Espeland, M. A.; Chui, H. C.; Resnick, S. M.; Gatz, M.; Kaufman, J. D.; Wellenius, G. A.; Whitsel, E. A.; Manson, J. E.; Rapp, S. R.; Chen, J. C.	Air quality improvement and cognitive decline in community-dwelling older women in the United States: A longitudinal cohort study	PLoS Med	10.1371/journal.pmed.1003893	OriginalSearch2023	n	n
B870	journalArticle	2022	Younger, A.; Alkon, A.; Harknett, K.; Jean Louis, R.; Thompson, L. M.	Adverse birth outcomes associated with household air pollution from unclean cooking fuels in low- and middle-income countries: A systematic review	Environ Res	10.1016/j.envres.2021.112274	OriginalSearch2023	n	n
B871	journalArticle	2019	Yu, G.; Wang, F.; Hu, J.; Liao, Y.; Liu, X.	Value Assessment of Health Losses Caused by PM(2.5) in Changsha City, China	Int J Environ Res Public Health	10.3390/ijerph16112063	OriginalSearch2023	n	n
B872	journalArticle	2023	Yu, K.; Lv, J.; Liu, G.; Yu, C.; Guo, Y.; Yang, L.; Chen, Y.; Wang, C.; Chen, Z.; Li, L.; Wu, T.	Cooking and future risk of all-cause and cardiopulmonary mortality	Nat Hum Behav	10.1038/s41562-022-01486-5	OriginalSearch2023	n	n
B873	journalArticle	2023	Yu, K.; Zhang, Q.; Meng, X.; Zhang, L.; Kan, H.; Chen, R.	Association of residential greenness with incident chronic obstructive pulmonary disease: A prospective cohort study in the UK Biobank	Environ Int	10.1016/j.envint.2022.107654	OriginalSearch2023	y	y	n	Both	Not outcome of interest
B874	journalArticle	2021	Yu, P.; Guo, S.; Xu, R.; Ye, T.; Li, S.; Sim, M. R.; Abramson, M. J.; Guo, Y.	Cohort studies of long-term exposure to outdoor particulate matter and risks of cancer: A systematic review and meta-analysis	Innovation (Camb)	10.1016/j.xinn.2021.100143	OriginalSearch2023	y	n
B875	journalArticle	2023	Yu, Q.; Cao, W.; Hamer, D.; Urbanek, N.; Straif-Bourgeois, S.; Cormier, S. A.; Ferguson, T.; Richmond-Bryant, J.	Associations of COVID-19 Hospitalizations, ICU Admissions, and Mortality with Black and White Race and Their Mediation by Air Pollution and Other Risk Factors in the Louisiana Industrial Corridor, March 2020-August 2021	Int J Environ Res Public Health	10.3390/ijerph20054611	OriginalSearch2023	n	n
B876	journalArticle	2021	Yu, Y.; Jerrett, M.; Paul, K. C.; Su, J.; Shih, I. F.; Wu, J.; Lee, E.; Inoue, K.; Haan, M.; Ritz, B.	Ozone Exposure, Outdoor Physical Activity, and Incident Type 2 Diabetes in the SALSA Cohort of Older Mexican Americans	Environ Health Perspect	10.1289/ehp8620	OriginalSearch2023	n	n
B877	journalArticle	2019	Yuan, S.; Wang, J.; Jiang, Q.; He, Z.; Huang, Y.; Li, Z.; Cai, L.; Cao, S.	Long-term exposure to PM(2.5) and stroke: A systematic review and meta-analysis of cohort studies	Environ Res	10.1016/j.envres.2019.108587	OriginalSearch2023	y	n
B878	journalArticle	2023	Yuan, Y.; Wang, K.; Sun, H. Z.; Zhan, Y.; Yang, Z.; Hu, K.; Zhang, Y.	Excess mortality associated with high ozone exposure: A national cohort study in China	Environ Sci Ecotechnol	10.1016/j.ese.2023.100241	OriginalSearch2023	y	y	y	Gases
B879	journalArticle	2023	Yue, D.; Zhang, Q.; Zhang, J.; Liu, W.; Chen, L.; Wang, M.; Li, R.; Qin, S.; Song, X.; Ji, Y.	Diesel exhaust PM2.5 greatly deteriorates fibrosis process in pre-existing pulmonary fibrosis via ferroptosis	Environ Int	10.1016/j.envint.2022.107706	OriginalSearch2023	n	n
B880	journalArticle	2019	Zang, H.; Cheng, H.; Song, W.; Yang, M.; Han, P.; Chen, C.; Ding, R.	Ambient air pollution and the risk of stillbirth: a population-based prospective birth cohort study in the coastal area of China	Environ Sci Pollut Res Int	10.1007/s11356-019-04157-7	OriginalSearch2023	n	n
B881	journalArticle	2020	Zare Sakhvidi, M. J.; Lequy, E.; Goldberg, M.; Jacquemin, B.	Air pollution exposure and bladder, kidney and urinary tract cancer risk: A systematic review	Environ Pollut	10.1016/j.envpol.2020.115328	OriginalSearch2023	n	n
B882	journalArticle	2020	Zeng, Y.; Yin, M.; Zhao, Y.; Liu, Y.; Li, X.; Qi, Y.; Ma, Y.; Li, Z.; Li, C.; Wu, G.	Combination of Bronchial Arterial Infusion Chemotherapy plus Drug-Eluting Embolic Transarterial Chemoembolization for Treatment of Advanced Lung Cancer-A Retrospective Analysis of 23 Patients	J Vasc Interv Radiol	10.1016/j.jvir.2020.06.007	OriginalSearch2023	n	n
B883	journalArticle	2018	Zettergren, A.; Kern, S.; Rydén, L.; Östling, S.; Blennow, K.; Zetterberg, H.; Falk, H.; Skoog, I.	Genetic Variation in FOXO3 is Associated with Self-Rated Health in a Population-Based Sample of Older Individuals	J Gerontol A Biol Sci Med Sci	10.1093/gerona/gly021	OriginalSearch2023	n	n
B884	journalArticle	2023	Zhai, C.; Hu, D.; Yu, G.; Hu, W.; Zong, Q.; Yan, Z.; Wang, Y.; Wang, L.; Zhang, T.; Sun, H.; Cai, L.; Cui, L.; Wang, F.; Zou, Y.	Global, regional, and national deaths, disability-adjusted life years, years lived with disability, and years of life lost for the global disease burden attributable to second-hand smoke, 1990-2019: A systematic analysis for the Global Burden of Disease Study	Sci Total Environ	10.1016/j.scitotenv.2022.160677	OriginalSearch2023	n	n
B885	journalArticle	2022	Zhang, C.; Ni, J.; Chen, Z.	Apolipoprotein B Displays Superior Predictive Value Than Other Lipids for Long-Term Prognosis in Coronary Atherosclerosis Patients and Particular Subpopulations: A Retrospective Study	Clin Ther	10.1016/j.clinthera.2022.06.010	OriginalSearch2023	n	n
B886	journalArticle	2023	Zhang, F.; Tang, H.; Zhao, D.; Zhang, X.; Zhu, S.; Zhao, G.; Zhang, X.; Li, T.; Wei, J.; Li, D.; Zhu, W.	Short-term exposure to ambient particulate matter and mortality among HIV/AIDS patients: Case-crossover evidence from all counties of Hubei province, China	Sci Total Environ	10.1016/j.scitotenv.2022.159410	OriginalSearch2023	n	n
B887	journalArticle	2022	Zhang, F.; Zhang, X.; Zhu, S.; Zhao, G.; Li, T.; Han, A.; Zhang, X.; Zhao, T.; Li, D.; Zhu, W.	The associations between short-term exposure to ambient particulate matter and hospitalizations for osteoporotic fracture in Hangzhou: a time-stratified case-crossover study	Arch Osteoporos	10.1007/s11657-022-01192-9	OriginalSearch2023	n	n
B888	journalArticle	2023	Zhang, F.; Zhu, S.; Tang, H.; Zhao, D.; Zhang, X.; Zhao, G.; Zhang, X.; Li, T.; Ruan, L.; Zhu, W.	Ambient particulate matter, a novel factor hindering life spans of HIV/AIDS patients: Evidence from a ten-year cohort study in Hubei, China	Sci Total Environ	10.1016/j.scitotenv.2023.162589	OriginalSearch2023	n	n
B889	journalArticle	2022	Zhang, H.; Xia, Y.; Su, H.; Chang, Q.; Zhao, Y.	Household solid fuel use and stroke incidence: Evidence from a national cohort study	Front Public Health	10.3389/fpubh.2022.1018023	OriginalSearch2023	n	n
B890	journalArticle	2021	Zhang, H.; Zhang, X.; Wang, Q.; Xu, Y.; Feng, Y.; Yu, Z.; Huang, C.	Ambient air pollution and stillbirth: An updated systematic review and meta-analysis of epidemiological studies	Environ Pollut	10.1016/j.envpol.2021.116752	OriginalSearch2023	n	n
B891	journalArticle	2019	Zhang, J. J.; Wei, Y.; Fang, Z.	Ozone Pollution: A Major Health Hazard Worldwide	Front Immunol	10.3389/fimmu.2019.02518	OriginalSearch2023	y	n
B892	journalArticle	2021	Zhang, N.; Wang, Y.; Yu, H.; Zhang, Y.; Xiang, F.; Jiang, H.; Zheng, Y.; Xiong, Y.; Wang, Z.; Chen, Y.; Jiang, Q.; Shao, Y.; Zhou, Y.	Distance to highway and factory density related to lung cancer death and associated spatial heterogeneity in effects in Jiading District, Shanghai	Environ Sci Pollut Res Int	10.1007/s11356-021-15438-5	OriginalSearch2023	y	n
B893	journalArticle	2022	Zhang, Q.; Meng, X.; Shi, S.; Kan, L.; Chen, R.; Kan, H.	Overview of particulate air pollution and human health in China: Evidence, challenges, and opportunities	Innovation (Camb)	10.1016/j.xinn.2022.100312	OriginalSearch2023	n	n
B894	journalArticle	2021	Zhang, S.; Holy, C. E.; Eichenbaum, G.; Perkins, L. E.; Hasgall, P.; Katz, L. B.; Brown, J. R.; Orlandini, L.; Fessel, G.; Nasseri-Aghbosh, B.; Egnot, N. S.; Zhou, M.; Beech, R.; Marcello, S. R.; Coplan, P. M.	Carcinogenic assessment of cobalt-containing alloys in medical devices or cobalt in occupational settings: A systematic review and meta-analysis of overall cancer risk from published epidemiologic studies	Regul Toxicol Pharmacol	10.1016/j.yrtph.2021.104987	OriginalSearch2023	n	n
B895	journalArticle	2023	Zhang, S.; Qian, Z. M.; Chen, L.; Zhao, X.; Cai, M.; Wang, C.; Zou, H.; Wu, Y.; Zhang, Z.; Li, H.; Lin, H.	Exposure to Air Pollution during Pre-Hypertension and Subsequent Hypertension, Cardiovascular Disease, and Death: A Trajectory Analysis of the UK Biobank Cohort	Environ Health Perspect	10.1289/ehp10967	OriginalSearch2023	y	n
B896	journalArticle	2023	Zhang, W.; Haylock, R. G. E.; Gillies, M.; Hunter, N.; Zhang, E.	Effects of radiation on respiratory disease mortality: analysis of the national registry for radiation workers in United Kingdom	Int J Radiat Biol	10.1080/09553002.2023.2187474	OriginalSearch2023	n	n
B897	journalArticle	2021	Zhang, Y.	All-Cause Mortality Risk and Attributable Deaths Associated with Long-Term Exposure to Ambient PM(2.5) in Chinese Adults	Environ Sci Technol	10.1021/acs.est.0c08527	OriginalSearch2023	y	y	y	Particles
B898	journalArticle	2022	Zhang, Y.; Li, Z.; Wei, J.; Zhan, Y.; Liu, L.; Yang, Z.; Zhang, Y.; Liu, R.; Ma, Z.	Long-term exposure to ambient NO(2) and adult mortality: A nationwide cohort study in China	J Adv Res	10.1016/j.jare.2022.02.007	OriginalSearch2023	y	y	y	Gases
B899	journalArticle	2021	Zhang, Y.; Qiu, J.; Zhou, M.; He, X.; Cui, H.; Xu, X.; Lv, L.; Lin, X.; Zhang, C.; Zhang, H.; Xu, R.; Yi, B.; Mao, B.; Huang, H.; Jin, L.; Zhuo, H.; Sun, P.; Liu, Q.; Zhang, Y.	Cooking stoves and risk of birth defects in urban China	Environ Res	10.1016/j.envres.2021.110731	OriginalSearch2023	n	n
B900	journalArticle	2023	Zhang, Y.; Wang, Y.; Du, Z.; Chen, S.; Qu, Y.; Hao, C.; Ju, X.; Lin, Z.; Wu, W.; Xiao, J.; Chen, X.; Lin, X.; Chen, S.; Chen, L.; Jiang, J.; Zhang, W.; Hao, Y.	Potential causal links between long-term ambient particulate matter exposure and cardiovascular mortality: New evidence from a large community-based cohort in South China	Ecotoxicol Environ Saf	10.1016/j.ecoenv.2023.114730	OriginalSearch2023	y	y	y	Particles
B901	journalArticle	2023	Zhang, Y.; Yin, Z.; Li, S.; Zhang, J. J.; Sun, H. Z.; Liu, K.; Shirai, K.; Hu, K.; Qiu, C.; Liu, X.; Li, Y.; Zeng, Y.; Yao, Y.	Ambient PM(2.5), ozone and mortality in Chinese older adults: A nationwide cohort analysis (2005-2018)	J Hazard Mater	10.1016/j.jhazmat.2023.131539	OriginalSearch2023	y	y	y	Gases
B902	journalArticle	2020	Zhang, Z.; Kang, J.; Hong, Y. S.; Chang, Y.; Ryu, S.; Park, J.; Cho, J.; Guallar, E.; Shin, H. C.; Zhao, D.	Long-Term Particulate Matter Exposure and Incidence of Arrhythmias: A Cohort Study	J Am Heart Assoc	10.1161/jaha.120.016885	OriginalSearch2023	y	n
B903	journalArticle	2021	Zhang, Z.; Wang, J.; Kwong, J. C.; Burnett, R. T.; van Donkelaar, A.; Hystad, P.; Martin, R. V.; Bai, L.; McLaughlin, J.; Chen, H.	Long-term exposure to air pollution and mortality in a prospective cohort: The Ontario Health Study	Environ Int	10.1016/j.envint.2021.106570	OriginalSearch2023	y	y	y	Both
B904	journalArticle	2021	Zhang, Z.; Weichenthal, S.; Kwong, J. C.; Burnett, R. T.; Hatzopoulou, M.; Jerrett, M.; Donkelaar, A. V.; Bai, L.; Martin, R. V.; Copes, R.; Lu, H.; Lakey, P.; Shiraiwa, M.; Chen, H.	Long-term exposure to iron and copper in fine particulate air pollution and their combined impact on reactive oxygen species concentration in lung fluid: a population-based cohort study of cardiovascular disease incidence and mortality in Toronto, Canada	Int J Epidemiol	10.1093/ije/dyaa230	OriginalSearch2023	y	y	y	Both
B905	journalArticle	2021	Zhang, Z.; Weichenthal, S.; Kwong, J. C.; Burnett, R. T.; Hatzopoulou, M.; Jerrett, M.; van Donkelaar, A.; Bai, L.; Martin, R. V.; Copes, R.; Lu, H.; Lakey, P.; Shiraiwa, M.; Chen, H.	A Population-Based Cohort Study of Respiratory Disease and Long-Term Exposure to Iron and Copper in Fine Particulate Air Pollution and Their Combined Impact on Reactive Oxygen Species Generation in Human Lungs	Environ Sci Technol	10.1021/acs.est.0c05931	OriginalSearch2023	y	y	y	Both
B906	journalArticle	2019	Zhang, Z.; Yan, W.; Chen, Q.; Zhou, N.; Xu, Y.	The relationship between exposure to particulate matter and breast cancer incidence and mortality: A meta-analysis	Medicine (Baltimore)	10.1097/md.0000000000018349	OriginalSearch2023	n	n
B907	journalArticle	2019	Zhang, Z.; Zhao, D.; Hong, Y. S.; Chang, Y.; Ryu, S.; Kang, D.; Monteiro, J.; Shin, H. C.; Guallar, E.; Cho, J.	Long-Term Particulate Matter Exposure and Onset of Depression in Middle-Aged Men and Women	Environ Health Perspect	10.1289/ehp4094	OriginalSearch2023	n	n
B908	journalArticle	2021	Zhao, K.; Li, J.; Du, C.; Zhang, Q.; Guo, Y.; Yang, M.	Ambient fine particulate matter of diameter ≤ 2.5 μm and risk of hemorrhagic stroke: a systemic review and meta-analysis of cohort studies	Environ Sci Pollut Res Int	10.1007/s11356-021-13074-7	OriginalSearch2023	y	n
B909	journalArticle	2021	Zhao, N.; Li, B.; Li, H.; Li, G.; Wu, R.; Hong, Q.; Mperejekumana, P.; Liu, S.; Zhou, Y.; Ahmad, R.; Ibrahim Zayan, A. M.; Pemberton-Pigott, C.; Dong, R.	The potential co-benefits for health, economy and climate by substituting raw coal with waste cooking oil as a winter heating fuel in rural households of northern China	Environ Res	10.1016/j.envres.2020.110683	OriginalSearch2023	n	n
B910	journalArticle	2021	Zhao, N.; Pinault, L.; Toyib, O.; Vanos, J.; Tjepkema, M.; Cakmak, S.	Long-term ozone exposure and mortality from neurological diseases in Canada	Environ Int	10.1016/j.envint.2021.106817	OriginalSearch2023	n	y	y	Both
B911	journalArticle	2023	Zhao, N.; Smargiassi, A.; Chen, H.; Widdifield, J.; Bernatsky, S.	Systemic autoimmune rheumatic diseases and multiple industrial air pollutant emissions: A large general population Canadian cohort analysis	Environ Int	10.1016/j.envint.2023.107920	OriginalSearch2023	n	n
B912	journalArticle	2020	Zhao, Q.; Zhang, T. Y.; Cheng, Y. J.; Ma, Y.; Xu, Y. K.; Yang, J. Q.; Zhou, Y. J.	Prognostic impact of estimated remnant-like particle cholesterol in patients with differing glycometabolic status: an observational cohort study from China	Lipids Health Dis	10.1186/s12944-020-01355-y	OriginalSearch2023	n	n
B913	journalArticle	2021	Zhao, Y.; Wang, P.; Zhou, Y.; Xia, B.; Zhu, Q.; Ge, W.; Li, J.; Shi, H.; Xiao, X.; Zhang, Y.	Prenatal fine particulate matter exposure, placental DNA methylation changes, and fetal growth	Environ Int	10.1016/j.envint.2020.106313	OriginalSearch2023	n	n
B914	journalArticle	2019	Zhou, C.; Zu, Q. Q.; Wang, B.; Zhou, C. G.; Shi, H. B.; Liu, S.	Efficacy and prognostic factors of transarterial embolization as initial treatment for spontaneously ruptured hepatocellular carcinoma: a single-center retrospective analysis in 57 patients	Jpn J Radiol	10.1007/s11604-018-0799-z	OriginalSearch2023	n	n
B915	journalArticle	2019	Zhou, G.	Tobacco, air pollution, environmental carcinogenesis, and thoughts on conquering strategies of lung cancer	Cancer Biol Med	10.20892/j.issn.2095-3941.2019.0180	OriginalSearch2023	y	n
B916	journalArticle	2023	Zhou, Y.; Zhang, W.; Wu, D.; Fan, Y.	The effect of silica exposure on the risk of lung cancer: A meta-analysis	J Biochem Mol Toxicol	10.1002/jbt.23287	OriginalSearch2023	n	n
B917	journalArticle	2021	Zhu, W.; Cai, J.; Hu, Y.; Zhang, H.; Han, X.; Zheng, H.; Wu, J.	Long-term exposure to fine particulate matter relates with incident myocardial infarction (MI) risks and post-MI mortality: A meta-analysis	Chemosphere	10.1016/j.chemosphere.2020.128903	OriginalSearch2023	n	n
B918	journalArticle	2023	Zhu, Z.; Yang, Z.; Yu, L.; Xu, L.; Wu, Y.; Zhang, X.; Shen, P.; Lin, H.; Shui, L.; Tang, M.; Jin, M.; Wang, J.; Chen, K.	Residential greenness, air pollution and incident neurodegenerative disease: A cohort study in China	Sci Total Environ	10.1016/j.scitotenv.2023.163173	OriginalSearch2023	n	n
B919	journalArticle	2022	Zierfuss, B.; Höbaus, C.; Herz, C. T.; Koppensteiner, R.; Stangl, H.; Schernthaner, G. H.	High-Density Lipoprotein Particle Subclasses in Statin-Treated Patients with Peripheral Artery Disease Predict Long-Term Survival	Thromb Haemost	10.1055/a-1827-7896	OriginalSearch2023	n	n
B920	journalArticle	2023	Zou, H.; Zhang, S.; Cai, M.; Qian, Z. M.; Zhang, Z.; Chen, L.; Wang, X.; Arnold, L. D.; Howard, S. W.; Li, H.; Lin, H.	Ambient air pollution associated with incidence and progression trajectory of cardiometabolic diseases: A multi-state analysis of a prospective cohort	Sci Total Environ	10.1016/j.scitotenv.2022.160803	OriginalSearch2023	y	y	y	Both
B921	journalArticle	2019	Zou, Y.; O'Neill, S. M.; Larkin, N. K.; Alvarado, E. C.; Solomon, R.; Mass, C.; Liu, Y.; Odman, M. T.; Shen, H.	Machine Learning-Based Integration of High-Resolution Wildfire Smoke Simulations and Observations for Regional Health Impact Assessment	Int J Environ Res Public Health	10.3390/ijerph16122137	OriginalSearch2023	n	n
B922	journalArticle	2018	Zia, S.; Javeed, S.; Jan, F.; Atta, K.; Hussain, S.; Iqbal, S.	Pathophysiological effects of cotton dust pollution on blood pressure in textile workers	Pakistan Journal of Medical and Health Sciences		OriginalSearch2023	n	n
B923	journalArticle	2020	Zhuntova, G. V.; Azizova, T. V.; Bannikova, M. V.; Zavarukhina, T. P.	Incidence trend for colorectal cancer in the cohort of workers exposed to ionizing radiation. [Russian]	Radiatsionnaya Gygiena	10.21514/1998-426X-2020-13-3-18-24	OriginalSearch2023	n	n
B924	journalArticle	2022	Zhu, Y.; Sun, N.; Zhang, C.; Lee, Y. T.; Yang, J. D.; Agopian, V.; Tseng, H. R.	A Liquid Biopsy-Based HCC Extracellular Vesicle Digital Scoring Assay for Early Detection of HCC	Modern Pathology		OriginalSearch2023	n	n
B925	journalArticle	2018	Zhao, J.; Zhang, B.; Yang, S.; Mei, H.; Qian, Z.; Liang, S.; Zhang, Y.; Hu, K.; Tan, Y.; Xian, H.; Belue, R.; Jordan, S. S.; Xu, S.; Zheng, T.; Du, Y.	Maternal exposure to ambient air pollutant and risk of oral clefts in Wuhan, China	Environmental Pollution	10.1016/j.envpol.2018.03.053	OriginalSearch2023	n	n
B926	journalArticle	2020	Zhang, Y.; Zhou, B.; Zeng, H.; Xiang, Y.; Wang, J.; Zhu, C.; Bai, Y.; Jiang, M.; Ran, X.; Li, H.; Tan, Y.; Liao, Y.; Li, N.; Li, X.; Dai, M.	Novel approaches for monitoring and controlling major cancer risk factors in China	Journal of Global Oncology	10.1200/GO.20.33000	OriginalSearch2023	n	n
B927	journalArticle	2023	Zhang, S.; Qian, Z. M.; Chen, L.; Zhao, X.; Cai, M.; Wang, C.; Zou, H.; Wu, Y.; Zhang, Z.; Li, H.; Lin, H.	Erratum: Exposure to Air Pollution during Pre-Hypertension and Subsequent Hypertension, Cardiovascular Disease, and Death: A Trajectory Analysis of the UK Biobank Cohort (Environ Health Perspect 131, (1), 017008, (2023), 10.1289/EHP10967)	Environmental Health Perspectives	10.1289/EHP12836	OriginalSearch2023	y	n
B928	journalArticle	2020	Zhang, S.; Holy, C. E.; Eichenbaum, G.; Perkins, L. E.; Katz, L. B.; Brown, J. R.; Orlandini, L.; Fessel, G.; Nasseri-Aghbosh, B.; Egnot, N. S.; Zhou, M.; Beech, R.; Marcello, S. R.; Coplan, P. M.	Overall cancer risk from exposure to cobalt alloys in orthopedic implants or cobalt in occupational settings: A systematic review and meta-analysis of published epidemiologic studies	Pharmacoepidemiology and Drug Safety	10.1002/pds.5114	OriginalSearch2023	n	n
B929	journalArticle	2019	Zetlen, H.; Hooper, L. G.; Pope, K.; Shrestha, S. P.; Alurkar, V.; Sijali, T. R.; Balmes, J. R.; Kaufman, J. D.; Bates, M. N.	Household air pollution exposure and retinal microvascular changes in nepali women	American Journal of Respiratory and Critical Care Medicine. Conference		OriginalSearch2023	n	n
B930	journalArticle	2018	Zar, H. J.	The Drakenstein Child Health Birth Cohort Study	Pediatric Pulmonology	10.1002/ppul.24031	OriginalSearch2023	y	n
B931	journalArticle	2020	Yusuf, S.; Joseph, P.; Rangarajan, S.; Islam, S.; Mente, A.; Hystad, P.; Brauer, M.; Kutty, V. R.; Gupta, R.; Wielgosz, A.; AlHabib, K. F.; Dans, A.; Lopez-Jaramillo, P.; Avezum, A.; Lanas, F.; Oguz, A.; Kruger, I. M.; Diaz, R.; Yusoff, K.; Mony, P.; Chifamba, J.; Yeates, K.; Kelishadi, R.; Yusufali, A.; Khatib, R.; Rahman, O.; Zatonska, K.; Iqbal, R.; Wei, L.; Bo, H.; Rosengren, A.; Kaur, M.; Mo…	Modifiable risk factors, cardiovascular disease, and mortality in 155 722 individuals from 21 high-income, middle-income, and low-income countries (PURE): a prospective cohort study	The Lancet	10.1016/S0140-6736%2819%2932008-2	OriginalSearch2023	y	y	y	Particles
B932	journalArticle	2022	Yueh, H. Z.; Yeh, C. J.; Wei, J. C. C.	Correspondence to a Associations of regular glucosamine use with all-cause and cause-specific mortality: a large prospective cohort study' by Li et al	Annals of the Rheumatic Diseases	10.1136/annrheumdis-2020-218486	OriginalSearch2023	n	n
B933	journalArticle	2018	Yu, K.; Qiu, G.; Chan, K. H.; Lam, K. B. H.; Kurmi, O. P.; Bennett, D. A.; Yu, C.; Pan, A.; Lv, J.; Guo, Y.; Bian, Z.; Yang, L.; Chen, Y.; Hu, F. B.; Chen, Z.; Li, L.; Wu, T.	Association of solid fuel use with risk of cardiovascular and all-cause mortality in rural China	JAMA - Journal of the American Medical Association	10.1001/jama.2018.2151	OriginalSearch2023	n	n
B934	journalArticle	2021	Young, I. R.; Cowman, M. K.; Kirsch, T.; Crowley, G.; Nolan, A.	COVID-19 and pm exposure: Identifying and mitigating the synergistic deleterious effects	American Journal of Respiratory and Critical Care Medicine. Conference: American Thoracic Society International Conference, ATS	10.1164/ajrccm-conference.2021.203.1_MeetingAbstracts.A3065	OriginalSearch2023	n	n
B935	journalArticle	2020	Yoon, S. J.; Noh, J.; Son, H. Y.; Moon, J. H.; Kim, E. H.; Park, S. W.; Kim, S. H.; Chang, J. H.; Huh, Y. M.; Kang, S. G.	Ambient carbon monoxide exposure and elevated risk of mortality in the glioblastoma patients: A double-cohort retrospective observational study	Cancer Medicine	10.1002/cam4.3572	OriginalSearch2023	n	n
B936	journalArticle	2019	Yoon, H. Y.; Kim, S. Y.; Song, J. W.	Association between exposure to air pollution and mortality in patients with idiopathic pulmonary fibrosis	European Respiratory Journal. Conference: 29th International Congress of the European Respiratory Society, ERS. Madrid Spain	10.1183/13993003.congress-2019.PA2248	OriginalSearch2023	n	n
B937	journalArticle	2020	Yin, I. X.; Zhang, J.; Zhao, I. S.; Mei, M. L.; Li, Q.; Chu, C. H.	The antibacterial mechanism of silver nanoparticles and its application in dentistry	International Journal of Nanomedicine	10.2147/IJN.S246764	OriginalSearch2023	n	n
B938	journalArticle	2021	Yazdi, M. D.; Wang, Y.; Di, Q.; Requia, W. J.; Wei, Y.; Shi, L.; Sabath, M. B.; Dominici, F.; Coull, B.; Evans, J. S.; Koutrakis, P.; Schwartz, J. D.	Long-term effect of exposure to lower concentrations of air pollution on mortality among US Medicare participants and vulnerable subgroups: a doubly-robust approach	The Lancet Planetary Health	10.1016/S2542-5196%2821%2900204-7	OriginalSearch2023	y	y	n	Particles	Duplicate
B939	journalArticle	2021	Yano, C.; Kawayama, T.; Kinoshita, T.; Tokunaga, Y.; Sasaki, J.; Sakazaki, Y.; Matsuoka, M.; Imaoka, H.; Nishiyama, M.; Matsunaga, K.; Furukawa, K.; Hoshino, T.	Overweight improves long-term survival in Japanese patients with asthma	Allergology International	10.1016/j.alit.2020.09.009	OriginalSearch2023	n	n
B940	journalArticle	2018	Yang, Y.; Tang, R.; Qiu, H.; Lai, P. C.; Wong, P.; Thach, T. Q.; Allen, R.; Brauer, M.; Tian, L.; Barratt, B.	Long term exposure to air pollution and mortality in an elderly cohort in Hong Kong	Environment International	10.1016/j.envint.2018.04.034	OriginalSearch2023	y	y	n	Both	Duplicate
B941	journalArticle	2020	Yan, S. X.; Darwish, H.; Danzi, C.; Liu, H.; Mamary, J.; Sine, K.; Mah, D.; Tsai, H. K.; Chon, B. H.; Cooper, B. T.	Reirradiation with Hypofractionated Proton Therapy for Recurrent Lung Cancer	International Journal of Radiation Oncology Biology Physics	10.1016/j.ijrobp.2020.07.1284	OriginalSearch2023	n	n
B942	journalArticle	2022	Xu, S.; Marcon, A.; Bertelsen, R. J.; Benediktsdottir, B.; Geels, C.; Gislason, T.; Heinrich, J.; Holm, M.; Janson, C.; Jogi, R.; Markevych, I.; Orru, H.; Oudin, A.; Marie Frohn, L.; Schlunssen, V.; Sigsgaard, T.; Johannessen, A.	Associations of low-level air pollution and greenness with mortality in men and women. The Life- GAP project	European Clinical Respiratory Journal	10.1080/20018525.2022.2058255	OriginalSearch2023	y	y	n	Both	Conference Abstract
B943	journalArticle	2022	Xu, S.; Marcon, A.; Bertelsen, R. J.; Benediktsdottir, B.; Geels, C.; Gislason, T.; Heinrich, J.; Holm, M.; Janson, C.; Jogi, R.; Markevych, I.; Orru, H.; Oudin, A.; Frohn, L. M.; Schlunssen, V.; Sigsgaard, T.; Johannessen, A.	Associations of low level air pollution and greenness with mortality in men and women. The Life-GAP project	European Respiratory Journal. Conference: European Respiratory Society International Congress, ERS	10.1183/13993003.congress-2022.2460	OriginalSearch2023	y	n
B944	journalArticle	2021	Xu, R.; Li, S.; Abramson, M.; Guo, Y.	Long-term exposure to low PM2.5 and NO2 and allcause mortality in Australia: a difference-indifferences analyses	International Journal of Epidemiology	10.1093/ije/dyab168.727	OriginalSearch2023	y	n
B945	journalArticle	2020	Xiao, B.; Geng, X.; Huang, J.; Zhuang, S.; Fu, J.	Decreased survival of advanced colorectal cancer among patients with chronic cholecystitis: Results from two clinical centers	Journal of B.U.ON.		OriginalSearch2023	n	n
B946	journalArticle	2018	Wong, J. Y. Y.; Margolis, H. G.; Machiela, M.; Zhou, W.; Odden, M. C.; Psaty, B. M.; Robbins, J.; Jones, R. R.; Rotter, J. I.; Chanock, S. J.; Rothman, N.; Lan, Q.; Lee, J. S.	Outdoor air pollution and mosaic loss of chromosome Y in older men from the Cardiovascular Health Study	Environment International	10.1016/j.envint.2018.04.030	OriginalSearch2023	n	n
B947	journalArticle	2021	Wolf, K.; Hoffmann, B.; Andersen, Z. J.; Atkinson, R. W.; Bauwelinck, M.; Bellander, T.; Brandt, J.; Brunekreef, B.; Cesaroni, G.; Chen, J.; de Faire, U.; de Hoogh, K.; Fecht, D.; Forastiere, F.; Gulliver, J.; Hertel, O.; Hvidtfeldt, U. A.; Janssen, N. A. H.; Jorgensen, J. T.; Katsouyanni, K.; Ketzel, M.; Klompmaker, J. O.; Lager, A.; Liu, S.; MacDonald, C. J.; Magnusson, P. K. E.; Mehta, A. J.; …	Long-term exposure to low-level ambient air pollution and incidence of stroke and coronary heart disease: a pooled analysis of six European cohorts within the ELAPSE project	The Lancet Planetary Health	10.1016/S2542-5196%2821%2900195-9	OriginalSearch2023	y	y	n	Both	Duplicate
B948	journalArticle	2022	Wisch, J. K.; Alemu, R.; Cooley, S.; Boerwinkle, A. H.; Rosenow, A.; Ances, B. M.	EFFECTS of AIR POLLUTANTS on NEUROIMAGING MEASURES DIVERGE	Topics in Antiviral Medicine		OriginalSearch2023	n	n
B949	journalArticle	2018	Winterbottom, C. J.; Shah, R. J.; Patterson, K. C.; Kreider, M. E.; Panettieri, R. A.; Rivera-Lebron, B.; Miller, W. T.; Litzky, L. A.; Penning, T. M.; Heinlen, K.; Jackson, T.; Localio, A. R.; Christie, J. D.	Exposure to Ambient Particulate Matter Is Associated With Accelerated Functional Decline in Idiopathic Pulmonary Fibrosis	Chest	10.1016/j.chest.2017.07.034	OriginalSearch2023	n	n
B950	journalArticle	2019	Wen, H.; Xie, C.; Wang, L.; Wang, F.; Wang, Y.; Liu, X.; Yu, C.	Difference in long-term trends in COPD mortality between China and the U.S., 1992-2017: An age-period-cohort analysis	International Journal of Environmental Research and Public Health	10.3390/ijerph16091529	OriginalSearch2023	y	n
B951	journalArticle	2018	Wang, Y.; Li, M.; Wan, X.; Sun, Y.; Cheng, K.; Zhao, X.; Zheng, Y.; Yang, G.; Wang, L.	Spatiotemporal analysis of PM2.5 and pancreatic cancer mortality in China	Environmental Research	10.1016/j.envres.2018.02.026	OriginalSearch2023	n	n
B952	journalArticle	2018	Wang, Y.; Duan, H.; Meng, T.; Shen, M.; Ji, Q.; Xing, J.; Wang, Q.; Wang, T.; Niu, Y.; Yu, T.; Liu, Z.; Jia, H.; Zhan, Y.; Chen, W.; Zhang, Z.; Su, W.; Dai, Y.; Zhang, X.; Zheng, Y.	Reduced serum club cell protein as a pulmonary damage marker for chronic fine particulate matter exposure in Chinese population	Environment International	10.1016/j.envint.2017.12.024	OriginalSearch2023	n	n
B953	journalArticle	2022	Wang, L.; Xie, J.; Hu, Y.; Tian, Y.	Air pollution and risk of chronic obstructed pulmonary disease: The modifying effect of genetic susceptibility and lifestyle	eBioMedicine	10.1016/j.ebiom.2022.103994	OriginalSearch2023	y	y	n	Both	Not outcome of interest
B954	journalArticle	2022	Wan, S.; Rojas-Rueda, D.; Pretty, J.; Roscoe, C.; James, P.; Ji, J. S.	Greenspace and mortality in the U.K. Biobank: Longitudinal cohort analysis of socio-economic, environmental, and biomarker pathways	SSM - Population Health	10.1016/j.ssmph.2022.101194	OriginalSearch2023	y	y	n	Both	No HR
B955	journalArticle	2021	Voysey, M.; Clemens, S. A. C.; Madhi, S. A.; Weckx, L. Y.; Folegatti, P. M.; Aley, P. K.; Angus, B.; Baillie, V. L.; Barnabas, S. L.; Bhorat, Q. E.; Bibi, S.; Briner, C.; Cicconi, P.; Collins, A. M.; Colin-Jones, R.; Cutland, C. L.; Darton, T. C.; Dheda, K.; Duncan, C. J. A.; Emary, K. R. W.; Ewer, K. J.; Fairlie, L.; Faust, S. N.; Feng, S.; Ferreira, D. M.; Finn, A.; Goodman, A. L.; Green, C. M.…	Safety and efficacy of the ChAdOx1 nCoV-19 vaccine (AZD1222) against SARS-CoV-2: an interim analysis of four randomised controlled trials in Brazil, South Africa, and the UK	The Lancet	10.1016/S0140-6736%2820%2932661-1	OriginalSearch2023	y	n
B956	journalArticle	2021	Vathiotis, I. A.; Macneil, T.; Zugazagoitia, J.; Syrigos, K. N.; Aung, T. N.; Gruver, A. M.; Vaillancourt, P.; Hughes, I.; Hinton, S.; Driscoll, K.; Rimm, D. L.	Quantitative assessment of cd200 and cd200r expression in lung cancer	Cancers	10.3390/cancers13051024	OriginalSearch2023	n	n
B957	journalArticle	2023	Vanker, A.; Barnett, W.; Chartier, R.; MacGinty, R.; Zar, H. J.	Personal monitoring of fine particulate matter (PM2.5) exposure in mothers and young children in a South African birth cohort study - A pilot study	Atmospheric Environment	10.1016/j.atmosenv.2022.119513	OriginalSearch2023	n	n
B958	journalArticle	2019	Vanker, A.	Indoor air pollution and lung health in low and middle-income countries (LMIC)	Pediatric Pulmonology	10.1002/ppul.24371	OriginalSearch2023	n	n
B959	journalArticle	2018	Van Paridon, P.; Panova-Noeva, M.; Van Oerle, R.; Schulz, A.; Prochaska, J.; Arnold, N.; Schmidtmann, I.; Beutel, M.; Pfeiffer, N.; Munzel, T.; Lackner, K. J.; Hackeng, T. M.; Ten Cate, H.; Wild, P.; Spronk, H. M. H.	Lipid-mediated relation between tissue factor pathway inhibitor activity and cardiovascular risk factors and diseases in a large population sample	Blood. Conference: 60th Annual Meeting of the American Society of Hematology, ASH	10.1182/blood-2018-99-116932	OriginalSearch2023	n	n
B960	journalArticle	2018	Van Den Munckhof, I. C.; Kurilshikov, A.; Bonder, M. J.; Schraa, K.; Rutten, J. H.; Riksen, N. P.; De Graaf, J.; Oosting, M.; Joosten, L. A.; Koonen, D.; Slagboom, E. P.; Xavier, R. J.; Kuipers, F.; Hofker, M. H.; Wijmenga, C.; Netea, M. G.; Zhernakova, A.; Fu, J.	Microbial impact on plasma metabolites is linked to the cardiovascular risk and phenotypes	Atherosclerosis Supplements		OriginalSearch2023	n	n
B961	journalArticle	2022	van den Berg, E. H.; Flores-Guerrero, J. L.; Gruppen, E. G.; Garcia, E.; Connelly, M. A.; de Meijer, V. E.; Bakker, S. J. L.; Blokzijl, H.; Dullaart, R. P. F.	Profoundly Disturbed Lipoproteins in Cirrhotic Patients: Role of Lipoprotein-Z, a Hepatotoxic LDL-like Lipoprotein	Journal of Clinical Medicine	10.3390/jcm11051223	OriginalSearch2023	n	n
B962	journalArticle	2022	Vameghestahbanati, M.; Sack, C.; Hoffman, E. A.; Allen, N.; Bertoni, A.; Guo, J.; Jacobs, D.; Kaufman, J. D.; Laine, A.; Lin, C.; Malinsky, D.; Michos, E.; Oelsner, E.; Shea, S.; Watson, K.; Benedetti, A.; Barr, R.; Smith, B. M.	Association of Central Airway Tree Caliber with Mortality Among Older Adults: The Multi-Ethnic Study of Atherosclerosis (MESA) Lung Study	American Journal of Respiratory and Critical Care Medicine. Conference: International Conferenceof the American Thoracic Society, ATS	10.1164/ajrccm-conference.2022.205.1_MeetingAbstracts.A3729	OriginalSearch2023	n	n
B963	journalArticle	2020	Valeeva, E. R.; Ismagilova, C. A.; Ziyatdinova, A. I.; Elagina, D. S.; Arkhipova, N. S.	Analytical research on toxicological stress on main organs	International Journal of Pharmaceutical Research	10.31838/ijpr/2020.12.01.161	OriginalSearch2023	n	n
B964	journalArticle	2018	Ustulin, M.; Park, S. Y.; Chin, S. O.; Chon, S.; Woo, J.; Rhee, S. Y.	Air pollution has a significant negative impact on intentional efforts to lose weight: A global scale analysis	Diabetes and Metabolism Journal	10.4093/dmj.2017.0104	OriginalSearch2023	n	n
B965	journalArticle	2023	Turner, M. C.; Johannessen, A.; Pronk, A.; Huss, A.; Helene Garde, A.; Straumfors, A.; Ge, C.; Svanes, C.; Janson, C.; Falkstedt, D.; Flachs, E. M.; Kolstad, H.; Mehlum, I. S.; Boon, J.; Selander, J.; Hengel, K. O.; Broberg, K.; Undem, K.; Nordby, K. C.; Kjellberg, K.; Godderis, L.; Kogevinas, M.; Goldberg, M.; Albin, M.; Zins, M.; Gustavsson, P.; De Cid, R.; Rugulies, R.; Vermeulen, R.; Van Zon,…	Exposome Project for Health and Occupational Research (Ephor) Mega Cohort	Occupational and Environmental Medicine	10.1136/OEM-2023-EPICOH.194	OriginalSearch2023	n	n
B966	journalArticle	2022	Tseng, M.; Connelly, M.; Syed, T.; Hassouneh, R.; Patel, V.; Asgharpour, A.; Patel, S.; Evans, M. C.; Kirkman, D. L.; Muthiah, M.; Siddiqui, M. S.	Standard Lipid Profile Underestimates Cardiovascular Risk in the Liver Transplant Recipients	Gastroenterology	10.1016/S0016-5085%2822%2963642-4	OriginalSearch2023	n	n
B967	journalArticle	2019	Touat, M.; Harary, M.; Kavouridis, V.; Smith, T.; Iorgulescu, B.	The short-term overall survival associated with single-vs. Multi-agent chemotherapeutic regimens for 1p/19q-codeleted who grade iii anaplastic oligodendrogliomas: A national evaluation	Neuro-Oncology	10.1093/neuonc/noz175.484	OriginalSearch2023	n	n
B968	journalArticle	2020	Tiong, M.; Smith, E. R.; Lioufas, N. M.; Pedagogos, E.; Pascoe, E. M.; Hawley, C. M.; Valks, A.; Toussaint, N. D.	Effect of lanthanum carbonate on endogenous calciprotein particles in CKD patients-results from a placebo-controlled randomized trial	Nephrology	10.1111/nep.13798	OriginalSearch2023	n	n
B969	journalArticle	2020	Tayal, U.; Fecht, D.; Chadeau, M.; Gulliver, J.; Ware, J.; Cook, S.; Prasad, S.	Residential exposure to fine particulate matter air pollution is associated with impaired cardiac phenotypes in dilated cardiomyopathy	Heart	10.1136/heartjnl-2020-BCS.3	OriginalSearch2023	n	n
B970	journalArticle	2018	Taucher, V.; Rainer, P.; Ablasser, K.; Berghaus, T. M.; Zechner, P.; Weihs, W.; Muster, A.; Von Lewinski, D.	Association analysis of air polution on acute coronary syndrome and myocardial infarction in a large cohort	European Heart Journal	10.1093/eurheartj/ehy565.P2545	OriginalSearch2023	y	n
B971	journalArticle	2021	Tanabe, S.; Kojima, T.; Tazawa, H.; Noma, K.; Katsui, K.; Hori, K.; Nakamura, N.; Urata, Y.; Doi, T.; Kanazawa, S.; Shirakawa, Y.; Fujiwara, T.; Okada, H.	Phase I clinical trial of OBP-301, a novel telomerase-specific oncolytic virus, in combination with radiotherapy in esophageal cancer patients	Annals of Oncology	10.1016/j.annonc.2021.08.1076	OriginalSearch2023	n	n
B972	journalArticle	2020	Talbott, E.; Malek, A.; Arena, V.; Song, R.; Rager, J.; Stewart, J.; Yanosky, J.; Liao, D.; Whitsel, E.	Environmental and occupational risk factors for ALS: A nested case control study	Neurology. Conference: 72nd Annual Meeting of the American Academy of Neurology, AAN		OriginalSearch2023	n	n
B973	journalArticle	2018	Takyar, V.; Alawad, A.; Byrnes, C.; Remaley, A. T.; Shamburek, R. D.; Liang, T. J.; Ghany, M. G.	Hcv related sustained virologic response leads to upregulation of the endogenous lipoprotein pathway	Hepatology	10.1002/hep.30257	OriginalSearch2023	n	n
B974	journalArticle	2018	Tafreshi, N.; Pandya, D.; Doligalski, M.; Budzevich, M.; McLaughlin, M.; Morse, D.; Wadas, T.	225Ac-DOTA-MC1RL, a potential radiotherapy for the treatment of uveal melanoma	Journal of Nuclear Medicine. Conference: Society of Nuclear Medicine and Molecular Imaging Annual Meeting, SNMMI		OriginalSearch2023	n	n
B975	journalArticle	2018	Taba, N.; Esko, T.; Metspalu, A.; Fischer, K.	Empirically derived dietary patterns-characteristics, phenotypic background, and associations with NMR metabolites and health outcomes in the Estonian biobank cohort	Human Heredity	10.1159/000488519	OriginalSearch2023	n	n
B976	journalArticle	2020	Swann, S.; Beach, K.; Ehmke, S.; Rice, N. A.	Household Air Pollution Indicators and Epigenetic Changes in the Renin Angiotensin System Genes ACE and AGTR1	FASEB Journal. Conference: Experimental Biology Meeting, EB	10.1096/fasebj.2020.34.s1.06878	OriginalSearch2023	n	n
B977	journalArticle	2022	Sun, S.; Yang, Q.; Zhou, Q.; Cao, W.; Yu, S.; Zhan, S.; Sun, F.	Long-term exposure to fine particulate matter and non-alcoholic fatty liver disease: A prospective cohort study	Gut	10.1136/gutjnl-2021-324364	OriginalSearch2023	y	n
B978	journalArticle	2021	Sun, S.; Cao, W.; Ge, Y.; Ran, J.; Sun, F.; Zeng, Q.; Guo, M.; Huang, J.; Lee, R. S.; Tian, L.; Wellenius, G. A.	Outdoor light at night and risk of coronary heart disease among older adults: a prospective cohort study	European Heart Journal	10.1093/eurheartj/ehaa846	OriginalSearch2023	n	n
B979	journalArticle	2020	Sun, S.; Cao, W.; Chan, K. P.; Ran, J.; Ge, Y.; Zhang, Y.; Feng, Y.; Zeng, Q.; Lee, R. S. Y.; Wong, C. M.; Tian, L.; Lei, Y.	Cigarette smoking increases deaths associated with air pollution in Hong Kong	Atmospheric Environment	10.1016/j.atmosenv.2020.117266	OriginalSearch2023	y	n
B980	journalArticle	2022	Sui, J.; Xia, H.; Zhao, Q.; Sun, G.; Cai, Y.	Long-Term Exposure to Fine Particulate Matter and the Risk of Chronic Liver Diseases: A Meta-Analysis of Observational Studies	International Journal of Environmental Research and Public Health	10.3390/ijerph191610305	OriginalSearch2023	n	n
B981	journalArticle	2019	Stram, D. O.; Sokolnikov, M.; Krestinina, L.; Preston, D.	Techa river population cancer morbidity and mortality and mayak worker cancer mortality	Biopreservation and Biobanking	10.1089/bio.2019.29051.abstracts	OriginalSearch2023	y	n
B982	journalArticle	2018	Strak, M.; Atkinson, R.; Boutron, M. C.; Forastiere, F.; Gulliver, J.; Hertel, O.; Hoffmann, B.; DeHoogh, K.; Janssen, N.; Katsouyanni, K.; Pershagen, G.; Peters, A.; Raaschou-Nielsen, O.; Schwarze, P.; Weinmayr, G.; Hoek, G.; Brunekreef, B.	Mortality and morbidity effects of longterm exposure to low-level PM2.5, black carbon, NO2 AND O3: An analysis of european cohorts	Occupational and Environmental Medicine	10.1136/oemed-2018-ISEEabstracts.72	OriginalSearch2023	y	n
B983	journalArticle	2022	Stavem, K.; Schirmer, H.; Gulsvik, A.	Respiratory symptoms and cardiovascular causes of deaths: A population-based study with 45 years of follow-up	PLoS ONE	10.1371/journal.pone.0276560	OriginalSearch2023	y	n
B984	journalArticle	2021	Stavem, K.; Johannessen, A.; Nielsen, R.; Gulsvik, A.	Respiratory symptoms and respiratory deaths: A multi-cohort study with 45 years observation time	PLoS ONE	10.1371/journal.pone.0260416	OriginalSearch2023	y	n
B985	journalArticle	2022	Stafoggia, M.; Oftedal, B.; Chen, J.; Rodopoulou, S.; Renzi, M.; Atkinson, R. W.; Bauwelinck, M.; Klompmaker, J. O.; Mehta, A.; Vienneau, D.; Andersen, Z. J.; Bellander, T.; Brandt, J.; Cesaroni, G.; de Hoogh, K.; Fecht, D.; Gulliver, J.; Hertel, O.; Hoffmann, B.; Hvidtfeldt, U. A.; Jockel, K. H.; Jorgensen, J. T.; Katsouyanni, K.; Ketzel, M.; Kristoffersen, D. T.; Lager, A.; Leander, K.; Liu, S.…	Long-term exposure to low ambient air pollution concentrations and mortality among 28 million people: results from seven large European cohorts within the ELAPSE project	The Lancet Planetary Health	10.1016/S2542-5196%2821%2900277-1	OriginalSearch2023	y	y	n	Both	Duplicate
B986	journalArticle	2020	Spangler, E.; Jones, R.; Livinski, A.; Dawsey, S.; Haley, N.	Exposure to particulate matter air pollution and the incidence and mortality of GI cancers: A systematic review	Journal of Global Oncology	10.1200/GO.20.15000	OriginalSearch2023	n	n
B987	journalArticle	2021	Soltan, M.; Crowley, L.; Melville, C. R.; Varney, J.; Cassidy, S.; Mahida, R.; Grudzinska, F.; Parekh, D.; Dosanjh, D.; Thickett, D.	To what extent are social determinants of health, including household overcrowding, air pollution and housing quality deprivation, modulators of presentation, ITU admission and outcomes among patients with SARS-CoV-2 infection in an urban catchment area in Birmingham, United Kingdom?	Thorax	10.1136/thorax-2020-BTSabstracts.414	OriginalSearch2023	n	n
B988	journalArticle	2021	Solt, I.; Ben David, C.; Weiner, Z.; Rebibo-Sabbah, A.; Tzohar, K.; Ahmad, R. S.; Brenner, B.; Aharon, A.	456 The involvement of placental and extracellular vesicles micro-RNA in the pathophysiology of gestational vascular complications	American Journal of Obstetrics and Gynecology	10.1016/j.ajog.2020.12.477	OriginalSearch2023	n	n
B989	journalArticle	2020	Smith, R.	Stress and stress-activated viruses in public health, mental health and anticipatory pathology	NeuroRegulation	10.15540/nr.7.4.158	OriginalSearch2023	n	n
B990	journalArticle	2022	Smirnov, I.; Gizatullina, D.; Bilyalova, A.; Zakirova, O.; Maludze, G.; Valeeva, E.; Stepanova, N.; Yusupova, N.; Kiyasov, I.; Elbahnasawy, A. S.; Khairullina, L.	The impact of atmospheric chemicals on the cardiovascular system of adolescents	European Journal of Clinical Investigation	10.1111/eci.13796	OriginalSearch2023	y	n
B991	journalArticle	2020	Skroder, H.; Pettersson, H.; Albin, M.; Gustavsson, P.; Rylander, L.; Norlen, F.; Selander, J.	Occupational exposure to whole-body vibrations and pregnancy complications: a nationwide cohort study in Sweden	Occupational and environmental medicine.	10.1136/oemed-2020-106519	OriginalSearch2023	n	n
B992	journalArticle	2020	Singh, V.; Agrawal, P.; Gupta, V.; Prakash, A.; Du, D. T.	Epidemiological and Survival Analysis of Primary Intestinal Non-Hodgkin's Lymphoma Patients from SEER Database	Blood	10.1182/blood-2020-142051	OriginalSearch2023	n	n
B993	journalArticle	2022	Simos, J.	Long-term exposure to residential greenness and neurodegenerative disease mortality among older adults: a 13-year follow-up cohort study. [French]	Environnement, Risques et Sante	10.1684/ers.2022.1677	OriginalSearch2023	y	n
B994	journalArticle	2022	Simoncic, V.; Hamann, V.; Huber, L.; Deruelle, P.; Sananes, N.; Enaux, C.; Alter, M.; Schillinger, C.; Deguen, S.; Kihal-Talantikite, W.	Study protocol to explore the social effects of environmental exposure and lifestyle behaviours on pregnancy outcome: An overview of cohort of pregnant women study	BMJ Open	10.1136/bmjopen-2021-058883	OriginalSearch2023	n	n
B995	journalArticle	2021	Signorelli, D.; Fortunato, O.; Pontis, F.; Capizzuto, V.; Ferri, R.; Brambilla, M.; Ferrara, R.; Proto, C.; Lo Russo, G.; Prelaj, A.; Galli, G.; De Toma, A.; Viscardi, G.; Lobefaro, R.; Nichetti, F.; Ganzinelli, M.; Zilembo, N.; Colombo, M.; Sozzi, G.; Garassino, M. C.; Jachetti, E.	P33.01 Circulating Extracellular Vesicles as Biomarkers for Immune-Checkpoint Inhibitors in Advanced NSCLC	Journal of Thoracic Oncology	10.1016/j.jtho.2021.01.670	OriginalSearch2023	n	n
B996	journalArticle	2021	Siddiqui, M. S.; Shaikh, F. A.; Sanyal, A. J.; Bainbridge, J.; Syed, T.; Luketic, V. A.; Boyett, S.; Parmar, D. V.	Saroglitazar on improves atherogenic lipoprotein profile in liver transplant recipients	Hepatology	10.1002/hep.32218	OriginalSearch2023	n	n
B997	journalArticle	2020	Shpagina, L.; Zenkova, M.; Kotova, O.; Shpagin, I.; Logashenko, E.; Kuznetsova, G.; Kamneva, N.; Anikina, E.	Survival in occupational chronic obstructive pulmonary disease attributed to different environmental factors	American Journal of Respiratory and Critical Care Medicine. Conference: American Thoracic Society International Conference, ATS		OriginalSearch2023	n	n
B998	journalArticle	2018	Shoko, C.; Chikobvu, D.	Time-homogeneous Markov process for HIV/AIDS progression under a combination treatment therapy: cohort study, South Africa	Theoretical biology & medical modelling	10.1186/s12976-017-0075-4	OriginalSearch2023	n	n
B999	journalArticle	2020	Shi, L.; Wu, X.; Danesh Yazdi, M.; Braun, D.; Abu Awad, Y.; Wei, Y.; Liu, P.; Di, Q.; Wang, Y.; Schwartz, J.; Dominici, F.; Kioumourtzoglou, M. A.; Zanobetti, A.	Long-term effects of PM2.5 on neurological disorders in the American Medicare population: a longitudinal cohort study	The Lancet Planetary Health	10.1016/S2542-5196%2820%2930227-8	OriginalSearch2023	y	n
B1000	journalArticle	2019	Seyedrezazadeh, E.; Moghaddam, M. P.; Ansarin, K.; Jafarabadi, M. A.; Sharifi, A.; Sharma, S.; Kolahdooz, F.	Dietary factors and risk of chronic obstructive pulmonary disease: A systemic review and meta-analysis	Tanaffos		OriginalSearch2023	n	n
B1001	journalArticle	2021	Setoguochi, S.; Nethery, R.; Bates, B.; Gandhi, P.; Kim, J. H.; Josey, K.	Independent and synergistic effects of systemic corticosteroid use and air pollution on thromboembolic events: A climate-drug interaction study	Pharmacoepidemiology and Drug Safety	10.1002/pds.5305	OriginalSearch2023	n	n
B1002	journalArticle	2018	Sese, L.; Nunes, H.; Cottin, V.; Sanyal, S.; Didier, M.; Carton, Z.; Israel-Biet, D.; Crestani, B.; Cadranel, J.; Wallaert, B.; Tazi, A.; Maitre, B.; Prevot, G.; Marchand-Adam, S.; Guillot-Dudoret, S.; Nardi, A.; Dury, S.; Giraud, V.; Gondouin, A.; Juvin, K.; Borie, R.; Wislez, M.; Valeyre, D.; Annesi-Maesano, I.	Role of atmospheric pollution on the natural history of idiopathic pulmonary fibrosis	Thorax	10.1136/thoraxjnl-2017-209967	OriginalSearch2023	n	n
B1003	journalArticle	2021	Serra, W.; Barocelli, F.; Di Spigno, F.	SARS-CoV-2 pulmonary vasculitis and Takotsubo myocarditis syndrome. Hypoxia, endothelial dysfunction, and inflammation are the trigger?	European Heart Journal, Supplement	10.1093/eurheartj/suab133.023	OriginalSearch2023	n	n
B1004	journalArticle	2020	Semasinghe Bandaralage, S.; Tay, G.; Hay, K.; Megram, E.; Smith, D.; Gadowski, T.; Wright, E.; France, M.; Reid, D.	Outcomes of Artery Embolisation for Cystic Fibrosis Patients with Haemoptysis at the Prince Charles Hospital	Respirology	10.1111/resp.13778	OriginalSearch2023	n	n
B1005	journalArticle	2018	Segatto, G.; Bellocchi, C.; Montanelli, G.; Casas, S.; Norvell, K.; Amino, M.; Roup, F.; Mahler, M.; Beretta, L.	Prognostic significance of bicaudal d2 antibodies in sistemic sclerosis (SSc) patients	Arthritis and Rheumatology	10.1002/art.40700	OriginalSearch2023	n	n
B1006	journalArticle	2023	Schulte, P. A.; Jacklitsch, B. L.; Bhattacharya, A.; Chun, H.; Edwards, N.; Elliott, K. C.; Flynn, M. A.; Guerin, R.; Hodson, L.; Lincoln, J. M.; MacMahon, K. L.; Pendergrass, S.; Siven, J.; Vietas, J.	Updated assessment of occupational safety and health hazards of climate change	Journal of occupational and environmental hygiene	10.1080/15459624.2023.2205468	OriginalSearch2023	n	n
B1007	journalArticle	2021	Schiller, G. J.; Finn, L.; Roboz, G. J.; Orozco, J. J.; Lin, T.; Chen, M. M.; Hegazi, M. M.	Early Clinical Evaluation of Potential Synergy of Targeted Radiotherapy with Lintuzumab-Ac225 and Venetoclax in Relapsed/Refractory AML	Blood	10.1182/blood-2021-146018	OriginalSearch2023	n	n
B1008	journalArticle	2020	Schikowski, T.; Dalecka, A.; Wigmann, C.; Altug, H.; Jirik, V.; Heinrich, J.; Abramson, M. J.	Effect of air pollution and lung function on cardiopulmonary mortality in aging women	American Journal of Respiratory and Critical Care Medicine. Conference: American Thoracic Society International Conference, ATS		OriginalSearch2023	y	y	n	Both	Conference Abstract
B1009	journalArticle	2019	Sayed, O.; Abbas, N. I.; Samir, S.; Abeed, N.	D-Dimer Level is Correlated to Prognosis, Infarct Size & NIHSS Score in Acute Ischemic Stroke (AIS) Patients	Neurocritical Care	10.1007/s12028-019-00707-6	OriginalSearch2023	y	n
B1010	journalArticle	2021	Sanyal, A. J.; Van Natta, M. L.; Connelly, M.; Dasarathy, S.; Loomba, R.; Chalasani, N. P.; Abdelmalek, M. F.; Diehl, A. M.; Neuschwander-Tetri, B. A.; Kowdley, K. V.; Siddiqui, M. S.; Kleiner, D. E.; Behling, C.; Wilson, L.; Yates, K.; Tonascia, J.	The metabolic vulnerability index predicts the risk of mortality and liver outcomes in nonalcoholic fatty liver disease	Hepatology	10.1002/hep.32187	OriginalSearch2023	n	n
B1011	journalArticle	2022	Sanchez, E.; Rosales, R. R. T.; Bonilla, Y. A. R.; Hernandez, J. J. S.; Martinez, A. G. V.; De Jesus Hernandez, D. A.; Najar, M.; Aguilar, N. J. L.; Castillo, M. A. H.; Cruz, A.; Palacio, S. Z.	Driver mutations and air pollution in advanced non-small cell lung cancer (NSCLC) at two reference hospitals in Mexico City	Journal of Clinical Oncology. Conference: Annual Meeting of the American Society of Clinical Oncology, ASCO	10.1200/JCO.2022.40.16_suppl.e20545	OriginalSearch2023	y	n
B1012	journalArticle	2018	Sakai, K.; Koba, S.; Nakamura, Y.; Yokota, Y.; Tsunoda, F.; Shoji, M.; Itoh, Y.; Hamazaki, Y.; Kobayashi, Y.	Small dense low-density lipoprotein cholesterol is a promising biomarker for secondary prevention in older men with stable coronary artery disease	Geriatrics and Gerontology International	10.1111/ggi.13287	OriginalSearch2023	n	n
B1013	journalArticle	2018	Sakaguchi, Y.; Hamano, T.; Isaka, Y.	Magnesium in Hemodialysis Patients: A New Understanding of the Old Problem	Contributions to nephrology	10.1159/000485700	OriginalSearch2023	n	n
B1014	journalArticle	2019	Saether, J.; Madssen, E.; Vesterbekkmo, E.; Giskeodegaard, G.; Gjaere, S.; Wiseth, R.; Baathen, T. F.; Bye, A.	Circulating lipoprotein subfractions as new non-invasive biomarkers of coronary atherosclerosis	European Heart Journal	10.1093/eurheartj/ehz748.0308	OriginalSearch2023	n	n
B1015	journalArticle	2018	Ruderman, I.; Smith, E. R.; Toussaint, N. D.; Hewitson, T. D.; Holt, S. G.	Longitudinal changes in bone and mineral metabolism after cessation of cinacalcet in dialysis patients with secondary hyperparathyroidism	BMC Nephrology	10.1186/s12882-018-0910-9	OriginalSearch2023	y	n
B1016	journalArticle	2018	Ruderman, I.; Smith, E.; Toussaint, N.; Hewitson, T.; Holt, S.	Longitudinal changes in bone and mineral metabolism after cessation of cinacalcet in dialysis patients with secondary hyperparathyroidism	Nephrology	10.1111/nep.13441	OriginalSearch2023	n	n
B1017	journalArticle	2018	Rotini, A.; Gallo, A.; Parlapiano, I.; Berducci, M. T.; Boni, R.; Tosti, E.; Prato, E.; Maggi, C.; Cicero, A. M.; Migliore, L.; Manfra, L.	Insights into the CuO nanoparticle ecotoxicity with suitable marine model species	Ecotoxicology and Environmental Safety	10.1016/j.ecoenv.2017.09.053	OriginalSearch2023	n	n
B1018	journalArticle	2021	Rokkedrejer, S. I.; Schlunssen, V.; Kolstad, H. A.; Vestergaard, J. M.; Cramer, C.; Kinnerup, M. B.	Risk of myocardial infarction among pigeon breeders exposed to organic dust	Occupational and Environmental Medicine	10.1136/OEM-2021-EPI.24	OriginalSearch2023	n	n
B1019	journalArticle	2022	Roeser, A.; Sese, L.; Chassagnon, G.; Chaigne, B.; Tran Ba, S.; Jebri, S.; Brillet, P.; Revel, M.; Aubourg, F.; Dhote, R.; Caux, F.; Mouthon, L.; Annesi-Maesano, I.; Nunes, H.; Uzunhan, Y.	Impact of air pollution on systemic sclerosis associated interstitial lung disease severity: a retrospective two-center cohort study	European Respiratory Journal. Conference: European Respiratory Society International Congress, ERS	10.1183/13993003.congress-2022.1513	OriginalSearch2023	y	n
B1020	journalArticle	2022	Rodriguez-Loureiro, L.; Verdoodt, F.; Lefebvre, W.; Vanpoucke, C.; Casas, L.; Gadeyne, S.	Long-term exposure to residential green spaces and site-specific cancer mortality in urban Belgium: A 13-year follow-up cohort study	Environment International	10.1016/j.envint.2022.107571	OriginalSearch2023	y	y	n	Both	No HR
B1021	journalArticle	2021	Rodriguez-Loureiro, L.; Casas, L.; Bauwelinck, M.; Lefebvre, W.; Vanpoucke, C.; Vanroelen, C.; Gadeyne, S.	Social inequalities in the associations between urban green spaces, self-perceived health and mortality in Brussels: Results from a census-based cohort study	Health and Place	10.1016/j.healthplace.2021.102603	OriginalSearch2023	y	y	n	Both	No HR
B1022	journalArticle	2020	Rodriguez-Gonzalez, M.; Castellano-Martinez, A.; Cascales-Poyatos, H. M.; Perez-Reviriego, A. A.	Cardiovascular impact of COVID-19 with a focus on children: A systematic review	World Journal of Clinical Cases	10.12998/wjcc.v8.i21.5250	OriginalSearch2023	n	n
B1023	journalArticle	2018	Rodriguez-Gallego, E.; Gomez, J.; Pacheco, Y. M.; Peraire, J.; Vilades, C.; Beltran-Debon, R.; Mallol, R.; Lopez-Dupla, M.; Veloso, S.; Alba, V.; Blanco, J.; Canellas, N.; Rull, A.; Leal, M.; Correig, X.; Domingo, P.; Vidal, F.	A baseline metabolomic signature is associated with immunological CD4 + T-cell recovery after 36 months of antiretroviral therapy in HIV-infected patients	Aids	10.1097/QAD.0000000000001730	OriginalSearch2023	n	n
B1024	journalArticle	2021	Roca-Barcelo, A.; Nardocci, A.; de Aguiar, B. S.; Ribeiro, A. G.; Failla, M. A.; Hansell, A. L.; Cardoso, M. R.; Piel, F. B.	Risk of cardiovascular mortality, stroke and coronary heart mortality associated with aircraft noise around Congonhas airport, Sao Paulo, Brazil: a small-area study	Environmental Health: A Global Access Science Source	10.1186/s12940-021-00746-7	OriginalSearch2023	y	n
B1025	journalArticle	2020	Rivera-Caravaca, J. M.; Roldan, V.; Vicente, V.; Lip, G. Y. H.; Marin, F.	Relationship of particular matter and temperature on the risk of adverse events in atrial fibrillation patients	European Heart Journal	10.1093/ehjci/ehaa946.0489	OriginalSearch2023	n	n
B1026	journalArticle	2018	Riggs, K. A.; Joshi, P. H.; Khera, A.; Singh, K.; Akinmolayemi, O.; Ayers, C. R.; Rohatgi, A.	High-density lipoprotein function associates with GlycA, a novel inflammation marker, but does not explain the association between GlycA and incident cardiovascular events	Circulation. Conference		OriginalSearch2023	n	n
B1027	journalArticle	2022	Richardson, D. B.; Rage, E.; Demers, P. A.; Do, M. T.; Fenske, N.; Deffner, V.; Kreuzer, M.; Samet, J.; Bertke, S. J.; Kelly-Reif, K.; Schubauer-Berigan, M. K.; Tomasek, L.; Zablotska, L. B.; Wiggins, C.; Laurier, D.	Lung Cancer and Radon: Pooled Analysis of Uranium Miners Hired in 1960 or Later	Environmental Health Perspectives	10.1289/EHP10669	OriginalSearch2023	n	n
B1028	journalArticle	2018	Rice, M. B.; Li, W.; Wilker, E.; Gold, D. R.; Schwartz, J.; Zanobetti, A.; Koutrakis, P.; Kloog, E.; Washko, G. R.; O'Connor, G. T.; Mittleman, M.	Seasonal differences in the relationship of outdoor temperature and lung function	American Journal of Respiratory and Critical Care Medicine. Conference: American Thoracic Society International Conference, ATS		OriginalSearch2023	n	n
B1029	journalArticle	2018	Rhee, S. Y.; Ustulin, M.; Kim, J. Y.; Chon, S.; Woo, J.	Air pollution has a significant impact on intentional efforts to lose weight: A smartphone application based study	Obesity Facts	10.1159/000489691	OriginalSearch2023	y	n
B1030	journalArticle	2018	Rhee, S. Y.; Kim, J. Y.; Chon, S.; Woo, J. T.	Air pollution has a significant impact on intentional efforts to lose weight: A smartphone application	Atherosclerosis Supplements		OriginalSearch2023	n	n
B1031	journalArticle	2018	Reedijk, M.; Lenters, V.; Slottje, P.; Pijpe, A.; Peeters, P. H.; Korevaar, J. C.; Bueno-De-Mesquita, B.; Verschuren, W. M. M.; Verheij, R. A.; Pieterson, I.; Van Leeuwen, F. E.; Rookus, M. A.; Kromhout, H.; Vermeulen, R. C. H.	Cohort profile: LIFEWORK, a prospective cohort study on occupational and environmental risk factors and health in the Netherlands	BMJ Open	10.1136/bmjopen-2017-018504	OriginalSearch2023	y	n
B1032	journalArticle	2022	Razieh, C.; Zaccardi, F.; Miksza, J.; Davies, M. J.; Hansell, A. L.; Khunti, K.; Yates, T.	Differences in the risk of cardiovascular disease across ethnic groups: UK Biobank observational study	Nutrition, Metabolism and Cardiovascular Diseases	10.1016/j.numecd.2022.08.002	OriginalSearch2023	y	n
B1033	journalArticle	2023	Rana, J. S.; Van Den Eeden, S.; Deosaransingh, K.; Sidney, S.; Alexeeff, S.	Wildfire Air Pollution and Acute Cardiovascular Disease Events in California in 2018	Journal of the American College of Cardiology	10.1016/S0735-1097%2823%2902123-X	OriginalSearch2023	y	n
B1034	journalArticle	2020	Ramasamy, M. N.; Minassian, A. M.; Ewer, K. J.; Flaxman, A. L.; Folegatti, P. M.; Owens, D. R.; Voysey, M.; Aley, P. K.; Angus, B.; Babbage, G.; Belij-Rammerstorfer, S.; Berry, L.; Bibi, S.; Bittaye, M.; Cathie, K.; Chappell, H.; Charlton, S.; Cicconi, P.; Clutterbuck, E. A.; Colin-Jones, R.; Dold, C.; Emary, K. R. W.; Fedosyuk, S.; Fuskova, M.; Gbesemete, D.; Green, C.; Hallis, B.; Hou, M. M.; J…	Safety and immunogenicity of ChAdOx1 nCoV-19 vaccine administered in a prime-boost regimen in young and old adults (COV002): a single-blind, randomised, controlled, phase 2/3 trial	The Lancet	10.1016/S0140-6736%2820%2932466-1	OriginalSearch2023	y	n
B1035	journalArticle	2019	Raja, J.; Condemi, F.; Campisi, S.; Viallon, M.; Croisille, P.; Avril, S.	Correlation between wall shear stress and wall rupture properties in ascending thoracic aortic aneurysms	Computer Methods in Biomechanics and Biomedical Engineering	10.1080/10255842.2020.1713478	OriginalSearch2023	n	n
B1036	journalArticle	2023	Pyko, A.; Roswall, N.; Ogren, M.; Oudin, A.; Rosengren, A.; Eriksson, C.; Segersson, D.; Rizzuto, D.; Andersson, E. M.; Aasvang, G. M.; Engstrom, G.; Gudjonsdottir, H.; Jorgensen, J. T.; Selander, J.; Christensen, J. H.; Brandt, J.; Leander, K.; Overvad, K.; Eneroth, K.; Mattisson, K.; Barregard, L.; Stockfelt, L.; Albin, M.; Simonsen, M. K.; Tiittanen, P.; Molnar, P.; Ljungman, P.; Jensen, S. S.…	Long-term exposure to transportation noise and ischemic heart disease: A pooled analysis of nine scandinavian cohorts	Environmental Health Perspectives	10.1289/EHP10745	OriginalSearch2023	y	y	n	Both	Not outcome of interest
B1037	journalArticle	2019	Poulsen, A. H.; Raaschou-Nielsen, O.; Pena, A.; Hahmann, A. N.; Nordsborg, R. B.; Ketzel, M.; Brandt, J.; Sorensen, M.	Long-term exposure to wind turbine noise and risk for myocardial infarction and stroke: A nationwide cohort study	Environmental Health Perspectives	10.1289/EHP3340	OriginalSearch2023	n	n
B1038	journalArticle	2023	Pison, C.; Tissot, A.; Bernasconi, E.; Royer, P. J.; Roux, A.; Koutsokera, A.; Coiffard, B.; Renaud-Picard, B.; Le Pavec, J.; Mordant, P.; Demant, X.; Villeneuve, T.; Mornex, J. F.; Nemska, S.; Frossard, N.; Brugiere, O.; Siroux, V.; Marsland, B. J.; Foureau, A.; Botturi, K.; Durand, E.; Pellet, J.; Danger, R.; Auffray, C.; Brouard, S.; Nicod, L.; Magnan, A.	Systems prediction of chronic lung allograft dysfunction: Results and perspectives from the Cohort of Lung Transplantation and Systems prediction of Chronic Lung Allograft Dysfunction cohorts	Frontiers in Medicine	10.3389/fmed.2023.1126697	OriginalSearch2023	n	n
B1039	journalArticle	2019	Perez-Matos, M. C.; Garcia, E.; Shalaurova, I.; Landeen, L.; Otvos, J. D.; Connelly, M. A.; Jiang, Z. G.	A novel lipoprotein-based z-index robustly predicts 90-daymortality in severe alcoholic hepatitis	Hepatology v70 suppl.1 2019		OriginalSearch2023	y	n
B1040	journalArticle	2018	Perera, F.; Lin, C. J.; Qu, L.; Tang, D.	Shorter telomere length in cord blood associated with prenatal air pollution exposure: Benefits of intervention	Environment International	10.1016/j.envint.2018.01.005	OriginalSearch2023	n	n
B1041	journalArticle	2020	Patel, S. S.; Siddiqui, M. B.; Roman, J. A. H.; Lee, E.; Zhang, E.; Faridnia, M.; Minniti, R. J.; Boyett, S.; Idowu, M.; Luketic, V. A.; Sanyal, A. J.; Siddiqui, M. S.	Impact of Lipoproteins on Cardiovascular Events in Nonalcoholic Fatty Liver Disease	Gastroenterology	10.1016/S0016-5085%2820%2934289-X	OriginalSearch2023	n	n
B1042	journalArticle	2018	Parveen	Relation between air pollution and cardiovascular disease	Asian Journal of Pharmaceutical and Clinical Research		OriginalSearch2023	y	n
B1043	journalArticle	2018	Parker, J. D.; Kravets, N.; Vaidyanathan, A.	Particulate matter air pollution exposure and heart disease mortality risks by race and ethnicity in the United States	Circulation	10.1161/CIRCULATIONAHA.117.029376	OriginalSearch2023	y	y	y	Particles
B1044	journalArticle	2022	Park, S. I.; Kim, I. C.; Yun, H. S.; Jang, E. S.; Ahn, S. J.; Oh, J. H.; Choi, J. H.; Kim, H. S.; Pedrizzetti, G.; Hong, G. R.	The role of vortex flow analysis by contrast echocardiography to predict clinical outcome in heart failure with reduced ejection fraction	European Journal of Heart Failure	10.1002/ejhf.2569	OriginalSearch2023	n	n
B1045	journalArticle	2020	Park, J. Y.; Jung, J.; Lee, S. W.; Kim, H.; Lee, J. P.	Long-term effects of air pollutants on mortality risk in patients with end-stage renal disease	Nephrology Dialysis Transplantation	10.1093/ndt/gfaa142.P0812	OriginalSearch2023	n	n
B1046	journalArticle	2021	Park, J. Y.; Jung, J.; Kim, Y. C.; Lee, H.; Kim, E.; Kim, Y. S.; Kim, H.; Lee, J. P.	Effects of residential greenness on clinical outcomes of patients with chronic kidney disease: A large-scale observation study	Kidney Research and Clinical Practice	10.23876/j.krcp.20.224	OriginalSearch2023	n	n
B1047	journalArticle	2019	Park, J. Y.; Jung, J.; Kim, Y. C.; Kim, Y. S.; Lee, J. P.; Kim, H.	Long-term effect of particulate matter on mortality risk of patients with ESRD	Journal of the American Society of Nephrology		OriginalSearch2023	n	n
B1048	journalArticle	2019	Park, J. Y.; Jung, J.; Kim, Y. C.; Kim, K. S.; Kim, Y. S.; Kim, H.; Lee, J. P.	Residential greenness improves clinical outcomes of patients with CKD	Journal of the American Society of Nephrology	10.1681/asn.2019020171	OriginalSearch2023	n	n
B1049	journalArticle	2018	Park, H.; Mun, D.; Kim, C. S.; Pak, H. N.; Lee, M. H.; Joung, B.	Ultrafine particles of real urban air pollutants induce arrhythmia via oxidative stress and calcium calmodulin kinase ii activation	Heart Rhythm		OriginalSearch2023	n	n
B1050	journalArticle	2022	Panyala, A.; Chinde, S.; Kumari, S. I.; Grover, P.	Corrigendum to: Assessment of genotoxicity and biodistribution of nano- and micron-sized yttrium oxide in rats after acute oral treatment (Journal of Applied Toxicology, (2017), 37, 12, (1379-1395), 10.1002/jat.3505)	Journal of Applied Toxicology	10.1002/jat.4326	OriginalSearch2023	n	n
B1051	journalArticle	2019	Palterer, B.; Vitiello, G.; D'Onofrio, B.; Vivarelli, E.; Cammelli, D.; Giudizi, M. G.; Martinez-Prat, L.; Casas, S.; Bentow, C.; Mahler, M.; Parronchi, P.	Anti-peptidyl-arginine deiminase 3 and 4 autoantibodies in a cohort of rheumatoid arthritis with interstitial lung disease	Annals of the Rheumatic Diseases	10.1136/annrheumdis-2019-eular.4781	OriginalSearch2023	n	n
B1052	journalArticle	2021	Palanbek Yavas, S.; Onal, A. E.; Pacci, S.; Caglayan, C.	Effect of particulate matter and nitrogen dioxide levels on chronic bronchitis incidence and mortality in marmara region: Retrospective cohort study	Turkiye Klinikleri Journal of Medical Sciences	10.5336/medsci.2020-80509	OriginalSearch2023	y	n
B1053	journalArticle	2018	Otvos, J. D.; Guyton, J. R.; Connelly, M. A.; Akapame, S.; Bittner, V.; Kopecky, S. L.; Lacy, M.; Marcovina, S. M.; Muhlestein, J. B.; Boden, W. E.	Relations of GlycA and lipoprotein particle subspecies with cardiovascular events and mortality: A post hoc analysis of the AIM-HIGH trial	Journal of Clinical Lipidology	10.1016/j.jacl.2018.01.002	OriginalSearch2023	n	n
B1054	journalArticle	2018	Ottone, M.; Broccoli, S.; Giannini, S.; Scotto, F.; Parmagnani, F.; Bonvicini, L.; Rossi, P. G.; Angelini, P.; Colacci, A.; Ranzi, A.	Source-related components of PM2.5 and long-term health effects: Epidemiological findings of supersite project in Italy	Occupational and Environmental Medicine	10.1136/oemed-2018-ISEEabstracts.73	OriginalSearch2023	y	y	n	Particles	Conference Abstract
B1055	journalArticle	2021	Orta, B.; Baca, B.; Huerta, A.; Ocadiz, L.; Kannan, S.	Genesis of Antibiotic Resistance LXXIII: Turbulence Modeling of Simplified Severe Sepsis Protocol-2 (SSSP-2), NCT01663701: Mechanism(s) of Fluid Overload, Concurrent Endotoxemia Exacerbate Leucocyte(S)-Platelet(S)-Erythrocyte(S) Aggregates' (LPE) Consummate Vasoplegia Lead Torque Rifled Viscoelasticity: Connotation of Kolmogorov's scaling theory	FASEB Journal. Conference: Experimental Biology, EB	10.1096/fasebj.2021.35.S1.02402	OriginalSearch2023	y	n
B1056	journalArticle	2018	Opoku-Mensah, J.; Asayah, K.; Asante, K. P.	Prevalence of placental malaria among pregnant women in the middle belt of Ghana	American Journal of Tropical Medicine and Hygiene		OriginalSearch2023	n	n
B1057	journalArticle	2018	Olivo, C.; Castro, T.; Riane, A.; Regonha, T.; Riviero, D.; Delesposte, L.; Vieira, R. D.; Saraiva-Romanholo, B.; Lopes, F.; Martins, M.; Prado, C.	Antiinflamatory effects of exercise training in animals exposed to diesel exhausted particles	American Journal of Respiratory and Critical Care Medicine. Conference: American Thoracic Society International Conference, ATS		OriginalSearch2023	n	n
B1058	journalArticle	2022	Okoye, O.; Carnegie, E.; Mora, L.	Pos-303 Air Pollution and Chronic Kidney Disease Risk among Residents of Oil and Gas- Situated Communities: A Systematic Review and Meta-Analysis of Epidemiological Studies	Kidney International Reports	10.1016/j.ekir.2022.01.323	OriginalSearch2023	n	n
B1059	journalArticle	2019	Okayama, Y.; Kawayama, T.; Kinoshita, T.; Tokunaga, Y.; Sasaki, J.; Sakazaki, Y.; Imaoka, H.; Hoshino, T.	Impact of airflow obstruction on long-term mortality in patients with asthma in Japan	Allergology International	10.1016/j.alit.2019.04.009	OriginalSearch2023	n	n
B1060	journalArticle	2022	Ogasawara, S.; Koroki, K.; Makishima, H.; Wakatsuki, M.; Sakuma, T.; Fujita, N.; Kanzaki, H.; Kobayashi, K.; Kiyono, S.; Nakamura, M.; Kanogawa, N.; Saito, T.; Kondo, T.; Nakagawa, R.; Nakamoto, S.; Muroyama, R.; Chiba, T.; Hanaoka, H.; Tsuji, H.; Kato, N.	Phase Ib trial of durvalumab plus tremelimumab in combination with particle radiotherapy in advanced hepatocellular carcinoma patients with macrovascular invasion: DEPARTURE trial	Journal of Clinical Oncology. Conference	10.1200/JCO.2022.40.4_suppl.TPS495	OriginalSearch2023	n	n
B1061	journalArticle	2019	Oftedal, B.; Bekkevold, T.; Nordheim, C. F.; Kristoffersen, D. T.; Krog, N. H.; Aasvang, G. M.; Brunekreef, B.; Schwarze, P.	Air pollution and mortality in Norway-using NORCOHORT	Norsk Epidemiologi		OriginalSearch2023	y	y	n	Both	Conference Abstract
B1062	journalArticle	2018	Offersen, B. V.	Clinical breast cancer trial in proton therapy-the DBCG perspective	Journal of Medical Imaging and Radiation Oncology	10.1111/%28ISSN%291754-9485	OriginalSearch2023	n	n
B1063	journalArticle	2019	Ofenheimer, A.; Breyer, M. K.; Hartl, S.; Burghuber, O. C.; Agusti, A.; Faner, R.; Schrott, A.; Urban, M.; Breyer-Kohansal, R.	Prevalence of abnormal lung function and age-dependent risk factors in the general population	European Respiratory Journal. Conference: 29th International Congress of the European Respiratory Society, ERS. Madrid Spain	10.1183/13993003.congress-2019.OA504	OriginalSearch2023	n	n
B1064	journalArticle	2022	Odwuor, A.; Lee, P.; Chang, J. Y.; Liao, Z.; Gandhi, S.; Jeter, M. D.; Lin, S. H.; Chen, A. B.; Welsh, J. W.; Nguyen, Q. N.; O'Reilly, M. S.; Chun, S. G.; Ning, M. S.	Salvage Re-Irradiation with Proton Beam Therapy for New or Locoregionally Recurrent Non-Small Cell Lung Cancer	International Journal of Radiation Oncology Biology Physics	10.1016/j.ijrobp.2022.07.1537	OriginalSearch2023	n	n
B1065	journalArticle	2019	North, C. M.; MacNaughton, P.; Lai, P. S.; Vallarino, J.; Okello, S.; Kakuhikire, B.; Tsai, A. C.; Castro, M. C.; Siedner, M. J.; Allen, J. G.; Christiani, D. C.	Personal carbon monoxide exposure, respiratory symptoms, and the potentially modifying roles of sex and HIV infection in rural Uganda: A cohort study	Environmental Health: A Global Access Science Source	10.1186/s12940-019-0517-z	OriginalSearch2023	n	n
B1066	journalArticle	2020	Nordestgaard, L. T.; Lauridsen, B. K.; Christoffersen, M.; Afzal, S.; Nordestgaard, B.; Frikke-Schmidt, R.; Tybjaerg-Hansen, A.	Genetic inhibition of CETP and risk of dementia, age-related macular degeneration and cardiovascular mortality	Atherosclerosis	10.1016/j.atherosclerosis.2020.10.028	OriginalSearch2023	n	n
B1067	journalArticle	2021	Noguchi, E.; Tanizaki, J.; Akiyoshi, K.; Toyoda, M.; Ueda, H.; Takiguchi, Y.; Ozaki, Y.; Segawa, Y.; Takahashi, S.; Okikawa, Y.; Kidera, Y.; Fukuoka, K.; Nakamura, Y.; Chiba, Y.; Sakai, K.; Yonemori, K.; Minami, H.; Nishio, K.; Nakagawa, K.; Hayashi, H.	O3-1 A phase II study on the efficacy of nivolumab in patients with cancer of unknown primary (CUP) (NivoCUP)	Annals of Oncology	10.1016/j.annonc.2021.05.525	OriginalSearch2023	n	n
B1068	journalArticle	2022	Niu, Y.; Zhou, Y.; Chen, R.; Yin, P.; Meng, X.; Wang, W.; Liu, C.; Ji, J. S.; Qiu, Y.; Kan, H.; Zhou, M.	Long-term exposure to ozone and cardiovascular mortality in China: a nationwide cohort study	The Lancet Planetary Health	10.1016/S2542-5196%2822%2900093-6	OriginalSearch2023	y	y	n	Gases	Other
B1069	journalArticle	2018	Neophytou, A. M.; Costello, S.; Eisen, E. A.	Occupational diesel exhaust exposure in relation to lung cancer and ischaemic heart disease mortality	Occupational and Environmental Medicine	10.1136/oemed-2018-ICOHabstracts.1153	OriginalSearch2023	n	n
B1070	journalArticle	2018	Natarajan, P.; Lyass, A.; Li, Y.; Ibrahim, N. E.; Mukai, R.; McCarthy, C. P.; Massaro, J. M.; D'Agostino, R. B.; Gaggin, H. K.; Januzzi, J. L.	Association of an HDL proteomic score with the presence of coronary atherosclerosis and future major adverse cardiovascular events	Circulation. Conference		OriginalSearch2023	n	n
B1071	journalArticle	2021	Muriana, P.; Ciriaco, P.; Carretta, A.; Negri, G.	Emergency surgical tracheotomy in the era of covid-19 pandemic	Signa Vitae	10.22514/sv.2021.055	OriginalSearch2023	n	n
B1072	journalArticle	2023	Munoz, J. L.; Einerson, B. D.; Ireland, K. E.; Silver, R. M.; Pillai, S.; Sherman, L.; Rameshwar, P.; Prewit, E. B.; Ramsey, P. S.	Serum exosomal microRNA pathway activation in placenta accreta spectrum (PAS) pathophysiology and detection	American Journal of Obstetrics and Gynecology	10.1016/j.ajog.2022.11.089	OriginalSearch2023	n	n
B1073	journalArticle	2018	Mulder, D. J.; Van Dijk, P. R.; Hop, H.; Pasch, A.; Waanders, F.; Van Goor, H.; Bilo, H. J. G.	Serum calcification propensity is associated with all-cause mortality in type 1 diabetes	Diabetologia	10.1007/s00125-018-4693-0	OriginalSearch2023	n	n
B1074	journalArticle	2021	Mukhopadhyay, P.; Roychoudhury, S.; Huang, W.; Ye, J.	Challenges with COVID-19 vaccine developmentand assessing impact of the pandemic on oncology trial outcomes	Clinical Trials	10.1177/17407745211043721	OriginalSearch2023	n	n
B1075	journalArticle	2018	Mukherjee, S.; Radivoyevitch, T.; Hobbs, B. P.; Jia, X.; Komrokji, R. S.; Steensma, D. P.; DeZern, A. E.; Roboz, G. J.; Garcia-Manero, G.; Maciejewski, J. P.; Nazha, A.; Sekeres, M. A.	Evaluating the evidence for long-term benefit from specialty centers versus real world for MDS patients treated with HMA	Blood. Conference: 60th Annual Meeting of the American Society of Hematology, ASH	10.1182/blood-2018-99-119146	OriginalSearch2023	n	n
B1076	journalArticle	2023	Motairek, I.; Deo, S.; Brook, R. D.; Rajagopalan, S.; Al-Kindi, S. G.	Particulate Matter Air Pollution Results in Life Years Lost among Patients after Percutaneous Coronary Intervention	Journal of the American College of Cardiology	10.1016/S0735-1097%2823%2901564-4	OriginalSearch2023	n	n
B1077	journalArticle	2020	Morris, M. J.; Fong, L.; Petrylak, D. P.; Sartor, A. O.; Higano, C. S.; Pagliaro, L. C.; Alva, A. S.; Appleman, L. J.; Tan, W.; Vaishampayan, U. N.; Porcu, R.; Tayama, D.; Kadel, E. E.; Yuen, K. C. Y.; Datye, A.; Armstrong, A. J.	Safety and clinical activity of atezolizumab (atezo) + radium-223 dichloride (r-223) in 2L metastatic castration-resistant prostate cancer (mCRPC): Results from a phase Ib clinical trial	Journal of Clinical Oncology. Conference	10.1200/JCO.2020.38.15_suppl.5565	OriginalSearch2023	n	n
B1078	journalArticle	2020	Moderato, L.; Binno, S.; Lazzeroni, D.; Di Dio, M. T.; Aschieri, D.	CO, NO2 and O3 levels and out-of-hospital cardiac arrest in a large cohort of patients from progetto vita	Giornale Italiano di Cardiologia		OriginalSearch2023	y	n
B1079	journalArticle	2020	Moderato, L.; Binno, S.; Lazzeroni, D.; Di Dio, M. T.; Aschieri, D.	CO, NO2 and 03 levels and out-of-hospital cardiac arrest in a large cohort of patients from Progetto Vita	European Heart Journal, Supplement	10.1093/eurheartj/suaa200	OriginalSearch2023	y	n
B1080	journalArticle	2020	Moderato, L.; Biagi, A.; Matrone, B.; Spezzano, T.; Lazzeroni, D.; Sticozzi, C.; Pelizzoni, V.; Villani, G.; Piepoli, M.; Aschieri, D.	Pm10 levels and out-of-hospital cardiac arrest in a large cohort of patients from progetto vita piacenza	European Heart Journal, Supplement	10.1093/eurheartj/suaa105	OriginalSearch2023	n	n
B1081	journalArticle	2020	Mitku, A. A.; Zewotir, T.; North, D.; Jeena, P.; Asharam, K.; Muttoo, S.; Naidoo, R. N.	The spatial modification of the non-linear effects of ambient oxides of nitrogen during pregnancy on birthweight in a South African birth cohort	Environmental Research	10.1016/j.envres.2020.109239	OriginalSearch2023	n	n
B1082	journalArticle	2018	Min, J. Y.; Kim, H. J.; Min, K. B.	Long-term exposure to air pollution and the risk of suicide death: A population-based cohort study	Science of the Total Environment	10.1016/j.scitotenv.2018.02.011	OriginalSearch2023	n	n
B1083	journalArticle	2018	Millan, J.; Pinto, X.; Brea, A.; Blasco, M.; Hernandez Mijares, A.; Ascaso, J.; Diaz, A.; Mantilla, T.; Pedro-Botet, J.	Fibrates in the secondary prevention of cardiovascular disease (infarction and stroke). Results of a systematic review and meta-analysis of the Cochrane collaboration	Clinica e Investigacion en Arteriosclerosis	10.1016/j.arteri.2017.11.001	OriginalSearch2023	n	n
B1084	journalArticle	2019	Michael, M.; Parisis, N.; Best, M.	Nontraditional Lipoprotein Biomarkers: Predictive Power and Risk Stratification*	Journal of Clinical Lipidology	10.1016/j.jacl.2019.04.014	OriginalSearch2023	n	n
B1085	journalArticle	2019	Mc Garrah, R. W.; Ferencik, M.; Giamberardino, S. N.; Coles, A.; Hoffmann, U.; Ginsburg, G. S.; Kraus, W. E.; Douglas, P. S.; Shah, S. H.	Lipoprotein subclasses associated with high-risk coronary atherosclerotic plaque: Insights from the PROMISE clinical trial	European Heart Journal	10.1093/eurheartj/ehz747.0049	OriginalSearch2023	n	n
B1086	journalArticle	2022	Mathew, A. V.; Han, Y.; Cheofor, V. K.; Guo, Y.; Chen, Y. E.; Gillespie, B. W.; Saran, R.; Pennathur, S.	High-Density Lipoprotein Particle Size and Function Predict Cardiovascular Events in Patients With CKD	Journal of the American Society of Nephrology		OriginalSearch2023	n	n
B1087	journalArticle	2022	Martin, A. J. M.; Moran, L. O.; Alonso, N. G.; Megias, D.; Lopez-Alfonso, A.; Del Monte Millan, M.; Bernat, R.; Lozano, R. M.; Rodriguez, R. J.; Caraballo, I. G.; Lopez, L. V.; Massarrah, T.; Perez-Solero, G. T.; Ferrandiz, A. C.; Blanco-Codesido, M.; Garcia-Alfonso, P.; Martin, M.	Prognosis and correlation with Ca19.9 of circulating tumor cells (CTCs) in locally advanced and metastatic pancreatic cancer	Journal of Clinical Oncology. Conference	10.1200/JCO.2022.40.4_suppl.586	OriginalSearch2023	n	n
B1088	journalArticle	2022	Martens, D. S.; Mischak, H.; Nawrot, T. S.; Staessen, J. A.	A Urinary Proteomic Marker Indicative of Premature Ageing	Blood Pressure Monitoring	10.1097/01.mbp.0000905240.53184.3c	OriginalSearch2023	n	n
B1089	journalArticle	2020	Marrone, M. T.; Prizment, A. E.; Couper, D.; Butler, K. R.; Astor, B. C.; Joshu, C. E.; Platz, E. A.; Mondul, A. M.	Total, LDL-, HDL-cholesterol, apolipoproteins, and triglycerides and risk fatal prostate cancer in black and white men in the ARIC study	Cancer Research. Conference: American Association for Cancer Research Annual Meeting, ACCR	10.1158/1538-7445.AM2022-LB158	OriginalSearch2023	y	n
B1090	journalArticle	2021	Maluf, M.; Maluf Perin, M.; Maluf Perin, P. O.; Perin, P.	Elevated levels of ambient air pollutants increase the primary sex ratio in human embryos	Human Reproduction	10.1093/humrep/deab125.040	OriginalSearch2023	n	n
B1091	journalArticle	2018	Malmqvist, E.; Oudin, A.; Pascal, M.; Medina, S.	Choices Behind Numbers: a Review of the Major Air Pollution Health Impact Assessments in Europe	Current environmental health reports	10.1007/s40572-018-0175-2	OriginalSearch2023	n	n
B1092	journalArticle	2022	Maiarana, J.; Kaviany, S.; Connelly, J.; Kitko, C.; Ho, R.	A Case Report of Pediatric Adenoviral Reactivation after Car T-Cell Therapy	Journal for ImmunoTherapy of Cancer	10.1136/jitc-2022-SITC2022.0935	OriginalSearch2023	n	n
B1093	journalArticle	2021	Madu, G. C.; Moshkelgosha, S.; Cypel, M.; Keshavjee, S.; Juvet, S.	Characterization of Extracellular Vesicles from Ex Vivo Perfused Human Lungs and Their Relationship with Allograft Injury	Journal of Heart and Lung Transplantation	10.1016/j.healun.2021.01.1907	OriginalSearch2023	n	n
B1094	journalArticle	2022	Ma, Y.; Yang, D.; Bai, J.; Zhao, Y.; Hu, Q.; Yu, C.	Time Trends in Stroke and Subtypes Mortality Attributable to Household Air Pollution in Chinese and Indian Adults: An Age-Period-Cohort Analysis Using the Global Burden of Disease Study 2019	Frontiers in Aging Neuroscience	10.3389/fnagi.2022.740549	OriginalSearch2023	n	n
B1095	journalArticle	2018	Lu, W.; Zeng, X.; Li, N.; Liu, H.	Clinical value of superior mesenteric vein (No.14v) lymph node dissection in D2 gastrectomy for locally advanced distal gastric cancer. [Chinese]	Zhonghua wei chang wai ke za zhi = Chinese journal of gastrointestinal surgery		OriginalSearch2023	n	n
B1096	journalArticle	2022	Lu, C.; Adger, W. N.; Morrissey, K.; Zhang, S.; Venevsky, S.; Yin, H.; Sun, T.; Song, X.; Wu, C.; Dou, X.; Zhu, B.; Liu, Z.	Scenarios of demographic distributional aspects of health co-benefits from decarbonising urban transport	The Lancet Planetary Health	10.1016/S2542-5196%2822%2900089-4	OriginalSearch2023	n	n
B1097	journalArticle	2022	Loskutov, O.; Druzhyna, O.; Maruniak, S.; Sudakevych, S.; Demyanchuk, V.; Todurov, B.	Veno-venous extracorporeal membrane oxygenation during COVID-19 pandemic: Case series	Perfusion	10.1177/02676591221089240	OriginalSearch2023	n	n
B1098	journalArticle	2022	Lopez-Jaramillo, P.; Lopez-Lopez, J. P.	Cardiovascular risk factors and death in South America	Clinica e Investigacion en Arteriosclerosis.	10.1016/j.arteri.2022.12.001	OriginalSearch2023	y	n
B1099	journalArticle	2018	Loop, M. S.; McClure, L. A.; Levitan, E. B.; Al-Hamdan, M. Z.; Crosson, W. L.; Safford, M. M.	Fine particulate matter and incident coronary heart disease in the REGARDS cohort	American Heart Journal	10.1016/j.ahj.2017.11.007	OriginalSearch2023	y	y	y	Particles
B1100	journalArticle	2023	Lo, L. W.; Tsai, T. Y.; Huang, Y. S.; Leu, H. B.; Chen, S. A.	Ten-Year Effects of Ambient Pm2.5 Exposure Significantly Increase Sudden Cardiac Death, Cardiovascular and All-Cause Mortalities: A Nationwide Cohort Study	Heart Rhythm	10.1016/j.hrthm.2023.03.926	OriginalSearch2023	y	y	n	Both	Conference Abstract
B1101	journalArticle	2018	Liu, Z.; Wang, F.; Li, W.; Yin, L.; Yan, R.; Lao, X.; Kan, H.; Tse, L. A.	Does utilizinge who interim targets further reduce the risk-meta-analysis on ambient particulate matter pollution and mortality of cardiovascular diseases?	Journal of Hypertension		OriginalSearch2023	n	n
B1102	journalArticle	2018	Liu, T.; Cai, Y.; Feng, B.; Cao, G.; Lin, H.; Xiao, J.; Li, X.; Liu, S.; Pei, L.; Fu, L.; Yang, X.; Zhang, B.; Ma, W.	Long-term mortality benefits of air quality improvement during the twelfth five-year-plan period in 31 provincial capital cities of China	Atmospheric Environment	10.1016/j.atmosenv.2017.10.054	OriginalSearch2023	n	n
B1103	journalArticle	2018	Lipfert, F. W.	Letter to the editor re: Enstrom je. fine particulate and total mortality in cancer prevention study cohort reanalysis	Dose Response	10.1177/1559325817746304	OriginalSearch2023	y	n
B1104	journalArticle	2020	Lin, H. T.; Liu, F. C.; Wu, C. Y.; Kuo, C. F.; Lan, W. C.; Yu, H. P.	Epidemiology and survival outcomes of lung cancer: A population-based study	BioMed Research International	10.1155/2019/8148156	OriginalSearch2023	y	n
B1105	journalArticle	2022	Lim, H. Y.; Choi, P. L.; Makanthran, K.; Othman, M. H.; Zulkapeli, A. S.; Sukesh, H.; Ahmad, N. I.; Arul Arumugam, P.; Goh, B. L.	Pos-962 a Survey of Covid-19 Infection among Vaccinated and Unvaccinated Patients on Renal Replacement Therapy: A Single Centre Experience	Kidney International Reports	10.1016/j.ekir.2022.01.1002	OriginalSearch2023	n	n
B1106	journalArticle	2018	Lim, C. C.; Hayes, R. B.; Ahn, J.; Shao, Y.; Silverman, D. T.; Jones, R. R.; Garcia, C.; Thurston, G. D.	Association between long-term exposure to ambient air pollution and diabetes mortality in the US	Environmental Research	10.1016/j.envres.2018.04.011	OriginalSearch2023	n	n
B1107	journalArticle	2018	Lim, C. C.; Hayes, R.; Ahn, J.; Shao, Y.; Thurston, G. D.	Air pollution, mediterranean diet, and cause-specific mortality risk in the NIH-AARP diet and health study	American Journal of Respiratory and Critical Care Medicine. Conference: American Thoracic Society International Conference, ATS		OriginalSearch2023	y	y	n	Both	Conference Abstract
B1108	journalArticle	2019	Liang, L.; Huadong, Y.; Du, J.; Susu, J.; Hu, Y.; Aithal, G.	Prevalence and risk factors of first line anti-tuberculosis drug induced liver injury: Large cohort study involving 4652 patients	Journal of Hepatology	10.1016/S0618-8278%2819%2930110-0	OriginalSearch2023	n	n
B1109	journalArticle	2019	Liang, L.; Huadong, Y.; Du, J.; Susu, J.; Hu, Y.; Aithal, G.	Prevalence and risk factors of first line anti-tuberculosis drug induced liver injury: Large cohort study involving 4652 patients	Journal of Hepatology	10.1016/S0168-8278%2819%2930200-4	OriginalSearch2023	n	n
B1110	journalArticle	2022	Li, Z. H.; Zhong, W. F.; Huang, Q. M.; Zhang, X. R.; Mao, C.	Response to:'Correspondence to 'Associations of regular glucosamine use with all-cause and cause-specific mortality: a large prospective cohort study' by Li et al ' by Yueh et al	Annals of the Rheumatic Diseases	10.1136/annrheumdis-2020-218659	OriginalSearch2023	n	n
B1111	journalArticle	2018	Li, T.; Zhang, Y.; Wang, J.; Xu, D.; Yin, Z.; Chen, H.; Lv, Y.; Luo, J.; Zeng, Y.; Liu, Y.; Kinney, P. L.; Shi, X.	All-cause mortality risk associated with long-term exposure to ambient PM2.5 in China: a cohort study	The Lancet Public Health	10.1016/S2468-2667%2818%2930144-0	OriginalSearch2023	y	y	n	Particles	Duplicate
B1112	journalArticle	2020	Li, T.; Chen, R.; Zhang, Y.; Fang, J.; Zhao, F.; Chen, C.; Wang, J.; Du, P.; Wang, Q.; Shi, W.; Han, J.; Hu, X.; Kan, H.; Shi, X.	Cohort profile: Sub-clinical outcomes of polluted air in China (SCOPA-China cohort)	Environment International	10.1016/j.envint.2019.105221	OriginalSearch2023	n	n
B1113	journalArticle	2022	Li, S.; Joseph, P.; Hu, B.; Yin, L.; Tse, L. A.; Rangarajan, S.; Wang, C.; Wang, Y.; Islam, S.; Liu, W.; Lu, F.; Li, Y.; Hou, Y.; Qiang, D.; Zhao, Q.; Li, N.; Lei, R.; Chen, D.; Han, A.; Liu, G.; Zhang, P.; Zhi, Y.; Liu, C.; Yang, J.; Resalaiti, A.; Ma, H.; Ma, Y.; Liu, Y.; Xing, X.; Xiang, Q.; Liu, Z.; Sheng, Y.; Tang, J.; Liu, L.; Yusuf, S.; Li, W.	Modifiable risk factors associated with cardiovascular disease and mortality in China: A PURE substudy	European Heart Journal	10.1093/eurheartj/ehac268	OriginalSearch2023	y	n
B1114	journalArticle	2022	Lesegretain, A.; Laadem, A.; Fell, G.; Fathi, A. T.	Comparison of demographics, disease characteristics, and outcomes between African American patients and White patients with myelodysplastic syndrome: A populationbased study	Journal of Clinical Oncology. Conference: Annual Meeting of the American Society of Clinical Oncology, ASCO	10.1200/JCO.2022.40.16_suppl.7051	OriginalSearch2023	n	n
B1115	journalArticle	2018	Lepeule, J.; Litonjua, A. A.; Gasparrini, A.; Koutrakis, P.; Sparrow, D.; Vokonas, P. S.; Schwartz, J.	Lung function association with outdoor temperature and relative humidity and its interaction with air pollution in the elderly	Environmental Research	10.1016/j.envres.2018.03.039	OriginalSearch2023	n	n
B1116	journalArticle	2022	Lee, N. W.; Wang, H. Y.; Du, C. L.; Yuan, T. H.; Chen, C. Y.; Yu, C. J.; Chan, C. C.	Air-polluted environmental heavy metal exposure increase lung cancer incidence and mortality: A population-based longitudinal cohort study	Science of the Total Environment	10.1016/j.scitotenv.2021.152186	OriginalSearch2023	y	n
B1117	journalArticle	2023	Lane, T.; Sheppard, N.; Carroll, M.; Gao, C.	Particulate matter air pollution and COVID-19 risk: A systematic review	Respirology	10.1111/resp.14460	OriginalSearch2023	n	n
B1118	journalArticle	2022	Lamorie-Foote, K.; Shkirkova, K.; Liu, Q.; Ge, B.; Sioutas, C.; Morgan, T. E.; Finch, C. E.; Mack, W.	Nanoparticulate matter exposure induces mature oligodendrocyte cell death and promotes oligodendrocyte precursor cell proliferation	Stroke. Conference	10.1161/str.53.suppl-1.WP18	OriginalSearch2023	n	n
B1119	journalArticle	2019	Lam, S.	IBS30.03 Risk Assessment to Establish Screening Programs: The Canadian Point of View	Journal of Thoracic Oncology	10.1016/j.jtho.2019.08.259	OriginalSearch2023	n	n
B1120	journalArticle	2022	Lam, R.; Kwon, S.; Crowley, G.; Zeig-Owens, R.; Mueller, A.; Prezant, D. J.; Nolan, A.	A Prospective Longitudinal Assessment of Nutrition in the FDNY World Trade Center-Exposed Cohort: An Update	American Journal of Respiratory and Critical Care Medicine. Conference: International Conferenceof the American Thoracic Society, ATS	10.1164/ajrccm-conference.2022.205.1_MeetingAbstracts.A4796	OriginalSearch2023	n	n
B1121	journalArticle	2022	Kwon, S.; Crowley, G.; Liu, M.; Zeig-Owens, R.; Mueller, A.; Prezant, D. J.; Nolan, A.	World Trade Center Particulate Matter-Induced Cardiorespiratory and Vascular Dysfunction (CaRVD) and Obstructive Airways Disease	American Journal of Respiratory and Critical Care Medicine. Conference: International Conferenceof the American Thoracic Society, ATS	10.1164/ajrccm-conference.2022.205.1_MeetingAbstracts.A4789	OriginalSearch2023	n	n
B1122	journalArticle	2022	Kumar, A.; Nada, R.; Ramachandran, R.	POS-028 Rare genetic alterations in patients with C3 glomerulopathy-something to ponder upon	Kidney International Reports	10.1016/j.ekir.2022.04.048	OriginalSearch2023	n	n
B1123	journalArticle	2018	Kubesch, N. J.; Jorgensen, J. T.; Hoffmann, B.; Loft, S.; Nieuwenhuijsen, M. J.; Raaschou-Nielsen, O.; Pedersen, M.; Hertel, O.; Overvad, K.; Tjonneland, A.; Prescot, E.; Andersen, Z. J.	Effects of leisure-time and transport-related physical activities on the risk of incident and recurrent myocardial infarction and interaction with traffic-related air pollution: A cohort study	Journal of the American Heart Association	10.1161/JAHA.118.009554	OriginalSearch2023	y	n
B1124	journalArticle	2018	Kubesch, N.; Therming Jorgensen, J.; Hoffmann, B.; Loft, S.; Niewenhuijsen, M.; Raaschou-Nielsen, O.; Pedersen, M.; Herte, O.; Overad, K.; Tjonneland, A.; Prescot, E.; Andersen, Z.	Effects of leisure-time and transport related physical activities on the risk of hemorrhagic and ischemic stroke, and interaction with traffic-related air pollution-a Danish cohort study	Cerebrovascular Diseases	10.1159/000490132	OriginalSearch2023	y	n
B1125	journalArticle	2022	Kraler, S.; Wenzl, F. A.; Shen, M. Y.; Von Eckardstein, A.; Raeber, L.; Mach, F.; Nanchen, D.; Matter, C.; Gencer, B.; Camici, G. G.; Chen, C. H.; Akhmedov, A.; Luescher, T. F.	Quality matters: Low-density lipoprotein electronegativity but not quantity determines mortality risk in acute coronary syndromes	European Respiratory Journal	10.1093/eurheartj/ehac544.1317	OriginalSearch2023	n	n
B1126	journalArticle	2022	Kraler, S.; Wenzl, F. A.; Shen, M. Y.; Chen, C. H.; Chen, D. Y.; Chang, K. C.; Chang, C. K.; Von Eckardstein, A.; Muller, O.; Mach, F.; Raber, L.; Matter, C. M.; Camici, G. G.; Akhmedov, A.; Luscher, T. F.	Low-density lipoprotein electronegativity but not quantity determines mortality risk in acute coronary syndromes	Swiss Medical Weekly		OriginalSearch2023	n	n
B1127	journalArticle	2021	Kowalchuk, R.; Mullikin, T.; Harmsen, W.; Rose, P.; Siontis, B.; Kim, D.; Costello, B.; Morris, J.; Marion, J.; Johnson-Tesch, B.; Gao, R.; Shiraishi, S.; Lucido, J.; Trifiletti, D.; Olivier, K.; Owen, D.; Stish, B.; Waddle, M.; Laack, N.; Park, S.; Brown, P.; Merrell, K.	Development and internal validation of an RPA-based pre-treatment decision tool for spinal SBRT	Radiotherapy and Oncology	10.1016/S0167-8140%2821%2906892-4	OriginalSearch2023	n	n
B1128	journalArticle	2019	Kitai, T.; Xanthopoulos, A.; Tang, W. H. W.; Skoularigis, J.; Triposkiadis, F.; Furukawa, Y.; Matsue, Y.	Validation of the Larissa Heart Failure Risk Score in the Registry Focused on Very Early Presentation and Treatment in Emergency Department of Acute Heart Failure (REALITY-AHF)	Journal of Cardiac Failure	10.1016/j.cardfail.2019.07.414	OriginalSearch2023	n	n
B1129	journalArticle	2018	Kim, Y. C.; Kwon, S.; An, J. N.; Kim, D. K.; Lim, C. S.; Lee, J. P.	The impact of sunlight exposure on mortality of ESRD patients: A bi-directional case-crossover study in the Korean nation-wide ESRD cohort	Journal of the American Society of Nephrology		OriginalSearch2023	n	n
B1130	journalArticle	2019	Kim, Y.; Kwon, S.; Park, J.; Lee, J.	Long-term exposure to particulate matter air pollution and the risk of graft failure and mortality in kidney transplant recipients	American Journal of Transplantation	10.1111/ajt.15406	OriginalSearch2023	n	n
B1131	journalArticle	2020	Kim, J.; Balte, P.; Hoffman, E. A.; Oelsner, E.; Pistenmaa, C. L.; Michos, E.; Watson, K.; Laine, A.; Angelini, E.; Wysoczanski, A.; Hinckley Stukovsky, K. D.; Burke, G.; Allen, N.; Jacobs, D.; Kaufman, J. D.; Tsai, M.; Barr, R.	Associations of plasma omega-3 fatty acid levels with longitudinal change in percent emphysema, spirometry, and chronic lower respiratory disease events: The mesa lung study	American Journal of Respiratory and Critical Care Medicine. Conference: American Thoracic Society International Conference, ATS		OriginalSearch2023	n	n
B1132	journalArticle	2018	Kim, I. S.; Yang, P. S.; Kim, T. H.; Uhm, J. S.; Pak, H. N.; Lee, M. H.; Joung, B.	Particulate matter air pollution and mortality in a general healthy population: A nationwide cohort study	European Heart Journal	10.1093/eurheartj/ehy565.P2515	OriginalSearch2023	y	y	n	Particles	Conference Abstract
B1133	journalArticle	2021	Kim, I.	A phase 2 trial of AU-011, an investigational, virus-like drug conjugate (VDC) for the treatment of primary indeterminate lesions and small choroidal melanoma (IL/CM) using suprachoroidal administration	Ophthalmologica. Conference: European Society of Retina Specialists Congress, EURETINA		OriginalSearch2023	n	n
B1134	journalArticle	2018	Kilian, J.; Kitazawa, M.	The emerging risk of exposure to air pollution on cognitive decline and Alzheimer's disease - Evidence from epidemiological and animal studies	Biomedical Journal	10.1016/j.bj.2018.06.001	OriginalSearch2023	n	n
B1135	journalArticle	2020	Khan, H.; Saiganesh, H.; Olszewski, A. J.; Baca, Y.; Kastura, M.; Vatkevich, J.; Patel, N.; Khurshid, H.; Birnbaum, A. E.; Liu, S. V.; Mamdani, H.; Kim, C.; Vanderwalde, A. M.; Raez, L. E.; Socinski, M. A.; Lopes, G.; Gopalkrishna Pai, S.; Nieva, J. J.; Azzoli, C. G.; Safran, H.	Is there a genomic fingerprint of Radon (Rn)-induced lung cancer (LC)? Comparison of genomic alterations in LC specimens from high and low Rn zones	Journal of Clinical Oncology. Conference	10.1200/JCO.2020.38.15_suppl.1572	OriginalSearch2023	n	n
B1136	journalArticle	2020	Khan, H.; Saiganesh, H.; Olszewski, A. J.; Azzoli, C. G.; Safran, H.	Comparison of genomic alterations in lungcancer specimens from high and low radon zones: Search for a genomic fingerprint	Cancer Research. Conference: American Association for Cancer Research Annual Meeting, AACR	10.1158/1538-7445.AM2020-2338	OriginalSearch2023	n	n
B1137	journalArticle	2019	Kelly, M.; Girl, S. M.; Boran, G.; Maher, V.; Clarke, F.	Evaluation of LDL and HDL subclasses in patients with dyslipidaemia	Clinica Chimica Acta	10.1016/j.cca.2019.04.043	OriginalSearch2023	n	n
B1138	journalArticle	2019	Kazda, A.	Frequency, causes, pathobiochemistry, clinic and therapy. [Czech]	Klinicka Biochemie a Metabolismus		OriginalSearch2023	n	n
B1139	journalArticle	2019	Kayalvizhi, E.; Manikandan, B.; Raveena Ragavi, C. G. V.; Muthulakshmi, R.; Anto Simon Joseph, M.	Effect of betel nut quid chewing on cardiovascular and respiratory changes on sanitary workers of kanchipuram municipality	Drug Invention Today		OriginalSearch2023	n	n
B1140	journalArticle	2020	Karaji, I.; Strand, H. A.; Uggla, E. J. A.; Lonnebakken, M. T.; Vikenes, K.; Nygaard, O. K.; Pedersen, E.	HDL, apo a1 and long-term cardio-metabolic prognosis in statin-treated patients with suspected stable angina pectoris: A prospective cohort study	European Heart Journal	10.1093/ehjci/ehaa946.1331	OriginalSearch2023	n	n
B1141	journalArticle	2021	Kang, S.; Hong, Y. S.; Kang, M.; Park, J.; Kang, D.; Kim, H.; Lee, J.; Jin Kim, W.; Rhee, C. K.; Kang, S. W.; Park, H. Y.; Cho, J.; Guallar, E.	Air pollution and mortality in chronic obstructive pulmonary disease (COPD) patients	Respirology	10.1111/resp.14150	OriginalSearch2023	n	n
B1142	journalArticle	2022	Kamruzzaman, M.; Hossain, A.; Kabir, E.	Smoker's characteristics, general health and their perception of smoking in the social environment: a study of smokers in Rajshahi City, Bangladesh	Journal of Public Health (Germany)	10.1007/s10389-020-01413-w	OriginalSearch2023	n	n
B1143	journalArticle	2018	Kamravaei, S.; Idrissi Machichi, K.; Naseem, M.; Khadour, F.; Spring, J.; Henderson, L.; Dueck, M.; Pei, L.; Quemerais, B.; Lacy, P.; Melenka, L.	Longitudinal analysis of the occupational health and wellness of alberta's unionized insulators	American Journal of Respiratory and Critical Care Medicine. Conference: American Thoracic Society International Conference, ATS		OriginalSearch2023	n	n
B1144	journalArticle	2019	Jung, Y.	Effects of exposure to air pollution on ischemic stroke incidence and mortality	Journal of the Neurological Sciences	10.1016/j.jns.2019.10.614	OriginalSearch2023	y	y	n	Both	Conference Abstract
B1145	journalArticle	2021	Juneau, D.; Saad, F.; Berlin, A.; Metser, U.; Puzanov, I.; Lamonica, D.; Sparks, R.; Burak, E.; Simms, R.; Rhoden, J.; Creeden, L.; Watson, C.; Armor, T.; Kazakin, J.; O'Leary, J.; Beauregard, J. M.; Chenard-Poirier, M.	Preliminary Dosimetry Results from a First-in-HumanPhase I Study Evaluating the Efficacy and Safety of[ Ac]-FPI-1434 in Patients with IGF-1R ExpressingSolid Tumors	Journal of Nuclear Medicine. Conference: Society of Nuclear Medicine and Molecular Imaging Annual Meeting, SNMMI		OriginalSearch2023	n	n
B1146	journalArticle	2020	Jumani, K.	Update on benign paroxysmal positional vertigo and its impact on falls	Otolaryngology - Head and Neck Surgery	10.1177/0194599820934781	OriginalSearch2023	n	n
B1147	journalArticle	2019	Julio Alejandro Lamprea Montealegre, J. A.; McClelland, R.; Koch, M.; Mora, S.; Jensen, M.; De Boer, I. H.	HDL particle size and apolipoprotein content, and cardiovascular disease risk in chronic kidney disease: the multi-ethnic study of atherosclerosis	European Journal of Preventive Cardiology	10.1177/2047487319860049	OriginalSearch2023	n	n
B1148	journalArticle	2022	Joshi, A. D.; McCormick, N.; Zhang, X.; Choi, H. K.; Chan, A.	Lower Levels of Cholesterol in Large Hdl Particles Predict Subsequent Cholecystectomy Risk in the Uk Biobank	Gastroenterology	10.1016/S0016-5085%2822%2962170-X	OriginalSearch2023	n	n
B1149	journalArticle	2022	Joseph, P.; Kutty, V. R.; Mohan, V.; Kumar, R.; Mony, P.; Vijayakumar, K.; Islam, S.; Iqbal, R.; Kazmi, K.; Rahman, O.; Yusuf, R.; Anjana, R. M.; Mohan, I.; Rangarajan, S.; Gupta, R.; Yusuf, S.	Cardiovascular disease, mortality, and their associations with modifiable risk factors in a multi-national South Asia cohort: A PURE substudy	European Heart Journal	10.1093/eurheartj/ehac249	OriginalSearch2023	y	n
B1150	journalArticle	2018	Jomi, J.; Mehta, U.; Melly, S.; Most, J. F.	Air pollution influences asthma control in an urban adult asthma population	American Journal of Respiratory and Critical Care Medicine. Conference: American Thoracic Society International Conference, ATS		OriginalSearch2023	n	n
B1151	journalArticle	2020	Ji, J. S.; Zhu, A.; Lv, Y.; Shi, X.	Interaction between residential greenness and air pollution mortality: analysis of the Chinese Longitudinal Healthy Longevity Survey	The Lancet Planetary Health	10.1016/S2542-5196%2820%2930027-9	OriginalSearch2023	y	y	y	Particles
B1152	journalArticle	2019	Ji, J. S.; Zhu, A.; Lv, Y.; Shi, X.	Residential greenness and air pollution mortality using the Chinese Longitudinal Healthy Longevity Survey: a longitudinal analysis	The Lancet	10.1016/S0140-6736%2819%2932352-9	OriginalSearch2023	y	y	n	Particles	Conference Abstract
B1153	journalArticle	2018	Ji, J. S.; Zhu, A.; Bai, C.; James, P.; Yan, L.; Zeng, Y.; Wu, C. D.	Residential greenness and mortality in oldest-old women and men in China: a prospective cohort study	The Lancet	10.1016/S0140-6736%2818%2932694-1	OriginalSearch2023	y	y	n	Particles	Conference Abstract
B1154	journalArticle	2023	Ji, H. W.; Kang, D. R.; Lee, Y. J.; Kim, J. B.; Lee, Y. B.; Kim, C.; Cho, J.; Kim, M. J.; Sohn, J.; Jung, J. Y.	Various daily health practices to reduce particulate matter in vulnerable and susceptible individuals	Respirology	10.1111/resp.14433	OriginalSearch2023	n	n
B1155	journalArticle	2019	Jeong, K. S.; Kim, S.; Kim, W. J.; Kim, H. C.; Bae, J.; Hong, Y. C.; Ha, M.; Ahn, K.; Lee, J. Y.; Kim, Y.; Ha, E.	Cohort profile: Beyond birth cohort study - The Korean CHildren's ENvironmental health Study (Ko-CHENS)	Environmental Research	10.1016/j.envres.2018.12.009	OriginalSearch2023	y	n
B1156	journalArticle	2020	Jandackova, V. K.; Elavsky, S.; Uchytil, J.; Vasendova, V.; Vilimek, D.; Sram, R.; Jandacka, D.	Physical Activity, Air Pollution and Health: The Neurocognitive and Brain Imaging Protocol in the 4haie Study	Psychosomatic Medicine	10.1097/PSY.0000000000000835	OriginalSearch2023	n	n
B1157	journalArticle	2022	Jalasto, J.; Kauppi, P.; Luukkonen, R.; Lindqvist, A.; Langhammer, A.; Kankaanranta, H.; Backman, H.; Ronmark, E.; Sovijarvi, A.; Piirila, P.	Mortality in association with occupational exposure and respiratory diagnosis in Helsinki, Finland - a 24-year follow-up	European Respiratory Journal. Conference: European Respiratory Society International Congress, ERS	10.1183/13993003.congress-2022.960	OriginalSearch2023	n	n
B1158	journalArticle	2018	Ishii, T.; Nishimura, M.; Akimoto, A.; James, M. H.; Jones, P.	Understanding low COPD exacerbation rates in Japan: A review and comparison with other countries	International Journal of COPD	10.2147/COPD.S165187	OriginalSearch2023	n	n
B1159	journalArticle	2021	Illipparambil, L. C.; Mroczek, S.; Robinson, C. R.; Dony, C.; Malnoske, M. L.; Rovitelli, A.; Pietropaoli, A. P.	Urinary nitrite concentrations are associated with sepsis and sepsis mortality among critically ill subjects	American Journal of Respiratory and Critical Care Medicine. Conference: American Thoracic Society International Conference, ATS	10.1164/ajrccm-conference.2021.203.1_MeetingAbstracts.A2723	OriginalSearch2023	n	n
B1160	journalArticle	2020	Hystad, P.; Yusuf, S.; Brauer, M.	Air pollution health impacts: The knowns and unknowns for reliable global burden calculations	Cardiovascular Research	10.1093/cvr/cvaa092	OriginalSearch2023	n	n
B1161	journalArticle	2020	Hystad, P.; Larkin, A.; Rangarajan, S.; AlHabib, K. F.; Avezum, A.; Calik, K. B. T.; Chifamba, J.; Dans, A.; Diaz, R.; du Plessis, J. L.; Gupta, R.; Iqbal, R.; Khatib, R.; Kelishadi, R.; Lanas, F.; Liu, Z.; Lopez-Jaramillo, P.; Nair, S.; Poirier, P.; Rahman, O.; Rosengren, A.; Swidan, H.; Tse, L. A.; Wei, L.; Wielgosz, A.; Yeates, K.; Yusoff, K.; Zatonski, T.; Burnett, R.; Yusuf, S.; Brauer, M.	Associations of outdoor fine particulate air pollution and cardiovascular disease in 157 436 individuals from 21 high-income, middle-income, and low-income countries (PURE): a prospective cohort study	The Lancet Planetary Health	10.1016/S2542-5196%2820%2930103-0	OriginalSearch2023	y	y	n	Particles	Duplicate
B1162	journalArticle	2019	Huo, Y. R.; Xiang, H.; Chan, M. V.; Chan, C.	Survival, tumour response, safety and prognostic factors 70-150mum versus 100-300mum particles for Doxorubicin drug-eluting beads TACE chemoembolization in patients with unresectable hepatocellular carcinoma: A four year Australian experience	CardioVascular and Interventional Radiology	10.1007/s00270-019-02282-x	OriginalSearch2023	y	n
B1163	journalArticle	2019	Huo, Y. R.; Xiang, H.; Chan, M. V.; Chan, C.	Survival, tumour response, safety and prognostic factors 70-150mum versus 100-300mum particles for Doxorubicin drug-eluting bead TACE in patients with unresectable hepatocellular carcinoma: A four-year Australian experience	CardioVascular and Interventional Radiology		OriginalSearch2023	n	n
B1164	journalArticle	2019	Huo, Y.; Xiang, H.; Chan, M.; Chan, C.	Survival, tumour response and safety 70-150 lm versus 100-300 lm doxorubicin drug-eluting beads in trans-arterial chemoembolization for hepatocellular carcinoma	Journal of Medical Imaging and Radiation Oncology	10.1111/1754-9485.12768	OriginalSearch2023	y	n
B1165	journalArticle	2023	Huang, W.; Zhou, Y.; Chen, X.; Zeng, X.; Knibbs, L. D.; Zhang, Y.; Jalaludin, B.; Dharmage, S. C.; Morawska, L.; Guo, Y.; Yang, X.; Zhang, L.; Shan, A.; Chen, J.; Wang, T.; Heinrich, J.; Gao, M.; Lin, L.; Xiao, X.; Zhou, P.; Yu, Y.; Tang, N.; Dong, G.	Individual and joint associations of long-term exposure to air pollutants and cardiopulmonary mortality: a 22-year cohort study in Northern China	The Lancet Regional Health - Western Pacific	10.1016/j.lanwpc.2023.100776	OriginalSearch2023	y	y	y	Both
B1166	journalArticle	2022	Hua, M. L.; Li, L.; Diao, L. L.	Bronchial asthma and risk of 4 specific cardiovascular diseases and cardiovascular mortality: a meta-analysis of cohort studies	European Review for Medical and Pharmacological Sciences	10.26355/eurrev_202207_29294	OriginalSearch2023	n	n
B1167	journalArticle	2022	Hong, C. G.; Li, H.; Patel, N.; Parel, P. M.; Manyak, G. A.; Berg, A. R.; O'Hagan, R.; Florida, E.; Rodante, J.; Teague, H.; Playford, M. P.; Sorokin, A. V.; Wu, C. O.; Chen, M.; Jafri, M. S.; Munger, E.; Mehta, N. N.	Identifying Baseline Top Predictors of Lipid-Rich Necrotic Core by Machine Learning in Psoriasis	Journal of the American College of Cardiology	10.1016/S0735-1097%2822%2902802-9	OriginalSearch2023	n	n
B1168	journalArticle	2022	Hong, C.; Li, H.; Parel, P. M.; Berg, A. R.; Rodante, J.; Keel, A.; Teague, H. L.; Playford, M. P.; Chen, M. Y.; Zhou, W.; Sorokin, A. V.; Bluemke, D. A.; Mehta, N. N.	Application of machine learning to identify top determinants of fibrofatty plaque burden by CCTA in humans with psoriasis	European Respiratory Journal	10.1093/eurheartj/ehac544.213	OriginalSearch2023	n	n
B1169	journalArticle	2019	Holmes, M.; Edwards, C.; Vick, B.; Costello, E.	Longitudinal trends in air quality and home-recorded spirometry in pulmonary fibrosis patients in the Dallas-Fort Worth area	American Journal of Respiratory and Critical Care Medicine. Conference		OriginalSearch2023	n	n
B1170	journalArticle	2018	Hogarh, J. N.; Agyekum, T. P.; Bempah, C. K.; Owusu-Ansah, E. D. J.; Avicor, S. W.; Awandare, G. A.; Fobil, J. N.; Obiri-Danso, K.	Environmental health risks and benefits of the use of mosquito coils as malaria prevention and control strategy	Malaria Journal	10.1186/s12936-018-2412-4	OriginalSearch2023	n	n
B1171	journalArticle	2018	Heritier, H.; Vienneau, D.; Foraster, M.; Eze, I. C.; Schaffner, E.; Thiesse, L.; Ruzdik, F.; Habermacher, M.; Kopfli, M.; Pieren, R.; Schmidt-Trucksass, A.; Brink, M.; Cajochen, C.; Wunderli, J. M.; Probst-Hensch, N.; Roosli, M.	Diurnal variability of transportation noise exposure and cardiovascular mortality: A nationwide cohort study from Switzerland	International journal of hygiene and environmental health	10.1016/j.ijheh.2018.02.005	OriginalSearch2023	y	y	n	Gases	No HR
B1172	journalArticle	2021	Harb, Z. F.; Mueller, J.; Khan, A.; Ravikumar, N.; Tidswell, M.	Postmortem findings in patients with COVID19 using multiple organ core needle biopsies	American Journal of Clinical Pathology	10.1093/ajcp/aqab191.043	OriginalSearch2023	n	n
B1173	journalArticle	2018	Hansell, A.; Doiron, D.; Probst-Hensch, N.; De Hoogh, K.	Associations between ambient air pollution exposure, lung function and COPD: Results from the UK biobank cohort	American Journal of Respiratory and Critical Care Medicine. Conference: American Thoracic Society International Conference, ATS		OriginalSearch2023	y	n
B1174	journalArticle	2023	Han, Y.; Ye, Z.; Zhang, L.; Fang, Y.	The effect of PM2.5 levels on continuum functional capability among older adults: Potential cause-effect or statistical associations	Archives of Gerontology and Geriatrics	10.1016/j.archger.2022.104917	OriginalSearch2023	n	n
B1175	journalArticle	2020	Hagstrom, E.; Steg, P. G.; Szarek, M.; Bhatt, D.; Bittner, V.; Danchin, N.; Diaz, R.; Goodman, S.; Harrington, R. A.; Jukema, J. W.; Kim, Y. U.; Liberopoulos, E.; Marx, N.; McGinniss, J.; Roe, M.; Louie, M.; White, H.; Zeiher, A.; Schwartz, G. G.	Apolipoprotein B, Pcsk9 Inhibition with Alirocumab, and Ischemic Cardiovascular Events after Acute Coronary Syndrome: Insights from the Odyssey Outcomes Trial	Journal of the American College of Cardiology	10.1016/S0735-1097%2820%2930702-6	OriginalSearch2023	n	n
B1176	journalArticle	2018	Hagiwara, Y.; Nakayama, Y.; Kato, T.; Saito, Y.; Hayakawa, K.; Nakamura, N.; Kitamoto, Y.; Takahashi, S.; Tsujino, K.; Kubo, N.; Tamaki, Y.; Kusumoto, M.; Iwasawa, T.; Nagata, Y.	Study of Interstitial Lung Disease and Acute Exacerbation in Patients Receiving Radiation Therapy for Lung Cancer in Japan	Journal of Thoracic Oncology	10.1016/j.jtho.2018.08.1493	OriginalSearch2023	n	n
B1177	journalArticle	2019	Hadley, M.; Nalini, M.; Adhikari, S.; Szymonifka, J.; Etemadi, A.; Kamangar, F.; Khoshnia, M.; McChane, J.; Pourshams, A.; Poustchi, H.; Sepanlou, S. G.; Boffetta, P.; Malekzadeh, R.; Vedanthan, R.	Spatial risk factors impact cardiovascular mortality: Analysis from the Golestan cohort study	Circulation. Conference: American Heart Association Scientific Sessions, AHA	10.1161/circ.140.suppl_1.13476	OriginalSearch2023	y	y	n	Particles	Conference Abstract
B1178	journalArticle	2021	Gupta, M.; Maguire, O.; Bapardekar, M.; Attwood, K.; Minderman, H.; Iyer, R.	Exploring plasma-derived exosomes (PDES) as a response biomarker in neuroendocrine tumors (NETs)	Pancreas	10.1097/MPA.0000000000001763	OriginalSearch2023	n	n
B1179	journalArticle	2018	Gu, P.; Yeermike, A.; Fan, X. W.	Effect and prognosis of different embolic particles in TACE treatment of primary hepatocellular carcinoma. [Chinese]	Chinese Journal of Cancer Prevention and Treatment		OriginalSearch2023	n	n
B1180	journalArticle	2019	Grontved, A.; Rasmussen, M. G.; Blond, K.; Ostergaard, L.; Andersen, Z. J.; Moller, N. C.	Bicycling for Transportation and Recreation in Cardiovascular Disease Prevention	Current Cardiovascular Risk Reports	10.1007/s12170-019-0623-z	OriginalSearch2023	n	n
B1181	journalArticle	2023	Grenville, J.; Granell, R.; Dodd, J.	Lung function and cognitive ability in children: A UK birth cohort study	BMJ Open Respiratory Research	10.1136/bmjresp-2022-001528	OriginalSearch2023	n	n
B1182	journalArticle	2022	Grenville, J.; Granell, R.; Dodd, J.	Lung function and cognitive ability in children: a UK birth cohort study	European Respiratory Journal. Conference: European Respiratory Society International Congress, ERS	10.1183/13993003.congress-2022.284	OriginalSearch2023	y	n
B1183	journalArticle	2018	Granados, A.	Changes in early life that progress to cystic fibrosis-related diabetes	Pediatric Pulmonology	10.1002/ppul.24151	OriginalSearch2023	n	n
B1184	journalArticle	2022	Goobie, G. C.; Carlsten, C.; Johannson, K. A.; Khalil, N.; Marcoux, V.; Assayag, D.; Manganas, H.; Fisher, J. H.; Kolb, M. R.; Gibson, K. F.; Zhang, Y.; Kass, D.; Lindell, K. O.; Fabisiak, J. P.; Ryerson, C. J.; Nouraie, S.	Particulate Matter Impacts on Mortality and Lung Function in Patients with Fibrotic Interstitial Lung Disease	American Journal of Respiratory and Critical Care Medicine. Conference: International Conferenceof the American Thoracic Society, ATS	10.1164/ajrccm-conference.2022.205.1_MeetingAbstracts.A3562	OriginalSearch2023	n	n
B1185	journalArticle	2022	Goldman, S.; Barth, M.; Shiramizu, B.; Shi, Q.; Hochberg, J.; Klejmont, L.; Harrison, L.; Basso, J.; Chu, Y.; Islam, H.; Gerard, P.; Agsalda-Garcia, M.; Shieh, T.; Oesterheld, J.; Heym, K.; Kirov, I.; Drachtman, R.; Harker-Murray, P.; Perkins, S.; Miles, R.; Cairo, M.	Multicenter Pilot Trial of Intrathecal Liposomal Cytarabine in Caya with Mature De-Novo B-Nhl	Leukemia Research	10.1016/S0145-2126%2822%2900242-9	OriginalSearch2023	n	n
B1186	journalArticle	2019	Gladwin, M.	NO-sGC signaling and therapeutics in sickle cell and hemolytic diseases	Journal of Translational Medicine. Conference: 9th International Conference on cGMP: Generators, Effectors and Therapeutic Implications. Mainz Germany	10.1186/s12967-019-1994-0	OriginalSearch2023	n	n
B1187	journalArticle	2022	Gilliland, T. C.; Liu, Y.; Mohebi, R.; Miksenas, H.; Haidermota, S.; Wong, M.; Hu, X.; Cristino, J.; Browne, A.; Plutzky, J.; Tsimikas, S.; Januzzi, J. L.; Natarajan, P.	Lipoprotein(a), Oxidized Phospholipids, and Coronary Artery Disease Severity and Outcomes	Circulation. Conference: American Heart Association's	10.1161/circ.146.suppl_1.9381	OriginalSearch2023	y	n
B1188	journalArticle	2018	Gibbs-Flournoy, E. A.; Gilmour, M. I.; Higuchi, M.; Jetter, J.; George, I.; Copeland, L.; Harrison, R.; Moser, V. C.; Dye, J. A.	Differential exposure and acute health impacts of inhaled solid-fuel emissions from rudimentary and advanced cookstoves in female CD-1 mice	Environmental Research	10.1016/j.envres.2017.10.043	OriginalSearch2023	n	n
B1189	journalArticle	2018	Gergianaki, I.; Bortoluzzi, A.; Bertsias, G.	Update on the epidemiology, risk factors, and disease outcomes of systemic lupus erythematosus	Best Practice and Research: Clinical Rheumatology	10.1016/j.berh.2018.09.004	OriginalSearch2023	n	n
B1190	journalArticle	2021	Garcia, E. J.; Graham, B.; Lacerda, M.; Kubal, C.; Snook, R.; Luu, S.; Sapp, K.	Successful liver transplantation in an adult patient with mitochondrial neurogastrointestinal encephalomyopathy (MNGIE)	Molecular Genetics and Metabolism	10.1016/S1096-7192%2821%2900117-7	OriginalSearch2023	n	n
B1191	journalArticle	2019	Fujihara, Y.; Nakamura, T.; Horikoshi, T.; Obata, J. E.; Fujioka, D.; Watanabe, Y.; Watanabe, K.; Kugiyama, K.	Remnant lipoprotein is a residual risk of future cardiovascular events in patients with stable coronary artery disease and on statin LDL-cholesterol levels less than 70 mg/dl	European Heart Journal	10.1093/eurheartj/ehz748.0185	OriginalSearch2023	y	n
B1192	journalArticle	2020	Fras, Z.; Fan, W.; Wong, N. D.	Lipoprotein (a) Related Risk for All-Cause and Cardiovascular Mortality in Us Adults According to Diabetes Status	Journal of the American College of Cardiology	10.1016/S0735-1097%2820%2932663-2	OriginalSearch2023	n	n
[truncated: 325 more rows]

## Sheet: Notes
Abbreviation	Description
B	Articles retrieved by the 2023 search
U	Articles retrieved by the 2024 search
y	Yes
n	No
